# Supplementary material for: Transcriptomic profiling revealed key signaling pathways for cold tolerance and acclimation of two carp species
Source: BMC Genomics. 2020 Aug 5;21:539. doi: 10.1186/s12864-020-06946-8 (PMC7430846; doi:10.1186/s12864-020-06946-8)
Supplement: Supplementary file 1 — Additional file 1. Survival rates of Songpu mirror carp and Barbless carp under cold stress. [file 12864_2020_6946_MOESM1_ESM.xlsx]

## Sheet: Sheet1
Survival rates of Songpu mirror carp and Barbless carp under cold stress
Lethal cold stress (10℃)					extreme lethal cold stress (8℃)
	Number of deaths	Number of survivors	Survival rate (%)			Number of deaths	Number of survivors	Survival rate (%)
sCA	0	21	100		sCA	2	14	87.5
	2	19	90.4762			1	16	94.1176
	1	18	94.7368			1	14	93.3333
	1	17	94.4444			2	14	87.5
		Average	94.9144				Average	90.6127
		SD	3.38428				SD	3.12507
bCA	1	17	94.4444		bCA	10	6	37.5
	0	15	100			15	2	11.7647
	1	19	95			12	6	33.3333
	1	18	94.7368			16	1	5.88235
	0	18	100				Average	22.1201
		Average	96.8363				SD	13.5386
		SD	2.56748
sCtrl	1	19	95		sCtrl	17	0	0
	2	19	90.4762			17	0	0
	1	15	93.75			16	0	0
	0	18	100				Average	0
		Average	94.8065				SD	0
		SD	3.42336
bCtrl	17	3	15		bCtrl	15	0	0
	19	1	5			17	0	0
	12	7	36.8421			14	0	0
	14	5	26.3158			16	0	0
		Average	20.7895				Average	0
		SD	11.9484				SD	0
