# Supplementary material for: Transcriptomic profiling revealed key signaling pathways for cold tolerance and acclimation of two carp species
Source: BMC Genomics. 2020 Aug 5;21:539. doi: 10.1186/s12864-020-06946-8 (PMC7430846; doi:10.1186/s12864-020-06946-8)
Supplement: Supplementary file 2 — Additional file 2. Primers used for qPCR. [file 12864_2020_6946_MOESM2_ESM.xlsx]

## Sheet: Sheet1
Primers used for qPCR
gene_id	transcription_id	gene name	forward primer(5'-3')	reverse primer(5'-3')	Amplicon size(bp)
CAFS_CommonC_G_084218	CAFS_CommonC_T_00231892	hmgb1	AAAGCCCAGAGATTCCAGTCAG	GATCATAACGCACCTTATCCTGTT	129
CAFS_CommonC_G_001128	CAFS_CommonC_T_00003204	m1i1b	GCCTCCTCAGAGATGTGCCATA	ACTCTCCGCCGTGTTCTTGAT	116
CAFS_CommonC_G_084213	CAFS_CommonC_T_00231880	hmgb1	TCTTATGCCTACTTCGTTCAGACA	TCGGACATTGCCTTCCATCTTG	119
CAFS_CommonC_G_067606	CAFS_CommonC_T_00184967	murc	GAAGGAGCACACGGCGACTA	CTGGTAGATGACAACACGGAACTT	180
CAFS_CommonC_G_044425	CAFS_CommonC_T_00117566	fabp6	CCGTGACTTCAAACTTGTGACAGA	TTTCTTCCCTCCAACAGTCTCCAT	142
CAFS_CommonC_G_050221	CAFS_CommonC_T_00134710	acod	AGTGCTGCTGATGTGCTTCTTC	GGTTGATGCTGCTGTCGTAGG	182
CAFS_CommonC_G_009153	CAFS_CommonC_T_00025863	apod	GCTTTACTGAGGGAACTGCCAAG	ACCAGCAGAATCAGAGCAAGAGT	155
CAFS_CommonC_G_017336	CAFS_CommonC_T_00048874	cirbb	GCCGCATGATTCGTGTTGATGA	GCCTCTATCGCCACCACTGTAG	173
CAFS_CommonC_G_092144	CAFS_CommonC_T_00254970	hmgt	CCTGAGGCTACGGTCAACTTCT	TCTCGTAACGGACCTTGTCTTGT	124
CAFS_CommonC_G_063070	CAFS_CommonC_T_00171999	clk4	ACCAGATCATCAGAGCAGTCAGAT	CACATCAGGATTCTTCAGCGTTCT	155
CAFS_CommonC_G_058642	CAFS_CommonC_T_00159030	srs1b	GGATGCTGTGTATGGACGAGATG	CCTGTACTCTGAACGCCTGGAT	160
CAFS_CommonC_G_067230	CAFS_CommonC_T_00183662	dedd	AGTTGCCTCCTGGTCCTGATG	TTCGCTCAAGTATCCTCTCCTCTC	176
CAFS_CommonC_G_092072	CAFS_CommonC_T_00254718	rd23b	GCAGTTCCAGCAGATGTGTCAG	CCTCCGTGTGGCTCGTTCAA	153
