# Supplementary material for: Transcriptomic profiling revealed key signaling pathways for cold tolerance and acclimation of two carp species
Source: BMC Genomics. 2020 Aug 5;21:539. doi: 10.1186/s12864-020-06946-8 (PMC7430846; doi:10.1186/s12864-020-06946-8)
Supplement: Supplementary file 3 — Additional file 3. Validation of RNA-seq data by qPCR. [file 12864_2020_6946_MOESM3_ESM.xlsx]

## Sheet: Sheet1
Validation of RNA-seq data by qPCR
			songpu mirro carp				Barbless
gene_id	transcription_id	gene name	qPCR FoldChange	log2 qPCR FoldChange	sequencing FoldChange	log2 sequencing FoldChange	qPCR FoldChange	log2 qPCR FoldChange	sequencing FoldChange	log2 sequencing FoldChange
CAFS_CommonC_G_084218	CAFS_CommonC_T_00231892	hmgb1	8.47456	3.08314	4.47789	2.16282	3.39444	1.76317	4.1264	2.04488
CAFS_CommonC_G_001128	CAFS_CommonC_T_00003204	m1i1b	9.4116	3.23444	4.87189	2.28448	1.75663	0.812809	1.59178	0.670639
CAFS_CommonC_G_084213	CAFS_CommonC_T_00231880	hmgb1	7.88098	2.97837	3.72523	1.89733	5.01126	2.32517	4.27618	2.09632
CAFS_CommonC_G_067606	CAFS_CommonC_T_00184967	murc	5.33772	2.63344	3.43323	1.77957	2.31076	1.20836	1.99334	0.995186
CAFS_CommonC_G_044425	CAFS_CommonC_T_00117566	fabp6	3.25564	1.70294	3.33091	1.73592	3.66509	1.87385	2.28791	1.19403
CAFS_CommonC_G_050221	CAFS_CommonC_T_00134710	acod	5.81159	2.53893	3.25072	1.70076	5.4032	2.43381	3.12404	1.64341
CAFS_CommonC_G_009153	CAFS_CommonC_T_00025863	apod	1.84637	0.884691	2.93857	1.55512	1.92355	0.943771	2.99884	1.5844
CAFS_CommonC_G_017336	CAFS_CommonC_T_00048874	cirbb	3.11259	1.63811	2.88779	1.52997	7.11583	2.83103	3.73972	1.90293
CAFS_CommonC_G_092144	CAFS_CommonC_T_00254970	hmgt	4.15388	2.05446	2.99391	1.58203	4.79416	2.26128	2.27918	1.18852
CAFS_CommonC_G_063070	CAFS_CommonC_T_00171999	clk4	0.464015	-1.10776	0.323171	-1.62963	0.747948	-0.418991	0.524755	-0.930284
CAFS_CommonC_G_058642	CAFS_CommonC_T_00159030	srs1b	0.576031	-0.795781	0.296402	-1.75437	0.419246	-1.25413	0.485645	-1.04203
CAFS_CommonC_G_067230	CAFS_CommonC_T_00183662	dedd	0.596926	-0.744376	0.29423	-1.76498	0.647787	-0.626408	0.468673	-1.09335
CAFS_CommonC_G_092072	CAFS_CommonC_T_00254718	rd23b	0.439843	-1.18494	0.255987	-1.96586	0.540059	-0.888812	0.218065	-2.19717
