# Supplementary material for: Transcriptomic profiling revealed key signaling pathways for cold tolerance and acclimation of two carp species
Source: BMC Genomics. 2020 Aug 5;21:539. doi: 10.1186/s12864-020-06946-8 (PMC7430846; doi:10.1186/s12864-020-06946-8)
Supplement: Supplementary file 4 — Additional file 4. Differentially expressed genes between two groups. [file 12864_2020_6946_MOESM4_ESM.xlsx]

## Sheet: Ctrl
The up-regulated genes between Songpu mirror carp and Barbless carp at normal temperature
gene_id	transcript_id	uniprot_accession	gene_name	log2FoldChange	pvalue	padj	Protein names
CAFS_CommonC_G_008813	CAFS_CommonC_T_00024941	P04323	pol	4.08	2.27901e-19	7.4858e-16	Retrovirus-related Pol polyprotein from transposon 17.6 [Includes: Protease (EC 3.4.23.-); Reverse transcriptase (EC 2.7.7.49); Endonuclease]
CAFS_CommonC_G_034358	CAFS_CommonC_T_00091111	Q9R0J8	Lgmn Prsc1	3.89	2.69777e-18	7.25012e-15	Legumain (EC 3.4.22.34) (Asparaginyl endopeptidase) (Protease, cysteine 1)
CAFS_CommonC_G_069794	CAFS_CommonC_T_00190858	O02740	GUCY2F GUC2F	3.75	4.79777e-18	1.09101e-14	Retinal guanylyl cyclase 2 (RETGC-2) (EC 4.6.1.2) (Guanylate cyclase 2F, retinal) (Guanylate cyclase F) (GC-F) (Rod outer segment membrane guanylate cyclase 2) (ROS-GC2)
CAFS_CommonC_G_059048	CAFS_CommonC_T_00160240	Q90487	hbaa1	3.65	1.46003e-13	1.16653e-10	Hemoglobin subunit alpha (Alpha-globin aa1) (Hemoglobin alpha chain)
CAFS_CommonC_G_090417	CAFS_CommonC_T_00249556	Q8ND71	GIMAP8 IAN9 IANT	3.58	2.31502e-38	3.42184e-34	GTPase IMAP family member 8 (Immune-associated nucleotide-binding protein 9) (IAN-9) (Protein IanT)
CAFS_CommonC_G_000914	CAFS_CommonC_T_00002560	Q02745	ST3GAL1 SIAT4A	3.53	3.5672e-17	6.59084e-14	CMP-N-acetylneuraminate-beta-galactosamide-alpha-2,3-sialyltransferase 1 (Alpha 2,3-ST 1) (Beta-galactoside alpha-2,3-sialyltransferase 1) (EC 2.4.99.4) (Gal-NAc6S) (Gal-beta-1,3-GalNAc-alpha-2,3-sialyltransferase) (ST3Gal I) (ST3GalI) (ST3GalA.1) (ST3O) (Sialyltransferase 4A) (SIAT4-A)
CAFS_CommonC_G_078558	CAFS_CommonC_T_00215943	P31795	pol	3.32	2.80098e-23	1.65605e-19	Pol polyprotein [Cleaved into: Reverse transcriptase/ribonuclease H (RT) (EC 2.7.7.49) (EC 3.1.26.4); Integrase (IN) (EC 2.7.7.-) (EC 3.1.-.-)] (Fragment)
CAFS_CommonC_G_035486	CAFS_CommonC_T_00093343	P84604	hbb2	3.23	2.88026e-12	1.60653e-09	Hemoglobin subunit beta-2 (Beta-2-globin) (Hemoglobin beta-2 chain)
CAFS_CommonC_G_059377	CAFS_CommonC_T_00161318	P84652	hbb	3.09	5.34015e-16	8.64533e-13	Hemoglobin subunit beta (Beta-globin) (Hemoglobin beta chain)
CAFS_CommonC_G_059043	CAFS_CommonC_T_00160217	Q90487	hbaa1	2.96	5.4817e-09	1.03217e-06	Hemoglobin subunit alpha (Alpha-globin aa1) (Hemoglobin alpha chain)
CAFS_CommonC_G_009356	CAFS_CommonC_T_00026484	Q95460	MR1	2.61	2.37648e-08	3.53032e-06	Major histocompatibility complex class I-related gene protein (MHC class I-related gene protein) (Class I histocompatibility antigen-like protein)
CAFS_CommonC_G_010654	CAFS_CommonC_T_00030037	Q8HWB0	Mr1 Mr1a	2.59	1.19915e-10	4.07283e-08	Major histocompatibility complex class I-related gene protein (MHC class I-related gene protein) (Class I histocompatibility antigen-like protein)
CAFS_CommonC_G_016103	CAFS_CommonC_T_00045289	P81018	0	2.56	1.87847e-09	4.30476e-07	Ladderlectin
CAFS_CommonC_G_042806	CAFS_CommonC_T_00112965	P11215	ITGAM CD11B CR3A	2.55	4.51705e-08	6.06968e-06	Integrin alpha-M (CD11 antigen-like family member B) (CR-3 alpha chain) (Cell surface glycoprotein MAC-1 subunit alpha) (Leukocyte adhesion receptor MO1) (Neutrophil adherence receptor) (CD antigen CD11b)
CAFS_CommonC_G_068584	CAFS_CommonC_T_00187410	Q02988	LEC	2.53	2.99209e-07	2.77046e-05	Lectin
CAFS_CommonC_G_049977	CAFS_CommonC_T_00133847	P55859	PNP NP	2.52	1.38317e-19	5.11116e-16	Purine nucleoside phosphorylase (PNP) (EC 2.4.2.1) (Inosine phosphorylase) (Inosine-guanosine phosphorylase)
CAFS_CommonC_G_061825	CAFS_CommonC_T_00168160	Q9UL19	RARRES3 RIG1 TIG3	2.5	1.76271e-11	7.77749e-09	Retinoic acid receptor responder protein 3 (EC 3.1.1.-) (HRAS-like suppressor 4) (HRSL4) (RAR-responsive protein TIG3) (Retinoid-inducible gene 1 protein) (Tazarotene-induced gene 3 protein)
CAFS_CommonC_G_011139	CAFS_CommonC_T_00031438	P84652	hbb	2.44	8.80589e-14	7.2311e-11	Hemoglobin subunit beta (Beta-globin) (Hemoglobin beta chain)
CAFS_CommonC_G_051098	CAFS_CommonC_T_00136742	O88447	Klc1 Kns2	2.41	7.86878e-07	6.07355e-05	Kinesin light chain 1 (KLC 1)
CAFS_CommonC_G_022982	CAFS_CommonC_T_00063631	P48283	CA4	2.32	1.26237e-06	8.94922e-05	Carbonic anhydrase 4 (EC 4.2.1.1) (Carbonate dehydratase IV) (Carbonic anhydrase IV) (CA-IV)
CAFS_CommonC_G_054740	CAFS_CommonC_T_00147571	Q5ZI03	CIR1 CIR RCJMB04_31l21	2.31	1.70272e-06	0.00011286	Corepressor interacting with RBPJ 1 (CBF1-interacting corepressor)
CAFS_CommonC_G_013597	CAFS_CommonC_T_00038236	Q28085	CFH HF1	2.26	6.57474e-08	8.2357e-06	Complement factor H (H factor 1)
CAFS_CommonC_G_044772	CAFS_CommonC_T_00118601	Q9H7C4	SYNC SYNC1	2.26	1.2124e-10	4.07283e-08	Syncoilin (Syncoilin intermediate filament 1) (Syncoilin-1)
CAFS_CommonC_G_015324	CAFS_CommonC_T_00043051	C9JLR9	C11orf95	2.23	7.65724e-07	5.95693e-05	Uncharacterized protein C11orf95
CAFS_CommonC_G_005628	CAFS_CommonC_T_00015655	Q19KH7	rhcg	2.22	3.5813e-26	2.64676e-22	Ammonium transporter Rh type C (Rhesus blood group family type C glycoprotein) (Rh family type C glycoprotein) (Rh type C glycoprotein)
CAFS_CommonC_G_006755	CAFS_CommonC_T_00018896	Q5SV97	PERM1 C1orf170	2.22	2.12667e-13	1.57171e-10	PGC-1 and ERR-induced regulator in muscle protein 1 (PPARGC1 and ESRR-induced regulator in muscle 1) (Peroxisome proliferator-activated receptor gamma coactivator 1 and estrogen-related receptor-induced regulator in muscle 1)
CAFS_CommonC_G_005764	CAFS_CommonC_T_00016042	Q4TU93	Mrc2 Endo180	2.19	2.44339e-07	2.36277e-05	C-type mannose receptor 2 (Endocytic receptor 180) (Macrophage mannose receptor 2) (CD antigen CD280)
CAFS_CommonC_G_083215	CAFS_CommonC_T_00229264	Q7RTR2	NLRC3 NOD3	2.18	1.41588e-06	9.68897e-05	NLR family CARD domain-containing protein 3 (CARD15-like protein) (Caterpiller protein 16.2) (CLR16.2) (NACHT, LRR and CARD domains-containing protein 3) (Nucleotide-binding oligomerization domain protein 3)
CAFS_CommonC_G_071817	CAFS_CommonC_T_00196713	Q1HGE8	HSF4	2.11	2.56637e-07	2.43945e-05	Heat shock factor protein 4 (HSF 4) (Heat shock transcription factor 4) (HSTF 4)
CAFS_CommonC_G_044666	CAFS_CommonC_T_00118251	P51779	CFD DF	2.1	2.1804e-05	0.000818205	Complement factor D (EC 3.4.21.46) (Adipsin) (C3 convertase activator) (Properdin factor D)
CAFS_CommonC_G_021030	CAFS_CommonC_T_00058473	Q9WVR6	Slc7a8 Lat2 Lat4	2.09	2.27905e-11	9.878e-09	Large neutral amino acids transporter small subunit 2 (L-type amino acid transporter 2) (Solute carrier family 7 member 8)
CAFS_CommonC_G_021668	CAFS_CommonC_T_00060197	P81015	0	2.06	3.90791e-08	5.34841e-06	Granulin-3
CAFS_CommonC_G_004828	CAFS_CommonC_T_00013498	Q00973	B4GALNT1 GALGT SIAT2	2.06	2.03501e-05	0.000783319	Beta-1,4 N-acetylgalactosaminyltransferase 1 (EC 2.4.1.92) ((N-acetylneuraminyl)-galactosylglucosylceramide) (GM2/GD2 synthase) (GalNAc-T)
CAFS_CommonC_G_037313	CAFS_CommonC_T_00097987	Q6MFZ5	Trim39 Rnf23	2.06	9.53688e-13	6.2651e-10	E3 ubiquitin-protein ligase TRIM39 (EC 2.3.2.27) (RING finger protein 23) (RING-type E3 ubiquitin transferase TRIM39) (Tripartite motif-containing protein 39)
CAFS_CommonC_G_001379	CAFS_CommonC_T_00003887	Q7RTR2	NLRC3 NOD3	2.06	2.56407e-05	0.000930048	NLR family CARD domain-containing protein 3 (CARD15-like protein) (Caterpiller protein 16.2) (CLR16.2) (NACHT, LRR and CARD domains-containing protein 3) (Nucleotide-binding oligomerization domain protein 3)
CAFS_CommonC_G_002754	CAFS_CommonC_T_00007673	Q8NHV1	GIMAP7 IAN7	2.05	2.15028e-05	0.000811836	GTPase IMAP family member 7 (Immunity-associated nucleotide 7 protein) (IAN-7)
CAFS_CommonC_G_009407	CAFS_CommonC_T_00026598	Q68EV1	cd276	2.04	3.83835e-05	0.00124282	CD276 antigen homolog (CD antigen CD276)
CAFS_CommonC_G_073916	CAFS_CommonC_T_00203009	Q91431	0	2.03	5.10776e-05	0.00152675	Nuclear factor 7, ovary (xNF7-O)
CAFS_CommonC_G_009152	CAFS_CommonC_T_00025861	P51910	Apod	2.01	8.96595e-16	1.26215e-12	Apolipoprotein D (Apo-D) (ApoD)
CAFS_CommonC_G_053488	CAFS_CommonC_T_00143478	Q15063	POSTN OSF2	2	1.39947e-06	9.64363e-05	Periostin (PN) (Osteoblast-specific factor 2) (OSF-2)
CAFS_CommonC_G_042053	CAFS_CommonC_T_00110951	Q502K2	samhd1	1.99	1.29929e-05	0.000555857	Deoxynucleoside triphosphate triphosphohydrolase SAMHD1 (dNTPase) (EC 3.1.5.-)
CAFS_CommonC_G_003282	CAFS_CommonC_T_00009174	Q864W1	CFB BF	1.98	1.24523e-09	2.99279e-07	Complement factor B (EC 3.4.21.47) (C3/C5 convertase) [Cleaved into: Complement factor B Ba fragment; Complement factor B Bb fragment]
CAFS_CommonC_G_078087	CAFS_CommonC_T_00214253	Q9H0B6	KLC2	1.98	2.87555e-05	0.00100839	Kinesin light chain 2 (KLC 2)
CAFS_CommonC_G_061911	CAFS_CommonC_T_00168402	Q13410	BTN1A1 BTN	1.96	9.00919e-05	0.00231724	Butyrophilin subfamily 1 member A1 (BT)
CAFS_CommonC_G_002344	CAFS_CommonC_T_00006413	Q864V9	CFB BF	1.96	1.68361e-08	2.64739e-06	Complement factor B (EC 3.4.21.47) (C3/C5 convertase) [Cleaved into: Complement factor B Ba fragment; Complement factor B Bb fragment]
CAFS_CommonC_G_021028	CAFS_CommonC_T_00058465	Q96LD4	TRIM47 GOA RNF100	1.96	6.99336e-05	0.0019214	E3 ubiquitin-protein ligase TRIM47 (EC 2.3.2.27) (Gene overexpressed in astrocytoma protein) (RING finger protein 100) (Tripartite motif-containing protein 47)
CAFS_CommonC_G_012348	CAFS_CommonC_T_00034853	Q9BYZ6	RHOBTB2 DBC2 KIAA0717	1.96	5.30224e-09	1.00478e-06	Rho-related BTB domain-containing protein 2 (Deleted in breast cancer 2 gene protein) (p83)
CAFS_CommonC_G_064811	CAFS_CommonC_T_00176679	Q309B1	TRIM16L TRIM70	1.95	7.06166e-09	1.26519e-06	Tripartite motif-containing protein 16-like protein (Tripartite motif-containing protein 70)
CAFS_CommonC_G_085516	CAFS_CommonC_T_00236147	Q86TB3	ALPK2 HAK	1.95	5.03068e-09	9.8488e-07	Alpha-protein kinase 2 (EC 2.7.11.-) (Heart alpha-protein kinase)
CAFS_CommonC_G_072449	CAFS_CommonC_T_00198892	Q96L96	ALPK3 KIAA1330 MAK	1.95	6.6073e-11	2.35331e-08	Alpha-protein kinase 3 (EC 2.7.11.1) (Muscle alpha-protein kinase)
CAFS_CommonC_G_084173	CAFS_CommonC_T_00231764	Q5BJE1	CCDC178 C18orf34	1.94	8.32802e-05	0.0021845	Coiled-coil domain-containing protein 178
CAFS_CommonC_G_080462	CAFS_CommonC_T_00221396	P48733	UMOD	1.93	2.82204e-05	0.00099539	Uromodulin (Tamm-Horsfall urinary glycoprotein) (THP) [Cleaved into: Uromodulin, secreted form]
CAFS_CommonC_G_025849	CAFS_CommonC_T_00071404	Q28614	SLC14A2 UT2	1.93	7.96134e-05	0.00210513	Urea transporter 2 (Solute carrier family 14 member 2) (Urea transporter, kidney) (Vasopressin-regulated urea transporter)
CAFS_CommonC_G_071011	CAFS_CommonC_T_00194459	Q9P1W3	TMEM63C C14orf171 CSC1	1.93	0.000102686	0.00257037	Calcium permeable stress-gated cation channel 1 (Transmembrane protein 63C)
CAFS_CommonC_G_080804	CAFS_CommonC_T_00222080	P29315	Rnh1 Rnh	1.91	5.2783e-05	0.00156664	Ribonuclease inhibitor (Ribonuclease/angiogenin inhibitor 1)
CAFS_CommonC_G_018880	CAFS_CommonC_T_00053042	Q3V6R6	CETP	1.91	5.20658e-10	1.42516e-07	Cholesteryl ester transfer protein
CAFS_CommonC_G_091892	CAFS_CommonC_T_00254091	Q49AM3	TTC31	1.91	7.17412e-07	5.6255e-05	Tetratricopeptide repeat protein 31 (TPR repeat protein 31)
CAFS_CommonC_G_045258	CAFS_CommonC_T_00119981	Q54IE8	irlE DDB_G0288803	1.91	1.31147e-11	6.1539e-09	Probable serine/threonine-protein kinase irlE (EC 2.7.11.1) (Inositol-requiring protein-like protein kinase E)
CAFS_CommonC_G_039330	CAFS_CommonC_T_00103618	P01031	C5 CPAMD4	1.9	1.53738e-07	1.65869e-05	Complement C5 (C3 and PZP-like alpha-2-macroglobulin domain-containing protein 4) [Cleaved into: Complement C5 beta chain; Complement C5 alpha chain; C5a anaphylatoxin; Complement C5 alpha' chain]
CAFS_CommonC_G_007660	CAFS_CommonC_T_00021591	Q66PY1	Scube3	1.9	4.70528e-06	0.000250626	Signal peptide, CUB and EGF-like domain-containing protein 3
CAFS_CommonC_G_014913	CAFS_CommonC_T_00041932	Q571F5	Spsb3 Kiaa4204 Ssb3 Tce1	1.89	5.73606e-17	9.97466e-14	SPRY domain-containing SOCS box protein 3 (SSB-3)
CAFS_CommonC_G_054858	CAFS_CommonC_T_00147998	Q9NUV9	GIMAP4 IAN1 IMAP4 MSTP062	1.89	1.41111e-05	0.000589198	GTPase IMAP family member 4 (Immunity-associated nucleotide 1 protein) (IAN-1) (hIAN1) (Immunity-associated protein 4)
CAFS_CommonC_G_087566	CAFS_CommonC_T_00241824	Q92871	PMM1 PMMH22	1.88	3.21598e-06	0.000187516	Phosphomannomutase 1 (PMM 1) (EC 5.4.2.8) (PMMH-22)
CAFS_CommonC_G_000879	CAFS_CommonC_T_00002468	Q99PP9	Trim16 Ebbp	1.88	8.52354e-05	0.00223123	Tripartite motif-containing protein 16 (EC 2.3.2.27) (E3 ubiquitin-protein ligase TRIM16) (Estrogen-responsive B box protein)
CAFS_CommonC_G_090072	CAFS_CommonC_T_00248974	Q4V348	ZNF658B	1.87	7.22146e-05	0.00196394	Zinc finger protein 658B
CAFS_CommonC_G_004707	CAFS_CommonC_T_00013206	Q9H3P7	ACBD3 GCP60 GOCAP1 GOLPH1	1.87	1.22327e-05	0.000529463	Golgi resident protein GCP60 (Acyl-CoA-binding domain-containing protein 3) (Golgi complex-associated protein 1) (GOCAP1) (Golgi phosphoprotein 1) (GOLPH1) (PBR- and PKA-associated protein 7) (Peripheral benzodiazepine receptor-associated protein PAP7) [Cleaved into: Golgi resident protein GCP60, N-terminally processed]
CAFS_CommonC_G_009271	CAFS_CommonC_T_00026264	Q5UQ40	MIMI_R795	1.86	0.000106912	0.00264924	Probable bifunctional E2/E3 enzyme R795 [Includes: E3 ubiquitin-protein ligase (EC 2.3.2.27) (RING-type E3 ubiquitin transferase); Ubiquitin-conjugating enzyme E2 (EC 2.3.2.23) (E2 ubiquitin-conjugating enzyme)]
CAFS_CommonC_G_029825	CAFS_CommonC_T_00080930	Q8N122	RPTOR KIAA1303 RAPTOR	1.86	0.000110349	0.00270942	Regulatory-associated protein of mTOR (Raptor) (p150 target of rapamycin (TOR)-scaffold protein)
CAFS_CommonC_G_068322	CAFS_CommonC_T_00186548	A2BGD5	calcoco1 si:dkey-148f24.4	1.85	2.79451e-13	2.01491e-10	Calcium-binding and coiled-coil domain-containing protein 1
CAFS_CommonC_G_036562	CAFS_CommonC_T_00096028	P08649	C4 C4a	1.85	3.05513e-10	9.03159e-08	Complement C4 [Cleaved into: Complement C4 beta chain; Complement C4 alpha chain; C4a anaphylatoxin; Complement C4 gamma chain]
CAFS_CommonC_G_004550	CAFS_CommonC_T_00012751	Q05BQ1	Igsf9 Dasm1 Igsf9a Nrt1	1.85	1.25606e-05	0.000539703	Protein turtle homolog A (Dendrite arborization and synapse maturation protein 1) (Immunoglobulin superfamily member 9A) (IgSF9A)
CAFS_CommonC_G_048369	CAFS_CommonC_T_00129189	Q16877	PFKFB4	1.84	1.057e-08	1.80284e-06	6-phosphofructo-2-kinase/fructose-2,6-bisphosphatase 4 (6PF-2-K/Fru-2,6-P2ase 4) (PFK/FBPase 4) (6PF-2-K/Fru-2,6-P2ase testis-type isozyme) [Includes: 6-phosphofructo-2-kinase (EC 2.7.1.105); Fructose-2,6-bisphosphatase (EC 3.1.3.46)]
CAFS_CommonC_G_085436	CAFS_CommonC_T_00235783	Q4KML2	cry-dash	1.83	9.82377e-07	7.29674e-05	Cryptochrome DASH (Protein CRY-DASH) (zCRY-DASH)
CAFS_CommonC_G_036903	CAFS_CommonC_T_00096941	P80931	0	1.82	2.13048e-05	0.000807451	Mast cell protease 1A (sMCP-1A) (EC 3.4.21.-)
CAFS_CommonC_G_001092	CAFS_CommonC_T_00003116	Q7RTR2	NLRC3 NOD3	1.82	0.000262439	0.00505422	NLR family CARD domain-containing protein 3 (CARD15-like protein) (Caterpiller protein 16.2) (CLR16.2) (NACHT, LRR and CARD domains-containing protein 3) (Nucleotide-binding oligomerization domain protein 3)
CAFS_CommonC_G_010440	CAFS_CommonC_T_00029434	Q90WG6	cmas	1.82	1.16683e-05	0.00050876	N-acylneuraminate cytidylyltransferase (EC 2.7.7.43) (CMP-N-acetylneuraminic acid synthase) (CMP-NeuNAc synthase)
CAFS_CommonC_G_078306	CAFS_CommonC_T_00215061	P20702	ITGAX CD11C	1.81	3.41059e-06	0.000195017	Integrin alpha-X (CD11 antigen-like family member C) (Leu M5) (Leukocyte adhesion glycoprotein p150,95 alpha chain) (Leukocyte adhesion receptor p150,95) (CD antigen CD11c)
CAFS_CommonC_G_045247	CAFS_CommonC_T_00119955	Q5RGL7	smyd2b si:dkey-121j17.3	1.81	3.35423e-06	0.000192914	N-lysine methyltransferase SMYD2-B (EC 2.1.1.-) (Histone methyltransferase SMYD2-B) (EC 2.1.1.43) (SET and MYND domain-containing protein 2B)
CAFS_CommonC_G_091675	CAFS_CommonC_T_00253437	Q8R4K8	Pappa	1.81	0.000207561	0.00426402	Pappalysin-1 (EC 3.4.24.79) (Insulin-like growth factor-dependent IGF-binding protein 4 protease) (IGF-dependent IGFBP-4 protease) (IGFBP-4ase) (Pregnancy-associated plasma protein A) (PAPP-A)
CAFS_CommonC_G_037240	CAFS_CommonC_T_00097829	P79749	pdgfrb	1.8	0.000250929	0.00489311	Platelet-derived growth factor receptor beta (PDGF-R-beta) (PDGFR-beta) (EC 2.7.10.1) (Beta platelet-derived growth factor receptor) (Beta-type platelet-derived growth factor receptor)
CAFS_CommonC_G_074493	CAFS_CommonC_T_00204209	Q11200	ST3GAL1 SIAT4A	1.8	0.000138726	0.00320141	CMP-N-acetylneuraminate-beta-galactosamide-alpha-2,3-sialyltransferase 1 (Alpha 2,3-ST 1) (Beta-galactoside alpha-2,3-sialyltransferase 1) (EC 2.4.99.4) (Gal-NAc6S) (Gal-beta-1,3-GalNAc-alpha-2,3-sialyltransferase) (ST3Gal I) (ST3GalI) (ST3GalA.1) (ST3O) (Sialyltransferase 4A) (SIAT4-A)
CAFS_CommonC_G_025342	CAFS_CommonC_T_00070005	Q8NHV1	GIMAP7 IAN7	1.8	0.000218186	0.00442084	GTPase IMAP family member 7 (Immunity-associated nucleotide 7 protein) (IAN-7)
CAFS_CommonC_G_017972	CAFS_CommonC_T_00050615	P16310	Ghr	1.79	3.70189e-11	1.51993e-08	Growth hormone receptor (GH receptor) (Somatotropin receptor) [Cleaved into: Growth hormone-binding protein (GH-binding protein) (GHBP) (Serum-binding protein)]
CAFS_CommonC_G_033078	CAFS_CommonC_T_00088374	Q96JG9	ZNF469 KIAA1858	1.79	5.63697e-06	0.000284855	Zinc finger protein 469
CAFS_CommonC_G_019541	CAFS_CommonC_T_00054805	Q9D3A8	Nos1ap Capon Kiaa0464	1.79	0.000290252	0.00542036	Carboxyl-terminal PDZ ligand of neuronal nitric oxide synthase protein (C-terminal PDZ ligand of neuronal nitric oxide synthase protein) (Nitric oxide synthase 1 adaptor protein)
CAFS_CommonC_G_010598	CAFS_CommonC_T_00029877	O35210	AGTR1	1.78	3.19189e-05	0.00109085	Type-1 angiotensin II receptor (Angiotensin II type-1 receptor) (AT1) (GkAT1)
CAFS_CommonC_G_090757	CAFS_CommonC_T_00250694	Q5NKV2	ICAM2	1.78	0.00016191	0.00356926	Intercellular adhesion molecule 2 (ICAM-2) (CD antigen CD102)
CAFS_CommonC_G_031259	CAFS_CommonC_T_00084177	A8T6P4	myrip akap2 si:dkey-12l12.1 si:dkey-189e1.3	1.77	0.000428548	0.00705386	Rab effector MyRIP (Exophilin-8) (Myosin VIIa- and Rab-interacting protein) (Synaptotagmin-like protein lacking C2 domains C) (SlaC2-c) (Slp homolog lacking C2 domains c)
CAFS_CommonC_G_062525	CAFS_CommonC_T_00170073	B4DU55	ZNF879	1.77	0.000345173	0.00610286	Zinc finger protein 879
CAFS_CommonC_G_003260	CAFS_CommonC_T_00009105	P15979	0	1.77	5.5565e-16	8.64533e-13	Class I histocompatibility antigen, F10 alpha chain (B-F histocompatibility F10 antigen) (B-F-beta-IV) (B12)
CAFS_CommonC_G_058500	CAFS_CommonC_T_00158546	P40650	sox11-b sox11 sox13	1.77	5.2534e-05	0.00156238	Transcription factor Sox-11-B (Transcription factor Sox-13) (xSox-13) (XLS13B)
CAFS_CommonC_G_027128	CAFS_CommonC_T_00074375	P80931	0	1.77	0.0002313	0.00460687	Mast cell protease 1A (sMCP-1A) (EC 3.4.21.-)
CAFS_CommonC_G_009524	CAFS_CommonC_T_00026919	Q5TYW1	ZNF658	1.77	4.11798e-05	0.00130908	Zinc finger protein 658
CAFS_CommonC_G_027343	CAFS_CommonC_T_00074891	Q6DG38	gpat3 agpat9 si:ch211-85e10.5 zgc:91857	1.77	1.2371e-10	4.10911e-08	Glycerol-3-phosphate acyltransferase 3 (GPAT-3) (EC 2.3.1.15) (1-acyl-sn-glycerol-3-phosphate O-acyltransferase 9) (1-AGP acyltransferase 9) (1-AGPAT 9) (EC 2.3.1.51) (Lysophosphatidic acid acyltransferase theta) (LPAAT-theta)
CAFS_CommonC_G_065227	CAFS_CommonC_T_00178124	A2ASS6	Ttn	1.75	1.09929e-05	0.000486483	Titin (EC 2.7.11.1) (Connectin)
CAFS_CommonC_G_040322	CAFS_CommonC_T_00106255	P01031	C5 CPAMD4	1.75	5.85089e-05	0.0016891	Complement C5 (C3 and PZP-like alpha-2-macroglobulin domain-containing protein 4) [Cleaved into: Complement C5 beta chain; Complement C5 alpha chain; C5a anaphylatoxin; Complement C5 alpha' chain]
CAFS_CommonC_G_003256	CAFS_CommonC_T_00009089	P15979	0	1.75	3.21711e-10	9.41627e-08	Class I histocompatibility antigen, F10 alpha chain (B-F histocompatibility F10 antigen) (B-F-beta-IV) (B12)
CAFS_CommonC_G_046601	CAFS_CommonC_T_00123634	Q14161	GIT2 KIAA0148	1.75	5.85896e-06	0.000293563	ARF GTPase-activating protein GIT2 (ARF GAP GIT2) (Cool-interacting tyrosine-phosphorylated protein 2) (CAT-2) (CAT2) (G protein-coupled receptor kinase-interactor 2) (GRK-interacting protein 2)
CAFS_CommonC_G_033694	CAFS_CommonC_T_00089736	Q38J84	IL2RB	1.75	1.70129e-05	0.000681483	Interleukin-2 receptor subunit beta (IL-2 receptor subunit beta) (IL-2R subunit beta) (IL-2RB) (High affinity IL-2 receptor subunit beta) (p70-75) (CD antigen CD122)
CAFS_CommonC_G_064173	CAFS_CommonC_T_00175073	Q3TL44	Nlrx1	1.75	4.45805e-05	0.00138725	NLR family member X1
CAFS_CommonC_G_085577	CAFS_CommonC_T_00236335	Q56JX9	FABP2 FABPI	1.75	1.37833e-15	1.77158e-12	Fatty acid-binding protein, intestinal (Fatty acid-binding protein 2) (Intestinal-type fatty acid-binding protein) (I-FABP)
CAFS_CommonC_G_056979	CAFS_CommonC_T_00154067	Q6NT16	SLC18B1 C6orf192	1.75	8.20548e-05	0.0021581	MFS-type transporter SLC18B1 (Solute carrier family 18 member B1)
CAFS_CommonC_G_016065	CAFS_CommonC_T_00045174	Q80UL9	Jaml Amica1 Gm638	1.75	0.000144251	0.00328626	Junctional adhesion molecule-like (Dendritic cell-specific protein CREA7) (mCrea7)
CAFS_CommonC_G_008470	CAFS_CommonC_T_00023855	Q9H4M7	PLEKHA4 PEPP1	1.75	6.66599e-05	0.00186787	Pleckstrin homology domain-containing family A member 4 (PH domain-containing family A member 4) (Phosphoinositol 3-phosphate-binding protein 1) (PEPP-1)
CAFS_CommonC_G_081896	CAFS_CommonC_T_00225308	P06909	Cfh Hf1	1.74	3.80473e-06	0.000212182	Complement factor H (Protein beta-1-H)
CAFS_CommonC_G_002505	CAFS_CommonC_T_00006830	Q14258	TRIM25 EFP RNF147 ZNF147	1.74	0.000387383	0.00659066	E3 ubiquitin/ISG15 ligase TRIM25 (EC 6.3.2.n3) (Estrogen-responsive finger protein) (RING finger protein 147) (RING-type E3 ubiquitin transferase) (EC 2.3.2.27) (RING-type E3 ubiquitin transferase TRIM25) (Tripartite motif-containing protein 25) (Ubiquitin/ISG15-conjugating enzyme TRIM25) (Zinc finger protein 147)
CAFS_CommonC_G_063797	CAFS_CommonC_T_00173785	Q99N50	Sytl2 Slp2	1.74	0.000114135	0.00277701	Synaptotagmin-like protein 2 (Exophilin-4)
CAFS_CommonC_G_053728	CAFS_CommonC_T_00144379	Q70E20	Sned1 Snep	1.73	2.82502e-05	0.00099539	Sushi, nidogen and EGF-like domain-containing protein 1 (Secreted protein SST-3) (Stromal nidogen extracellular matrix protein)
CAFS_CommonC_G_000555	CAFS_CommonC_T_00001563	Q7T3P8	fem1c	1.73	0.000591772	0.00882642	Protein fem-1 homolog C (FEM1c) (FEM1-gamma)
CAFS_CommonC_G_036014	CAFS_CommonC_T_00094445	Q8N2Y8	RUSC2 KIAA0375	1.73	0.000291154	0.00543034	Iporin (Interacting protein of Rab1) (RUN and SH3 domain-containing protein 2)
CAFS_CommonC_G_019711	CAFS_CommonC_T_00055196	Q8IXH8	CDH26	1.72	0.000217276	0.00440543	Cadherin-like protein 26 (Cadherin-like protein VR20)
CAFS_CommonC_G_080601	CAFS_CommonC_T_00221826	Q969Q5	RAB24	1.72	0.00048204	0.00766508	Ras-related protein Rab-24
CAFS_CommonC_G_015994	CAFS_CommonC_T_00044904	Q98931	LRP8 LR8B	1.72	8.16139e-05	0.00215195	Low-density lipoprotein receptor-related protein 8 (LRP-8) (Apolipoprotein E receptor 2) (Protein LR8B)
CAFS_CommonC_G_030755	CAFS_CommonC_T_00083040	P25942	CD40 TNFRSF5	1.71	3.87427e-05	0.00125034	Tumor necrosis factor receptor superfamily member 5 (B-cell surface antigen CD40) (Bp50) (CD40L receptor) (CDw40) (CD antigen CD40)
CAFS_CommonC_G_055431	CAFS_CommonC_T_00149458	O95297	MPZL1 PZR UNQ849/PRO1787	1.7	4.81037e-05	0.00146	Myelin protein zero-like protein 1 (Protein zero-related)
CAFS_CommonC_G_010687	CAFS_CommonC_T_00030140	Q11002	CalpA CG7563	1.7	0.000406452	0.00681754	Calpain-A (EC 3.4.22.-) (Calcium-activated neutral proteinase A) (CANP A) [Cleaved into: Calpain-A catalytic subunit]
CAFS_CommonC_G_054370	CAFS_CommonC_T_00146143	P04631	S100b	1.69	0.000133389	0.00311965	Protein S100-B (S-100 protein beta chain) (S-100 protein subunit beta) (S100 calcium-binding protein B)
CAFS_CommonC_G_086992	CAFS_CommonC_T_00239856	P98093	c3	1.69	6.04141e-05	0.00172557	Complement C3 [Cleaved into: Complement C3 beta chain; Complement C3 alpha chain; C3a anaphylatoxin; Complement C3b alpha' chain; Complement C3c alpha' chain fragment 1; Complement C3dg fragment; Complement C3g fragment; Complement C3d fragment; Complement C3f fragment; Complement C3c alpha' chain fragment 2] (Fragment)
CAFS_CommonC_G_010573	CAFS_CommonC_T_00029809	Q01484	ANK2 ANKB	1.69	0.000610793	0.00902362	Ankyrin-2 (ANK-2) (Ankyrin-B) (Brain ankyrin) (Non-erythroid ankyrin)
CAFS_CommonC_G_039311	CAFS_CommonC_T_00103581	P15979	0	1.68	0.000114257	0.00277768	Class I histocompatibility antigen, F10 alpha chain (B-F histocompatibility F10 antigen) (B-F-beta-IV) (B12)
CAFS_CommonC_G_065999	CAFS_CommonC_T_00180111	Q3TY86	Aifm3 Aifl	1.68	9.03125e-05	0.00231956	Apoptosis-inducing factor 3 (EC 1.-.-.-) (Apoptosis-inducing factor-like protein)
CAFS_CommonC_G_054959	CAFS_CommonC_T_00148361	Q54C94	gefF rasGEFF DDB_G0293006	1.68	3.54109e-09	7.32041e-07	Ras guanine nucleotide exchange factor F (RasGEF domain-containing protein F)
CAFS_CommonC_G_059231	CAFS_CommonC_T_00160839	P53413	LMX1B LMX LMX1	1.67	0.000499294	0.00784909	LIM/homeobox protein LMX-1.2 (Homeobox protein LMX-1) (LIM/homeobox protein 1) (LMX)
CAFS_CommonC_G_075316	CAFS_CommonC_T_00206565	Q02084	0	1.67	5.11595e-05	0.00152765	Zinc-binding protein A33
CAFS_CommonC_G_023769	CAFS_CommonC_T_00065674	Q6TKS7	mx	1.67	0.00075588	0.0104515	Interferon-induced GTP-binding protein Mx (Interferon-inducible Mx protein)
CAFS_CommonC_G_010533	CAFS_CommonC_T_00029668	Q7RTR2	NLRC3 NOD3	1.67	0.000573343	0.00862553	NLR family CARD domain-containing protein 3 (CARD15-like protein) (Caterpiller protein 16.2) (CLR16.2) (NACHT, LRR and CARD domains-containing protein 3) (Nucleotide-binding oligomerization domain protein 3)
CAFS_CommonC_G_064944	CAFS_CommonC_T_00177115	Q74FW6	tdcB GSU0486	1.66	0.00027812	0.00525689	L-threonine ammonia-lyase (EC 4.3.1.19) (L-serine ammonia-lyase) (EC 4.3.1.17) (Threonine/serine ammonia-lyase)
CAFS_CommonC_G_024342	CAFS_CommonC_T_00067174	O35403	Sult3a1 St3a1	1.65	0.000557061	0.00845586	Amine sulfotransferase (EC 2.8.2.3) (SULT-X2) (Sulfotransferase 3A1) (ST3A1)
CAFS_CommonC_G_075603	CAFS_CommonC_T_00207711	O97591	TIMP4	1.65	3.2258e-05	0.00109823	Metalloproteinase inhibitor 4 (Tissue inhibitor of metalloproteinases 4) (TIMP-4) (Fragment)
CAFS_CommonC_G_038994	CAFS_CommonC_T_00102730	Q58D15	TRIM54	1.65	1.32973e-08	2.18387e-06	Tripartite motif-containing protein 54
CAFS_CommonC_G_009155	CAFS_CommonC_T_00025873	Q60415	PEX19 PXF	1.65	1.53135e-05	0.00062962	Peroxisomal biogenesis factor 19 (Peroxin-19) (Peroxisomal farnesylated protein)
CAFS_CommonC_G_069049	CAFS_CommonC_T_00189045	Q5R5U3	ZNF271	1.64	0.000552098	0.00841056	Zinc finger protein 271
CAFS_CommonC_G_087449	CAFS_CommonC_T_00241412	Q78JW9	Ubfd1 D7Wsu128e	1.64	9.26335e-06	0.000421946	Ubiquitin domain-containing protein UBFD1
CAFS_CommonC_G_085002	CAFS_CommonC_T_00234158	Q9WV34	Mpp2 Dlgh2	1.63	0.000693858	0.00986619	MAGUK p55 subfamily member 2 (Discs large homolog 2) (Protein MPP2)
CAFS_CommonC_G_085183	CAFS_CommonC_T_00234844	Q14135	VGLL4 KIAA0121	1.62	0.000274305	0.00521479	Transcription cofactor vestigial-like protein 4 (Vgl-4)
CAFS_CommonC_G_053587	CAFS_CommonC_T_00143878	Q8CAS9	Parp9 Bal	1.62	0.000255158	0.00495597	Protein mono-ADP-ribosyltransferase PARP9 (EC 2.4.2.-) (ADP-ribosyltransferase diphtheria toxin-like 9) (ARTD9) (B aggressive lymphoma protein homolog) (Poly [ADP-ribose] polymerase 9) (PARP-9)
CAFS_CommonC_G_050164	CAFS_CommonC_T_00134513	Q8IUR6	CREBRF C5orf41	1.62	5.75428e-06	0.000289792	CREB3 regulatory factor (Luman recruitment factor) (LRF)
CAFS_CommonC_G_011356	CAFS_CommonC_T_00032013	P37232	ppara nr1c1	1.61	7.46427e-05	0.00200417	Peroxisome proliferator-activated receptor alpha (PPAR-alpha) (Nuclear receptor subfamily 1 group C member 1)
CAFS_CommonC_G_004706	CAFS_CommonC_T_00013204	P47990	XDH	1.61	0.000100938	0.0025352	Xanthine dehydrogenase/oxidase [Includes: Xanthine dehydrogenase (XD) (EC 1.17.1.4); Xanthine oxidase (XO) (EC 1.17.3.2) (Xanthine oxidoreductase) (XOR)]
CAFS_CommonC_G_020468	CAFS_CommonC_T_00057071	Q01584	0	1.61	5.36953e-06	0.000275102	Lipocalin
CAFS_CommonC_G_090808	CAFS_CommonC_T_00250906	Q5R9C1	PFKFB3	1.61	5.31014e-06	0.000273006	6-phosphofructo-2-kinase/fructose-2,6-bisphosphatase 3 (6PF-2-K/Fru-2,6-P2ase 3) (PFK/FBPase 3) (6PF-2-K/Fru-2,6-P2ase brain/placenta-type isozyme) [Includes: 6-phosphofructo-2-kinase (EC 2.7.1.105); Fructose-2,6-bisphosphatase (EC 3.1.3.46)]
CAFS_CommonC_G_090878	CAFS_CommonC_T_00251148	Q62087	Pon3	1.61	0.000795672	0.0108245	Serum paraoxonase/lactonase 3 (EC 3.1.1.2) (EC 3.1.1.81) (EC 3.1.8.1)
CAFS_CommonC_G_063060	CAFS_CommonC_T_00171958	Q7RTR2	NLRC3 NOD3	1.61	0.000305122	0.00562345	NLR family CARD domain-containing protein 3 (CARD15-like protein) (Caterpiller protein 16.2) (CLR16.2) (NACHT, LRR and CARD domains-containing protein 3) (Nucleotide-binding oligomerization domain protein 3)
CAFS_CommonC_G_077367	CAFS_CommonC_T_00212411	Q8BRH4	Kmt2c Mll3	1.61	0.000417501	0.00694774	Histone-lysine N-methyltransferase 2C (Lysine N-methyltransferase 2C) (EC 2.1.1.43) (Myeloid/lymphoid or mixed-lineage leukemia protein 3 homolog)
CAFS_CommonC_G_003390	CAFS_CommonC_T_00009466	M3XQV7	BTBD3	1.6	0.000278411	0.00525904	BTB/POZ domain-containing protein 3
CAFS_CommonC_G_087539	CAFS_CommonC_T_00241750	P19474	TRIM21 RNF81 RO52 SSA1	1.6	0.0003117	0.00570202	E3 ubiquitin-protein ligase TRIM21 (EC 2.3.2.27) (52 kDa Ro protein) (52 kDa ribonucleoprotein autoantigen Ro/SS-A) (RING finger protein 81) (RING-type E3 ubiquitin transferase TRIM21) (Ro(SS-A)) (Sjoegren syndrome type A antigen) (SS-A) (Tripartite motif-containing protein 21)
CAFS_CommonC_G_076834	CAFS_CommonC_T_00211111	Q4VAC9	Plekhg3 Kiaa0599	1.6	0.000736411	0.0103117	Pleckstrin homology domain-containing family G member 3 (PH domain-containing family G member 3)
CAFS_CommonC_G_005812	CAFS_CommonC_T_00016176	Q5PZ43	xirp1 cmya1 xin	1.6	0.000100486	0.00252838	Xin actin-binding repeat-containing protein 1 (Cardiomyopathy-associated protein 1)
CAFS_CommonC_G_056332	CAFS_CommonC_T_00152428	Q9EQG3	Scel	1.6	1.74032e-06	0.000114838	Sciellin
CAFS_CommonC_G_014784	CAFS_CommonC_T_00041624	Q9NUV9	GIMAP4 IAN1 IMAP4 MSTP062	1.6	0.000701248	0.00993782	GTPase IMAP family member 4 (Immunity-associated nucleotide 1 protein) (IAN-1) (hIAN1) (Immunity-associated protein 4)
CAFS_CommonC_G_034792	CAFS_CommonC_T_00091996	O46640	SULT3A1 ST3A1	1.59	0.000951627	0.0122207	Amine sulfotransferase (EC 2.8.2.3) (AST-RB1) (Sulfotransferase 3A1) (ST3A1)
CAFS_CommonC_G_012182	CAFS_CommonC_T_00034326	Q96L96	ALPK3 KIAA1330 MAK	1.59	8.25615e-08	9.77097e-06	Alpha-protein kinase 3 (EC 2.7.11.1) (Muscle alpha-protein kinase)
CAFS_CommonC_G_056230	CAFS_CommonC_T_00152127	Q9JM95	St6galnac6 Siat7f	1.59	0.000681615	0.00973895	Alpha-N-acetylgalactosaminide alpha-2,6-sialyltransferase 6 (EC 2.4.99.-) (GalNAc alpha-2,6-sialyltransferase VI) (ST6GalNAc VI) (ST6GalNAcVI) (Sialyltransferase 7F) (SIAT7-F)
CAFS_CommonC_G_020838	CAFS_CommonC_T_00057976	A0JMD4	tpcn2 tpc2 zgc:152898	1.58	2.47652e-07	2.38472e-05	Two pore calcium channel protein 2 (Voltage-dependent calcium channel protein TPC2)
CAFS_CommonC_G_011260	CAFS_CommonC_T_00031782	P34741	SDC2 HSPG1	1.58	3.34238e-09	7.00563e-07	Syndecan-2 (SYND2) (Fibroglycan) (Heparan sulfate proteoglycan core protein) (HSPG) (CD antigen CD362)
CAFS_CommonC_G_083550	CAFS_CommonC_T_00229828	P97350	Pkp1	1.58	0.000372907	0.00644439	Plakophilin-1
CAFS_CommonC_G_080071	CAFS_CommonC_T_00220076	Q15120	PDK3 PDHK3	1.58	0.000162426	0.00357796	[Pyruvate dehydrogenase (acetyl-transferring)] kinase isozyme 3, mitochondrial (EC 2.7.11.2) (Pyruvate dehydrogenase kinase isoform 3)
CAFS_CommonC_G_043626	CAFS_CommonC_T_00115354	Q80SU7	Gvin1	1.58	0.000192717	0.00404912	Interferon-induced very large GTPase 1 (Very large-inducible GTPase-1) (VLIG-1)
CAFS_CommonC_G_062923	CAFS_CommonC_T_00171437	Q8BFY9	Tnpo1 Kpnb2	1.58	1.52967e-06	0.000103716	Transportin-1 (Importin beta-2) (Karyopherin beta-2)
CAFS_CommonC_G_037968	CAFS_CommonC_T_00099680	Q96MY1	NOL4L C20orf112 C20orf113	1.58	0.00133882	0.015625	Nucleolar protein 4-like
CAFS_CommonC_G_065718	CAFS_CommonC_T_00179156	P15381	CACNA1C CACH2 CACN2 CACNL1A1 CCHL1A1	1.57	0.00130452	0.015352	Voltage-dependent L-type calcium channel subunit alpha-1C (Calcium channel, L type, alpha-1 polypeptide, isoform 1, cardiac muscle) (Smooth muscle calcium channel blocker receptor) (CACB-receptor) (Voltage-gated calcium channel subunit alpha Cav1.2)
CAFS_CommonC_G_089874	CAFS_CommonC_T_00248332	P51589	CYP2J2	1.57	1.77367e-07	1.8143e-05	Cytochrome P450 2J2 (EC 1.14.14.-) (Albendazole monooxygenase (hydroxylating)) (EC 1.14.14.74) (Albendazole monooxygenase (sulfoxide-forming)) (EC 1.14.14.73) (Arachidonic acid epoxygenase) (CYPIIJ2)
CAFS_CommonC_G_063395	CAFS_CommonC_T_00173063	P97440	Slbp Hbp	1.57	0.0012342	0.0147238	Histone RNA hairpin-binding protein (Histone stem-loop-binding protein)
CAFS_CommonC_G_069645	CAFS_CommonC_T_00190304	Q14693	LPIN1 KIAA0188	1.57	1.18823e-06	8.52586e-05	Phosphatidate phosphatase LPIN1 (EC 3.1.3.4) (Lipin-1)
CAFS_CommonC_G_001630	CAFS_CommonC_T_00004477	Q1LUV9	mid1ip1b si:dkey-277i15.1 zgc:73223	1.57	1.05437e-12	6.77595e-10	Mid1-interacting protein 1-B
CAFS_CommonC_G_075310	CAFS_CommonC_T_00206553	Q5BK82	Trim69 Rnf36	1.57	0.000434645	0.00711854	E3 ubiquitin-protein ligase TRIM69 (EC 2.3.2.27) (RING finger protein 36) (RING-type E3 ubiquitin transferase TRIM69) (Tripartite motif-containing protein 69)
CAFS_CommonC_G_009828	CAFS_CommonC_T_00027730	Q8BR63	Fam177a1	1.57	0.000677261	0.00969079	Protein FAM177A1
CAFS_CommonC_G_013690	CAFS_CommonC_T_00038554	Q90ZY4	sbk1 bsk146	1.57	0.000163895	0.0035996	Serine/threonine-protein kinase SBK1 (EC 2.7.11.1) (Brain-specific protein kinase BSK146) (SH3-binding kinase 1)
CAFS_CommonC_G_083143	CAFS_CommonC_T_00229025	Q9ET66	Pi16 Cripi	1.57	1.07944e-08	1.80284e-06	Peptidase inhibitor 16 (PI-16) (Cysteine-rich protease inhibitor) (CD antigen CD364)
CAFS_CommonC_G_010269	CAFS_CommonC_T_00028997	P20702	ITGAX CD11C	1.56	0.0010241	0.0128119	Integrin alpha-X (CD11 antigen-like family member C) (Leu M5) (Leukocyte adhesion glycoprotein p150,95 alpha chain) (Leukocyte adhesion receptor p150,95) (CD antigen CD11c)
CAFS_CommonC_G_023089	CAFS_CommonC_T_00063882	P31996	Cd68	1.56	3.22975e-06	0.000187949	Macrosialin (CD antigen CD68)
CAFS_CommonC_G_066790	CAFS_CommonC_T_00182122	Q05AK5	mylipb zgc:153767	1.56	0.000799814	0.0108509	E3 ubiquitin-protein ligase MYLIP-B (EC 2.3.2.27) (Myosin regulatory light chain-interacting protein B) (MIR-B) (RING-type E3 ubiquitin transferase MYLIP-B)
CAFS_CommonC_G_043515	CAFS_CommonC_T_00115029	Q8C170	Myo9a Myr7	1.56	0.00143089	0.0164335	Unconventional myosin-IXa (Unconventional myosin-9a)
CAFS_CommonC_G_089985	CAFS_CommonC_T_00248715	Q9W686	sema3ab semaz1b	1.56	0.000698355	0.00991108	Semaphorin-3ab (Semaphorin-1B) (Semaphorin-Z1B) (Sema Z1B)
CAFS_CommonC_G_060689	CAFS_CommonC_T_00165074	A2AQ14	Oip5 Ms18b	1.55	5.47776e-05	0.00160968	Protein Mis18-beta (Opa-interacting protein 5 homolog)
CAFS_CommonC_G_080080	CAFS_CommonC_T_00220106	Q99PP9	Trim16 Ebbp	1.55	0.000838376	0.011169	Tripartite motif-containing protein 16 (EC 2.3.2.27) (E3 ubiquitin-protein ligase TRIM16) (Estrogen-responsive B box protein)
CAFS_CommonC_G_009628	CAFS_CommonC_T_00027195	P02645	TNNI1	1.54	7.12236e-05	0.00194775	Troponin I, slow skeletal muscle (Troponin I, slow-twitch isoform)
CAFS_CommonC_G_049234	CAFS_CommonC_T_00131588	Q09666	AHNAK PM227	1.54	0.00193719	0.0204307	Neuroblast differentiation-associated protein AHNAK (Desmoyokin)
CAFS_CommonC_G_041063	CAFS_CommonC_T_00108431	Q4KM31	Limd2	1.54	7.32919e-05	0.00198122	LIM domain-containing protein 2
CAFS_CommonC_G_058974	CAFS_CommonC_T_00159993	Q5XJR6	ormdl3 zgc:101654	1.54	0.000471089	0.00755394	ORM1-like protein 3
CAFS_CommonC_G_065078	CAFS_CommonC_T_00177650	Q80UG5	Sept9 Kiaa0991 Sint1	1.54	8.56841e-05	0.0022396	Septin-9 (SL3-3 integration site 1 protein)
CAFS_CommonC_G_065846	CAFS_CommonC_T_00179654	Q9NZQ8	TRPM5 LTRPC5 MTR1	1.54	0.000858576	0.011328	Transient receptor potential cation channel subfamily M member 5 (Long transient receptor potential channel 5) (LTrpC-5) (LTrpC5) (MLSN1- and TRP-related gene 1 protein)
CAFS_CommonC_G_086719	CAFS_CommonC_T_00238900	O54790	Mafg	1.53	0.00161785	0.0180701	Transcription factor MafG (V-maf musculoaponeurotic fibrosarcoma oncogene homolog G)
CAFS_CommonC_G_025957	CAFS_CommonC_T_00071694	P32986	0	1.53	0.00123288	0.0147238	Uncharacterized protein in bps2 5'region (ORF2) (Fragment)
CAFS_CommonC_G_050630	CAFS_CommonC_T_00135975	P53567	CEBPG	1.53	1.62117e-07	1.71161e-05	CCAAT/enhancer-binding protein gamma (C/EBP gamma)
CAFS_CommonC_G_020195	CAFS_CommonC_T_00056373	P68512	0	1.53	0.00118339	0.0142673	Fish-egg lectin (FEL)
CAFS_CommonC_G_013373	CAFS_CommonC_T_00037603	Q687X5	STEAP4 STAMP2 TNFAIP9	1.53	3.16586e-07	2.88855e-05	Metalloreductase STEAP4 (EC 1.16.1.9) (Six-transmembrane epithelial antigen of prostate 4) (SixTransMembrane protein of prostate 2) (Tumor necrosis factor, alpha-induced protein 9)
CAFS_CommonC_G_087201	CAFS_CommonC_T_00240503	Q8TEV9	SMCR8	1.53	0.00205365	0.0211754	Guanine nucleotide exchange protein SMCR8 (Smith-Magenis syndrome chromosomal region candidate gene 8 protein)
CAFS_CommonC_G_075739	CAFS_CommonC_T_00208116	O75916	RGS9	1.52	0.00133131	0.0155777	Regulator of G-protein signaling 9 (RGS9)
CAFS_CommonC_G_080463	CAFS_CommonC_T_00221397	P25291	GP2	1.52	0.00054273	0.00832167	Pancreatic secretory granule membrane major glycoprotein GP2 (Pancreatic zymogen granule membrane protein GP-2)
CAFS_CommonC_G_049068	CAFS_CommonC_T_00131014	P58873	Rhbdl3 Rhbdl4 Vrho	1.52	0.000852797	0.0113019	Rhomboid-related protein 3 (EC 3.4.21.105) (Ventrhoid transmembrane protein)
CAFS_CommonC_G_007753	CAFS_CommonC_T_00021820	Q7RTR2	NLRC3 NOD3	1.52	0.000459729	0.00744278	NLR family CARD domain-containing protein 3 (CARD15-like protein) (Caterpiller protein 16.2) (CLR16.2) (NACHT, LRR and CARD domains-containing protein 3) (Nucleotide-binding oligomerization domain protein 3)
CAFS_CommonC_G_069648	CAFS_CommonC_T_00190310	Q91ZP3	Lpin1 Fld	1.52	6.22772e-08	7.93551e-06	Phosphatidate phosphatase LPIN1 (EC 3.1.3.4) (Fatty liver dystrophy protein) (Lipin-1)
CAFS_CommonC_G_075814	CAFS_CommonC_T_00208415	Q9NRG0	CHRAC1 CHRAC15	1.52	0.00138368	0.0160346	Chromatin accessibility complex protein 1 (CHRAC-1) (Chromatin accessibility complex 15 kDa protein) (CHRAC-15) (HuCHRAC15) (DNA polymerase epsilon subunit p15)
CAFS_CommonC_G_069839	CAFS_CommonC_T_00190987	A6H7E2	CINP	1.51	0.00199136	0.0207943	Cyclin-dependent kinase 2-interacting protein
CAFS_CommonC_G_041209	CAFS_CommonC_T_00108773	E9Q5R7	Nlrp12 NALP12	1.51	0.00246039	0.0240364	NACHT, LRR and PYD domains-containing protein 12 (Monarch-1) (PYRIN-containing APAF1-like protein 7) (PYPAF7)
CAFS_CommonC_G_026787	CAFS_CommonC_T_00073532	P70180	Npr3	1.51	0.000791312	0.010785	Atrial natriuretic peptide receptor 3 (Atrial natriuretic peptide clearance receptor) (Atrial natriuretic peptide receptor type C) (ANP-C) (ANPR-C) (NPR-C) (EF-2)
CAFS_CommonC_G_065232	CAFS_CommonC_T_00178153	Q8WZ42	TTN	1.51	7.70096e-05	0.0020621	Titin (EC 2.7.11.1) (Connectin) (Rhabdomyosarcoma antigen MU-RMS-40.14)
CAFS_CommonC_G_031875	CAFS_CommonC_T_00085633	Q99624	SLC38A3 G17 NAT1 SN1 SNAT3	1.51	0.000172611	0.00373006	Sodium-coupled neutral amino acid transporter 3 (N-system amino acid transporter 1) (Na(+)-coupled neutral amino acid transporter 3) (Solute carrier family 38 member 3) (System N amino acid transporter 1)
CAFS_CommonC_G_011879	CAFS_CommonC_T_00033490	Q9YIB9	HIF1A	1.51	0.000210342	0.00429428	Hypoxia-inducible factor 1-alpha (HIF-1-alpha) (HIF1-alpha)
CAFS_CommonC_G_085488	CAFS_CommonC_T_00236009	Q9Z1Z0	Uso1 Vdp	1.51	4.90747e-05	0.00148035	General vesicular transport factor p115 (Protein USO1 homolog) (Transcytosis-associated protein) (TAP) (Vesicle-docking protein)
CAFS_CommonC_G_048518	CAFS_CommonC_T_00129746	O14548	COX7A2L COX7AR COX7RP	1.5	0.000503198	0.00789943	Cytochrome c oxidase subunit 7A-related protein, mitochondrial (COX7a-related protein) (Cytochrome c oxidase subunit VIIa-related protein) (EB1)
CAFS_CommonC_G_007345	CAFS_CommonC_T_00020652	O55111	Dsg2	1.5	0.000221466	0.00446284	Desmoglein-2
CAFS_CommonC_G_021085	CAFS_CommonC_T_00058638	P16444	DPEP1 MDP RDP	1.5	0.00241347	0.0237686	Dipeptidase 1 (EC 3.4.13.19) (Dehydropeptidase-I) (Microsomal dipeptidase) (Renal dipeptidase) (hRDP)
CAFS_CommonC_G_037197	CAFS_CommonC_T_00097684	Q5R8M5	FERMT1 KIND1 URP1	1.5	0.00044355	0.00723234	Fermitin family homolog 1 (Kindlin-1) (Unc-112-related protein 1)
CAFS_CommonC_G_009657	CAFS_CommonC_T_00027287	Q709C8	VPS13C KIAA1421	1.5	0.000554355	0.00842996	Vacuolar protein sorting-associated protein 13C
CAFS_CommonC_G_055573	CAFS_CommonC_T_00150017	Q8IU60	DCP2 NUDT20	1.5	0.000186299	0.00395587	m7GpppN-mRNA hydrolase (EC 3.6.1.62) (Nucleoside diphosphate-linked moiety X motif 20) (Nudix motif 20) (mRNA-decapping enzyme 2) (hDpc)
CAFS_CommonC_G_071176	CAFS_CommonC_T_00195111	Q92496	CFHR4 CFHL4 FHR4	1.5	3.56344e-05	0.00117701	Complement factor H-related protein 4 (FHR-4)
CAFS_CommonC_G_020055	CAFS_CommonC_T_00056004	Q98993	0	1.5	2.17984e-05	0.000818205	Verrucotoxin subunit beta (VTX subunit beta)
CAFS_CommonC_G_045152	CAFS_CommonC_T_00119722	A5D8W1	CFAP69 C7orf63	1.49	2.10961e-05	0.000803006	Cilia- and flagella-associated protein 69
CAFS_CommonC_G_060102	CAFS_CommonC_T_00163326	O95931	CBX7	1.49	0.000286958	0.00537583	Chromobox protein homolog 7
CAFS_CommonC_G_026635	CAFS_CommonC_T_00073208	Q08BN9	nxpe3 fam55c zgc:153086	1.49	0.000428293	0.00705386	NXPE family member 3 (Protein FAM55C)
CAFS_CommonC_G_059934	CAFS_CommonC_T_00162739	Q5EZ72	Enpp7	1.49	0.000408196	0.00682527	Ectonucleotide pyrophosphatase/phosphodiesterase family member 7 (E-NPP 7) (NPP-7) (EC 3.1.4.12) (Alkaline sphingomyelin phosphodiesterase) (Intestinal alkaline sphingomyelinase) (Alk-SMase)
CAFS_CommonC_G_087338	CAFS_CommonC_T_00240988	Q5FWH2	Unkl	1.49	5.72816e-06	0.000288969	Putative E3 ubiquitin-protein ligase UNKL (EC 2.3.2.-) (RING finger protein unkempt-like)
CAFS_CommonC_G_004325	CAFS_CommonC_T_00012186	Q68D51	DENND2C	1.49	0.0018426	0.019743	DENN domain-containing protein 2C
CAFS_CommonC_G_049290	CAFS_CommonC_T_00131799	Q7Z304	MAMDC2	1.49	6.02946e-05	0.00172442	MAM domain-containing protein 2 (MAM domain-containing proteoglycan) (Mamcan)
CAFS_CommonC_G_065948	CAFS_CommonC_T_00179968	Q7ZYY4	fam3c si:dkey-159a18.2	1.49	0.00143857	0.0164848	Protein FAM3C
CAFS_CommonC_G_011306	CAFS_CommonC_T_00031860	O97591	TIMP4	1.48	0.000684386	0.00976911	Metalloproteinase inhibitor 4 (Tissue inhibitor of metalloproteinases 4) (TIMP-4) (Fragment)
CAFS_CommonC_G_045587	CAFS_CommonC_T_00120840	P04917	Srgn Pgsg Prg Prg1	1.48	7.40273e-05	0.00199489	Serglycin (Chondroitin sulfate proteoglycan core protein) (Cytolytic granule proteoglycan core protein) (PG19 core protein) (Proteoglycan 10K core protein) (Secretory granule proteoglycan core protein)
CAFS_CommonC_G_010679	CAFS_CommonC_T_00030109	P15541	ANPEP	1.48	0.000158537	0.00352116	Aminopeptidase N (AP-N) (rbAPN) (EC 3.4.11.2) (Alanyl aminopeptidase) (Aminopeptidase M) (AP-M) (Microsomal aminopeptidase) (CD antigen CD13)
CAFS_CommonC_G_013035	CAFS_CommonC_T_00036647	Q8N3K9	CMYA5 C5orf10 DTNBP2 SPRYD2 TRIM76	1.48	8.88251e-05	0.00230521	Cardiomyopathy-associated protein 5 (Dystrobrevin-binding protein 2) (Genethonin-3) (Myospryn) (SPRY domain-containing protein 2) (Tripartite motif-containing protein 76)
CAFS_CommonC_G_012333	CAFS_CommonC_T_00034815	Q9BST9	RTKN RTKN1	1.48	0.00133587	0.0156091	Rhotekin
CAFS_CommonC_G_014786	CAFS_CommonC_T_00041630	Q9R0M4	Podxl Pclp1	1.48	0.000856211	0.0113199	Podocalyxin (Podocalyxin-like protein 1) (PC) (PCLP-1)
CAFS_CommonC_G_084009	CAFS_CommonC_T_00231138	Q9Z0R6	Itsn2 Ese2 Sh3d1B	1.48	0.00194505	0.0204771	Intersectin-2 (EH domain and SH3 domain regulator of endocytosis 2) (EH and SH3 domains protein 2) (SH3 domain-containing protein 1B)
CAFS_CommonC_G_047228	CAFS_CommonC_T_00125857	A2ASS6	Ttn	1.47	0.000208702	0.0042797	Titin (EC 2.7.11.1) (Connectin)
CAFS_CommonC_G_054632	CAFS_CommonC_T_00147123	P51788	CLCN2	1.47	0.00120476	0.0144542	Chloride channel protein 2 (ClC-2)
CAFS_CommonC_G_037321	CAFS_CommonC_T_00098001	Q0GKD5	Nlrp1b Nalp1b	1.47	2.78708e-05	0.000990156	NACHT, LRR and PYD domains-containing protein 1b allele 5
CAFS_CommonC_G_087993	CAFS_CommonC_T_00242601	Q3BBX7	rhcg GSTENG00022829001	1.47	2.57154e-05	0.000930476	Ammonium transporter Rh type C (Rhesus blood group family type C glycoprotein) (Rh family type C glycoprotein) (Rh type C glycoprotein)
CAFS_CommonC_G_083694	CAFS_CommonC_T_00230312	Q61510	Trim25 Efp Zfp147 Znf147	1.47	0.00119259	0.0143665	E3 ubiquitin/ISG15 ligase TRIM25 (EC 6.3.2.n3) (Estrogen-responsive finger protein) (RING-type E3 ubiquitin transferase) (EC 2.3.2.27) (RING-type E3 ubiquitin transferase TRIM25) (Tripartite motif-containing protein 25) (Ubiquitin/ISG15-conjugating enzyme TRIM25) (Zinc finger protein 147)
CAFS_CommonC_G_081971	CAFS_CommonC_T_00225536	Q6PB70	Ano8 Kiaa1623 Tmem16h	1.47	0.00110836	0.0136279	Anoctamin-8 (Transmembrane protein 16H)
CAFS_CommonC_G_024718	CAFS_CommonC_T_00068199	Q7T346	ddit4 zgc:64114	1.47	1.10937e-05	0.000489481	DNA damage-inducible transcript 4 protein
CAFS_CommonC_G_079525	CAFS_CommonC_T_00218653	Q7YS54	GSDME DFNA5	1.47	0.000799642	0.0108509	Gasdermin-E (Non-syndromic hearing impairment protein 5 homolog) [Cleaved into: Gasdermin-E, N-terminal (GSDME-NT); Gasdermin-E, C-terminal (GSDME-CT)]
CAFS_CommonC_G_012920	CAFS_CommonC_T_00036449	Q8N6T7	SIRT6 SIR2L6	1.47	5.11742e-08	6.7236e-06	NAD-dependent protein deacetylase sirtuin-6 (EC 3.5.1.-) (Regulatory protein SIR2 homolog 6) (SIR2-like protein 6)
CAFS_CommonC_G_044839	CAFS_CommonC_T_00118750	Q9CTY5	Micu3 Efha2	1.47	1.13971e-06	8.2377e-05	Calcium uptake protein 3, mitochondrial (EF-hand domain-containing family member A2)
CAFS_CommonC_G_082188	CAFS_CommonC_T_00226306	Q9NUP7	TRMT13 CCDC76	1.47	0.000802822	0.0108792	tRNA:m(4)X modification enzyme TRM13 homolog (EC 2.1.1.225) (Coiled-coil domain-containing protein 76)
CAFS_CommonC_G_056476	CAFS_CommonC_T_00152984	Q9P246	STIM2 KIAA1482	1.47	0.00010729	0.00265309	Stromal interaction molecule 2
CAFS_CommonC_G_004907	CAFS_CommonC_T_00013674	Q9SW11	PUB35 At4g25160 F13M23.300 F24A6.13	1.47	0.00264627	0.0253908	U-box domain-containing protein 35 (Plant U-box protein 35) [Includes: E3 ubiquitin ligase (EC 2.3.2.27) (RING-type E3 ubiquitin transferase); Serine/threonine-protein kinase (EC 2.7.11.-)]
CAFS_CommonC_G_077056	CAFS_CommonC_T_00211856	Q5XI67	Fbxo30	1.46	0.000305738	0.0056313	F-box only protein 30
CAFS_CommonC_G_072407	CAFS_CommonC_T_00198764	Q62179	Sema4b Kiaa1745 Semac SemC	1.46	0.000624845	0.00916708	Semaphorin-4B (Semaphorin-C) (Sema C)
CAFS_CommonC_G_057929	CAFS_CommonC_T_00157016	Q8C0Q2	Zhx3 Kiaa0395 Tix1	1.46	0.000536212	0.00826044	Zinc fingers and homeoboxes protein 3 (Triple homeobox protein 1) (Zinc finger and homeodomain protein 3)
CAFS_CommonC_G_058211	CAFS_CommonC_T_00157918	P11645	UOX	1.45	0.00254933	0.024758	Uricase (EC 1.7.3.3) (Urate oxidase)
CAFS_CommonC_G_081818	CAFS_CommonC_T_00225060	P32262	SERPINC1 AT3	1.45	2.29688e-07	2.26334e-05	Antithrombin-III (ATIII) (Serpin C1)
CAFS_CommonC_G_055642	CAFS_CommonC_T_00150254	P97526	Nf1	1.45	0.00225919	0.0227431	Neurofibromin (Neurofibromatosis-related protein NF-1)
CAFS_CommonC_G_058604	CAFS_CommonC_T_00158916	Q11205	St3gal2 Siat4b Siat5	1.45	5.46212e-05	0.00160668	CMP-N-acetylneuraminate-beta-galactosamide-alpha-2,3-sialyltransferase 2 (Alpha 2,3-ST 2) (Beta-galactoside alpha-2,3-sialyltransferase 2) (EC 2.4.99.4) (Gal-NAc6S) (Gal-beta-1,3-GalNAc-alpha-2,3-sialyltransferase) (ST3Gal II) (ST3GalII) (ST3GalA.2) (Sialyltransferase 4B) (SIAT4-B)
CAFS_CommonC_G_043983	CAFS_CommonC_T_00116232	Q5QQ51	XYLT2	1.45	0.000128511	0.00304622	Xylosyltransferase 2 (EC 2.4.2.26) (Peptide O-xylosyltransferase 2) (Xylosyltransferase II)
CAFS_CommonC_G_057345	CAFS_CommonC_T_00155445	Q64230	Mep1a	1.45	0.000931888	0.012018	Meprin A subunit alpha (EC 3.4.24.18) (Endopeptidase-2) (Endopeptidase-24.18 subunit alpha) (E-24.18) (MEP-1)
CAFS_CommonC_G_080246	CAFS_CommonC_T_00220588	Q68FI3	ddt-a	1.45	8.04637e-07	6.16235e-05	D-dopachrome decarboxylase-A (EC 4.1.1.84) (D-dopachrome tautomerase-A)
CAFS_CommonC_G_015394	CAFS_CommonC_T_00043225	Q7TT23	0	1.45	4.35854e-07	3.74897e-05	Uncharacterized protein C20orf194 homolog
CAFS_CommonC_G_039789	CAFS_CommonC_T_00104746	Q8WNM1	PTGDS	1.45	0.000485922	0.00770067	Prostaglandin-H2 D-isomerase (EC 5.3.99.2) (Glutathione-independent PGD synthase) (Lipocalin-type prostaglandin-D synthase) (Prostaglandin-D2 synthase) (PGD2 synthase) (PGDS) (PGDS2)
CAFS_CommonC_G_051490	CAFS_CommonC_T_00138254	A4IGD2	nat8l zgc:162648	1.44	0.00288115	0.0268514	N-acetylaspartate synthetase (NAA synthetase) (EC 2.3.1.17) (N-acetyltransferase 8-like protein)
CAFS_CommonC_G_075472	CAFS_CommonC_T_00207204	A8KBE0	oxr1	1.44	0.00356342	0.0309101	Oxidation resistance protein 1
CAFS_CommonC_G_071278	CAFS_CommonC_T_00195434	O08584	Klf6 Copeb Cpbp	1.44	0.00282197	0.0264583	Krueppel-like factor 6 (Core promoter element-binding protein)
CAFS_CommonC_G_081005	CAFS_CommonC_T_00222789	P49060	LPL	1.44	0.000463616	0.00747704	Lipoprotein lipase (LPL) (EC 3.1.1.34)
CAFS_CommonC_G_030203	CAFS_CommonC_T_00081783	Q09143	Slc7a1 Atrc1 Rec-1	1.44	6.03155e-05	0.00172442	High affinity cationic amino acid transporter 1 (CAT-1) (CAT1) (Ecotropic retroviral leukemia receptor) (Ecotropic retrovirus receptor) (ERR) (Solute carrier family 7 member 1) (System Y+ basic amino acid transporter)
CAFS_CommonC_G_073176	CAFS_CommonC_T_00200499	Q09666	AHNAK PM227	1.44	0.000758372	0.0104713	Neuroblast differentiation-associated protein AHNAK (Desmoyokin)
CAFS_CommonC_G_038688	CAFS_CommonC_T_00101796	Q5R8X1	ZNF665	1.44	0.00209196	0.0214466	Zinc finger protein 665
CAFS_CommonC_G_012704	CAFS_CommonC_T_00035845	Q6ZUK4	TMEM26	1.44	0.00109315	0.013491	Transmembrane protein 26
CAFS_CommonC_G_049990	CAFS_CommonC_T_00133875	Q8IZF6	ADGRG4 GPR112	1.44	0.00293476	0.0271202	Adhesion G-protein coupled receptor G4 (G-protein coupled receptor 112)
CAFS_CommonC_G_045015	CAFS_CommonC_T_00119258	Q9PTN2	vdra nr1i1a vdr	1.44	0.000990837	0.0125031	Vitamin D3 receptor A (VDR-A) (1,25-dihydroxyvitamin D3 receptor A) (Nuclear receptor subfamily 1 group I member 1-A)
CAFS_CommonC_G_047371	CAFS_CommonC_T_00126385	O08712	Tnfrsf11b Ocif Opg	1.43	0.000525597	0.00815627	Tumor necrosis factor receptor superfamily member 11B (Osteoclastogenesis inhibitory factor) (Osteoprotegerin)
CAFS_CommonC_G_002655	CAFS_CommonC_T_00007327	P09917	ALOX5 LOG5	1.43	0.00194285	0.0204682	Arachidonate 5-lipoxygenase (5-LO) (5-lipoxygenase) (EC 1.13.11.34)
CAFS_CommonC_G_058193	CAFS_CommonC_T_00157870	P11387	TOP1	1.43	0.000438271	0.00716998	DNA topoisomerase 1 (EC 5.6.2.2) (DNA topoisomerase I)
CAFS_CommonC_G_065168	CAFS_CommonC_T_00177915	Q5XNR9	LIFR	1.43	0.000120279	0.00289552	Leukemia inhibitory factor receptor (LIF receptor) (LIF-R) (CD antigen CD118)
CAFS_CommonC_G_063795	CAFS_CommonC_T_00173763	Q6P788	Atf5 Atfx	1.43	2.59507e-06	0.000159824	Cyclic AMP-dependent transcription factor ATF-5 (cAMP-dependent transcription factor ATF-5) (Activating transcription factor 5) (Transcription factor ATFx)
CAFS_CommonC_G_084052	CAFS_CommonC_T_00231327	Q80SU7	Gvin1	1.43	0.00377641	0.0321539	Interferon-induced very large GTPase 1 (Very large-inducible GTPase-1) (VLIG-1)
CAFS_CommonC_G_076722	CAFS_CommonC_T_00210746	Q9JM99	Prg4 Msf Szp	1.43	7.89842e-05	0.00209976	Proteoglycan 4 (Lubricin) (Megakaryocyte-stimulating factor) (Superficial zone proteoglycan) [Cleaved into: Proteoglycan 4 C-terminal part]
CAFS_CommonC_G_000458	CAFS_CommonC_T_00001376	A0A0B4J1F4	Arrdc4	1.42	0.00164175	0.0182114	Arrestin domain-containing protein 4
CAFS_CommonC_G_069439	CAFS_CommonC_T_00189587	O54874	Cdc42bpa Pk428	1.42	0.00247374	0.0241509	Serine/threonine-protein kinase MRCK alpha (EC 2.7.11.1) (CDC42-binding protein kinase alpha) (Myotonic dystrophy kinase-related CDC42-binding kinase alpha) (MRCK alpha) (Myotonic dystrophy protein kinase-like alpha)
CAFS_CommonC_G_008524	CAFS_CommonC_T_00024012	P68247	TNNI2	1.42	0.00341989	0.0300579	Troponin I, fast skeletal muscle (Troponin I, fast-twitch isoform)
CAFS_CommonC_G_085011	CAFS_CommonC_T_00234195	Q6UIM1	ZNHIT3 TRIP3	1.42	0.00116873	0.0141773	Zinc finger HIT domain-containing protein 3 (Thyroid hormone receptor interactor 3) (Thyroid receptor-interacting protein 3) (TR-interacting protein 3) (TRIP-3) (Fragment)
CAFS_CommonC_G_002337	CAFS_CommonC_T_00006386	Q864W1	CFB BF	1.42	0.00345111	0.0302018	Complement factor B (EC 3.4.21.47) (C3/C5 convertase) [Cleaved into: Complement factor B Ba fragment; Complement factor B Bb fragment]
CAFS_CommonC_G_005387	CAFS_CommonC_T_00015043	Q9R0N3	Syt11	1.42	0.00041411	0.00690404	Synaptotagmin-11 (Synaptotagmin XI) (SytXI)
CAFS_CommonC_G_067230	CAFS_CommonC_T_00183662	Q9Z2K0	Dedd Deft	1.42	1.5198e-08	2.42855e-06	Death effector domain-containing protein (Death effector domain-containing testicular molecule)
CAFS_CommonC_G_020706	CAFS_CommonC_T_00057584	P06684	C5 Hc	1.41	0.00325855	0.029131	Complement C5 (Hemolytic complement) [Cleaved into: Complement C5 beta chain; Complement C5 alpha chain; C5a anaphylatoxin; Complement C5 alpha' chain]
CAFS_CommonC_G_066621	CAFS_CommonC_T_00181583	P08649	C4 C4a	1.41	0.000166325	0.00363676	Complement C4 [Cleaved into: Complement C4 beta chain; Complement C4 alpha chain; C4a anaphylatoxin; Complement C4 gamma chain]
CAFS_CommonC_G_087963	CAFS_CommonC_T_00242506	P48509	CD151 TSPAN24	1.41	6.10408e-09	1.1278e-06	CD151 antigen (GP27) (Membrane glycoprotein SFA-1) (Platelet-endothelial tetraspan antigen 3) (PETA-3) (Tetraspanin-24) (Tspan-24) (CD antigen CD151)
CAFS_CommonC_G_042872	CAFS_CommonC_T_00113158	P83053	0	1.41	5.21565e-09	9.94742e-07	Pancreatic alpha-amylase (PA) (EC 3.2.1.1) (1,4-alpha-D-glucan glucanohydrolase)
CAFS_CommonC_G_048440	CAFS_CommonC_T_00129439	P83093	Stim2 Kiaa1482	1.41	0.000922511	0.0119349	Stromal interaction molecule 2
CAFS_CommonC_G_053937	CAFS_CommonC_T_00145158	Q15303	ERBB4 HER4	1.41	0.00261494	0.0251555	Receptor tyrosine-protein kinase erbB-4 (EC 2.7.10.1) (Proto-oncogene-like protein c-ErbB-4) (Tyrosine kinase-type cell surface receptor HER4) (p180erbB4) [Cleaved into: ERBB4 intracellular domain (4ICD) (E4ICD) (s80HER4)]
CAFS_CommonC_G_004316	CAFS_CommonC_T_00012150	Q15438	CYTH1 D17S811E PSCD1	1.41	0.00183242	0.0196834	Cytohesin-1 (PH, SEC7 and coiled-coil domain-containing protein 1) (SEC7 homolog B2-1)
CAFS_CommonC_G_017863	CAFS_CommonC_T_00050309	Q4LDE5	SVEP1 C9orf13 CCP22 SELOB	1.41	0.0042349	0.0348687	Sushi, von Willebrand factor type A, EGF and pentraxin domain-containing protein 1 (CCP module-containing protein 22) (Polydom) (Selectin-like osteoblast-derived protein) (SEL-OB) (Serologically defined breast cancer antigen NY-BR-38)
CAFS_CommonC_G_078633	CAFS_CommonC_T_00216250	Q6YGZ4	CLOCK	1.41	3.28303e-05	0.00111045	Circadian locomoter output cycles protein kaput
CAFS_CommonC_G_000403	CAFS_CommonC_T_00001232	Q74FW6	tdcB GSU0486	1.41	0.00113818	0.0139152	L-threonine ammonia-lyase (EC 4.3.1.19) (L-serine ammonia-lyase) (EC 4.3.1.17) (Threonine/serine ammonia-lyase)
CAFS_CommonC_G_034295	CAFS_CommonC_T_00091001	Q803J8	zc3h15 dfrp1	1.41	3.66419e-06	0.000206326	Zinc finger CCCH domain-containing protein 15
CAFS_CommonC_G_016590	CAFS_CommonC_T_00046692	Q99PP9	Trim16 Ebbp	1.41	0.00368213	0.0315785	Tripartite motif-containing protein 16 (EC 2.3.2.27) (E3 ubiquitin-protein ligase TRIM16) (Estrogen-responsive B box protein)
CAFS_CommonC_G_046602	CAFS_CommonC_T_00123637	Q9JLQ2	Git2	1.41	0.00267927	0.025608	ARF GTPase-activating protein GIT2 (ARF GAP GIT2) (Cool-interacting tyrosine-phosphorylated protein 2) (CAT-2) (CAT2) (G protein-coupled receptor kinase-interactor 2) (GRK-interacting protein 2)
CAFS_CommonC_G_056045	CAFS_CommonC_T_00151446	Q9NX94	WBP1L C10orf26 OPA1L	1.41	0.00443542	0.0360418	WW domain binding protein 1-like (Outcome predictor in acute leukemia 1)
CAFS_CommonC_G_084222	CAFS_CommonC_T_00231911	Q9P0W5	#N/A	1.41	7.4715e-06	0.000353962	#N/A
CAFS_CommonC_G_053902	CAFS_CommonC_T_00145028	Q9UBV7	B4GALT7 XGALT1 UNQ748/PRO1478	1.41	0.00241529	0.0237686	Beta-1,4-galactosyltransferase 7 (Beta-1,4-GalTase 7) (Beta4Gal-T7) (b4Gal-T7) (EC 2.4.1.-) (Proteoglycan UDP-galactose:beta-xylose beta1,4-galactosyltransferase I) (UDP-Gal:beta-GlcNAc beta-1,4-galactosyltransferase 7) (UDP-galactose:beta-N-acetylglucosamine beta-1,4-galactosyltransferase 7) (UDP-galactose:beta-xylose beta-1,4-galactosyltransferase) (XGPT) (XGalT-1) (Xylosylprotein 4-beta-galact…
CAFS_CommonC_G_019732	CAFS_CommonC_T_00055247	Q9UQR0	SCML2	1.41	2.1106e-05	0.000803006	Sex comb on midleg-like protein 2
CAFS_CommonC_G_068106	CAFS_CommonC_T_00185728	P46087	NOP2 NOL1 NSUN1	1.4	0.001069	0.0132888	Probable 28S rRNA (cytosine(4447)-C(5))-methyltransferase (EC 2.1.1.-) (Nucleolar protein 1) (Nucleolar protein 2 homolog) (Proliferating-cell nucleolar antigen p120) (Proliferation-associated nucleolar protein p120)
CAFS_CommonC_G_051427	CAFS_CommonC_T_00138067	P56199	ITGA1	1.4	0.000595216	0.00885545	Integrin alpha-1 (CD49 antigen-like family member A) (Laminin and collagen receptor) (VLA-1) (CD antigen CD49a)
CAFS_CommonC_G_003615	CAFS_CommonC_T_00010076	Q08D64	abcb6	1.4	0.000977237	0.0123961	ATP-binding cassette sub-family B member 6, mitochondrial
CAFS_CommonC_G_088208	CAFS_CommonC_T_00243299	Q3UZZ4	Olfm4	1.4	0.000130901	0.00308091	Olfactomedin-4 (OLM4)
CAFS_CommonC_G_043586	CAFS_CommonC_T_00115249	Q62394	Znf185 Zfp185	1.4	0.000293816	0.0054662	Zinc finger protein 185 (LIM domain protein Zfp185) (P1-A)
CAFS_CommonC_G_009434	CAFS_CommonC_T_00026665	Q69Z37	Samd9l Kiaa2005	1.4	0.00133749	0.0156157	Sterile alpha motif domain-containing protein 9-like (SAM domain-containing protein 9-like)
CAFS_CommonC_G_036857	CAFS_CommonC_T_00096790	Q76L83	ASXL2 ASXH2 KIAA1685	1.4	0.000683847	0.00976613	Putative Polycomb group protein ASXL2 (Additional sex combs-like protein 2)
CAFS_CommonC_G_026973	CAFS_CommonC_T_00073984	Q95132	ICAM1	1.4	0.00179763	0.0194301	Intercellular adhesion molecule 1 (ICAM-1) (CD antigen CD54)
CAFS_CommonC_G_045001	CAFS_CommonC_T_00119229	B9VR26	CMLKR1	1.39	0.000962664	0.0123143	Chemokine-like receptor 1 (CMKLR-1)
CAFS_CommonC_G_055625	CAFS_CommonC_T_00150198	O88622	Parg	1.39	0.00021101	0.00430198	Poly(ADP-ribose) glycohydrolase (EC 3.2.1.143)
CAFS_CommonC_G_069987	CAFS_CommonC_T_00191574	P62747	Rhob Arhb	1.39	0.000148603	0.00335857	Rho-related GTP-binding protein RhoB
CAFS_CommonC_G_080993	CAFS_CommonC_T_00222748	P79782	TCF15 BHLHEC2	1.39	0.000140517	0.00322908	Transcription factor 15 (TCF-15) (Paraxis) (Protein bHLH-EC2)
CAFS_CommonC_G_016777	CAFS_CommonC_T_00047228	P98087	Cbln2	1.39	0.00162401	0.0181098	Cerebellin-2 (Cerebellin-like protein)
CAFS_CommonC_G_061283	CAFS_CommonC_T_00166689	Q12791	KCNMA1 KCNMA SLO	1.39	0.00235895	0.0233698	Calcium-activated potassium channel subunit alpha-1 (BK channel) (BKCA alpha) (Calcium-activated potassium channel, subfamily M subunit alpha-1) (K(VCA)alpha) (KCa1.1) (Maxi K channel) (MaxiK) (Slo-alpha) (Slo1) (Slowpoke homolog) (Slo homolog) (hSlo)
CAFS_CommonC_G_065166	CAFS_CommonC_T_00177913	Q5XNR9	LIFR	1.39	5.38671e-06	0.000275505	Leukemia inhibitory factor receptor (LIF receptor) (LIF-R) (CD antigen CD118)
CAFS_CommonC_G_017099	CAFS_CommonC_T_00048120	Q5ZJR8	ELOVL6 RCJMB04_16d24	1.39	0.000430065	0.00707096	Elongation of very long chain fatty acids protein 6 (EC 2.3.1.199) (3-keto acyl-CoA synthase ELOVL6) (ELOVL fatty acid elongase 6) (ELOVL FA elongase 6) (Very long chain 3-ketoacyl-CoA synthase 6) (Very long chain 3-oxoacyl-CoA synthase 6)
CAFS_CommonC_G_045970	CAFS_CommonC_T_00122176	Q7T2D4	ergic2 zgc:64005	1.39	0.00270849	0.0257365	Endoplasmic reticulum-Golgi intermediate compartment protein 2
CAFS_CommonC_G_001414	CAFS_CommonC_T_00003984	Q8BM88	Ctso	1.39	0.000643073	0.00936941	Cathepsin O (EC 3.4.22.42)
CAFS_CommonC_G_064012	CAFS_CommonC_T_00174552	A0JMD4	tpcn2 tpc2 zgc:152898	1.38	0.000224557	0.00450012	Two pore calcium channel protein 2 (Voltage-dependent calcium channel protein TPC2)
CAFS_CommonC_G_046143	CAFS_CommonC_T_00122701	A2RVA7	cep44	1.38	0.00309743	0.0281569	Centrosomal protein of 44 kDa (Cep44)
CAFS_CommonC_G_050424	CAFS_CommonC_T_00135331	E7F7X0	lmod3 si:dkey-90a13.7	1.38	3.63823e-09	7.36667e-07	Leiomodin-3
CAFS_CommonC_G_082165	CAFS_CommonC_T_00226205	O43345	ZNF208 ZNF91L	1.38	0.00616351	0.045067	Zinc finger protein 208 (Zinc finger protein 91-like)
CAFS_CommonC_G_046040	CAFS_CommonC_T_00122344	P40650	sox11-b sox11 sox13	1.38	0.00211244	0.0215859	Transcription factor Sox-11-B (Transcription factor Sox-13) (xSox-13) (XLS13B)
CAFS_CommonC_G_086991	CAFS_CommonC_T_00239848	P98093	c3	1.38	0.000307809	0.00565378	Complement C3 [Cleaved into: Complement C3 beta chain; Complement C3 alpha chain; C3a anaphylatoxin; Complement C3b alpha' chain; Complement C3c alpha' chain fragment 1; Complement C3dg fragment; Complement C3g fragment; Complement C3d fragment; Complement C3f fragment; Complement C3c alpha' chain fragment 2] (Fragment)
CAFS_CommonC_G_002322	CAFS_CommonC_T_00006351	Q01432	AMPD3	1.38	1.09186e-10	3.7532e-08	AMP deaminase 3 (EC 3.5.4.6) (AMP deaminase isoform E) (Erythrocyte AMP deaminase)
CAFS_CommonC_G_054574	CAFS_CommonC_T_00146891	Q1LY46	letm1 si:ch211-195n12.1 si:rp71-77d7.1	1.38	0.000285635	0.00535783	Mitochondrial proton/calcium exchanger protein (Leucine zipper-EF-hand-containing transmembrane protein 1)
CAFS_CommonC_G_043057	CAFS_CommonC_T_00113725	Q38PU2	GRIK3 GLUR7	1.38	0.00409836	0.0340143	Glutamate receptor ionotropic, kainate 3 (GluK3) (Glutamate receptor 7) (GluR-7) (GluR7)
CAFS_CommonC_G_060942	CAFS_CommonC_T_00165656	Q4VBD2	Tapt1	1.38	0.00364072	0.0313325	Transmembrane anterior posterior transformation protein 1
CAFS_CommonC_G_026394	CAFS_CommonC_T_00072681	Q5REW1	IYD DEHAL1	1.38	2.61739e-05	0.000941305	Iodotyrosine deiodinase 1 (IYD-1) (EC 1.21.1.1) (Iodotyrosine dehalogenase 1)
CAFS_CommonC_G_029066	CAFS_CommonC_T_00078917	Q696W0	speg apeg1	1.38	0.00464161	0.0370952	Striated muscle preferentially expressed protein kinase (EC 2.7.11.1)
CAFS_CommonC_G_048333	CAFS_CommonC_T_00129057	Q6PDD0	Ugt2a2	1.38	0.00384897	0.032612	UDP-glucuronosyltransferase 2A2 (UDPGT 2A2) (EC 2.4.1.17)
CAFS_CommonC_G_036318	CAFS_CommonC_T_00095255	Q7Z3G6	PRICKLE2	1.38	0.0035613	0.0309009	Prickle-like protein 2
CAFS_CommonC_G_090484	CAFS_CommonC_T_00249785	Q8C6D4	Bend5	1.38	0.00298867	0.0274382	BEN domain-containing protein 5
CAFS_CommonC_G_021780	CAFS_CommonC_T_00060508	Q8VBT1	Txlnb Mdp77	1.38	2.30759e-06	0.000145142	Beta-taxilin (Muscle-derived protein 77)
CAFS_CommonC_G_011797	CAFS_CommonC_T_00033266	Q92956	TNFRSF14 HVEA HVEM UNQ329/PRO509	1.38	0.00355663	0.0308785	Tumor necrosis factor receptor superfamily member 14 (Herpes virus entry mediator A) (Herpesvirus entry mediator A) (HveA) (Tumor necrosis factor receptor-like 2) (TR2) (CD antigen CD270)
CAFS_CommonC_G_046850	CAFS_CommonC_T_00124494	Q9DB05	Napa Snapa	1.38	0.0018489	0.0198033	Alpha-soluble NSF attachment protein (SNAP-alpha) (N-ethylmaleimide-sensitive factor attachment protein alpha)
CAFS_CommonC_G_068222	CAFS_CommonC_T_00186158	Q9ULG6	CCPG1 CCP8 CPR8 KIAA1254	1.38	0.00134031	0.0156362	Cell cycle progression protein 1 (Cell cycle progression restoration protein 8)
CAFS_CommonC_G_043342	CAFS_CommonC_T_00114649	P55347	PKNOX1 PREP1	1.37	0.000830495	0.0110965	Homeobox protein PKNOX1 (Homeobox protein PREP-1) (PBX/knotted homeobox 1)
CAFS_CommonC_G_031425	CAFS_CommonC_T_00084577	Q3UD82	Parp8 D13Ertd275e	1.37	0.00097858	0.0123998	Protein mono-ADP-ribosyltransferase PARP8 (EC 2.4.2.-) (ADP-ribosyltransferase diphtheria toxin-like 16) (ARTD16) (Poly [ADP-ribose] polymerase 8) (PARP-8)
CAFS_CommonC_G_032171	CAFS_CommonC_T_00086223	Q5BL31	ilrun zgc:101577	1.37	3.65058e-07	3.26037e-05	Protein ILRUN
CAFS_CommonC_G_001164	CAFS_CommonC_T_00003270	Q6PHG2	hpx	1.37	9.91627e-05	0.0025098	Hemopexin
CAFS_CommonC_G_015393	CAFS_CommonC_T_00043222	Q7TT23	0	1.37	0.0024063	0.0237277	Uncharacterized protein C20orf194 homolog
CAFS_CommonC_G_016527	CAFS_CommonC_T_00046517	Q8WWW8	GAB3	1.37	0.00339711	0.0299688	GRB2-associated-binding protein 3 (GRB2-associated binder 3) (Growth factor receptor bound protein 2-associated protein 3)
CAFS_CommonC_G_047225	CAFS_CommonC_T_00125840	Q8WZ42	TTN	1.37	1.7369e-05	0.000692933	Titin (EC 2.7.11.1) (Connectin) (Rhabdomyosarcoma antigen MU-RMS-40.14)
CAFS_CommonC_G_015069	CAFS_CommonC_T_00042472	Q99250	SCN2A NAC2 SCN2A1 SCN2A2	1.37	8.05854e-05	0.00212702	Sodium channel protein type 2 subunit alpha (HBSC II) (Sodium channel protein brain II subunit alpha) (Sodium channel protein type II subunit alpha) (Voltage-gated sodium channel subunit alpha Nav1.2)
CAFS_CommonC_G_050036	CAFS_CommonC_T_00134058	Q9W6V5	PTPRJ	1.37	0.0039427	0.0330919	Receptor-type tyrosine-protein phosphatase eta (Protein-tyrosine phosphatase eta) (R-PTP-eta) (EC 3.1.3.48) (HPTP eta) (Protein-tyrosine phosphatase receptor type J) (R-PTP-J) (Supporting-cell antigen)
CAFS_CommonC_G_021064	CAFS_CommonC_T_00058590	E7F7X0	lmod3 si:dkey-90a13.7	1.36	0.000356629	0.00625588	Leiomodin-3
CAFS_CommonC_G_086787	CAFS_CommonC_T_00239103	O08712	Tnfrsf11b Ocif Opg	1.36	0.000449487	0.00730496	Tumor necrosis factor receptor superfamily member 11B (Osteoclastogenesis inhibitory factor) (Osteoprotegerin)
CAFS_CommonC_G_019124	CAFS_CommonC_T_00053689	P35762	Cd81 Tapa1	1.36	1.13229e-05	0.000495895	CD81 antigen (26 kDa cell surface protein TAPA-1) (Target of the antiproliferative antibody 1) (CD antigen CD81)
CAFS_CommonC_G_072438	CAFS_CommonC_T_00198859	Q09666	AHNAK PM227	1.36	1.03918e-06	7.66089e-05	Neuroblast differentiation-associated protein AHNAK (Desmoyokin)
CAFS_CommonC_G_009304	CAFS_CommonC_T_00026356	Q5M7W6	Fam234a Itfg3	1.36	1.04181e-05	0.000466637	Protein FAM234A (Protein ITFG3)
CAFS_CommonC_G_072757	CAFS_CommonC_T_00199876	Q61739	Itga6	1.36	0.00222527	0.0224747	Integrin alpha-6 (CD49 antigen-like family member F) (VLA-6) (CD antigen CD49f) [Cleaved into: Integrin alpha-6 heavy chain; Integrin alpha-6 light chain]
CAFS_CommonC_G_083097	CAFS_CommonC_T_00228833	Q8K482	Emilin2	1.36	0.0025149	0.0244879	EMILIN-2 (Basilin) (Elastin microfibril interface-located protein 2) (Elastin microfibril interfacer 2)
CAFS_CommonC_G_046757	CAFS_CommonC_T_00124134	Q8N474	SFRP1 FRP FRP1 SARP2	1.36	0.0054948	0.0415759	Secreted frizzled-related protein 1 (FRP-1) (sFRP-1) (Secreted apoptosis-related protein 2) (SARP-2)
CAFS_CommonC_G_059296	CAFS_CommonC_T_00161026	Q8NAA4	ATG16L2 WDR80	1.36	0.0058689	0.0435592	Autophagy-related protein 16-2 (APG16-like 2) (WD repeat-containing protein 80)
CAFS_CommonC_G_065174	CAFS_CommonC_T_00177959	Q9UPN3	MACF1 ABP620 ACF7 KIAA0465 KIAA1251	1.36	0.00139897	0.0161422	Microtubule-actin cross-linking factor 1, isoforms 1/2/3/5 (620 kDa actin-binding protein) (ABP620) (Actin cross-linking family protein 7) (Macrophin-1) (Trabeculin-alpha)
CAFS_CommonC_G_076680	CAFS_CommonC_T_00210553	Q9WVT0	Adgrf5 Gpr116 Gprhep	1.36	0.00478357	0.0378106	Adhesion G protein-coupled receptor F5 (G-protein coupled hepta-helical receptor Ig-hepta) (G-protein coupled receptor 116)
CAFS_CommonC_G_027434	CAFS_CommonC_T_00075072	O97764	CRYZ	1.35	0.000745059	0.0103777	Zeta-crystallin
CAFS_CommonC_G_085443	CAFS_CommonC_T_00235811	P30414	NKTR	1.35	1.367e-05	0.000576479	NK-tumor recognition protein (NK-TR protein) (Natural-killer cells cyclophilin-related protein) (Peptidyl-prolyl cis-trans isomerase NKTR) (PPIase) (EC 5.2.1.8) (Rotamase)
CAFS_CommonC_G_014275	CAFS_CommonC_T_00040226	P62762	Vsnl1 Visl1	1.35	0.00298048	0.0273886	Visinin-like protein 1 (VILIP) (21 kDa CABP) (Neural visinin-like protein 1) (NVL-1) (NVP-1)
CAFS_CommonC_G_022803	CAFS_CommonC_T_00063148	Q09666	AHNAK PM227	1.35	4.07643e-05	0.00130138	Neuroblast differentiation-associated protein AHNAK (Desmoyokin)
CAFS_CommonC_G_072008	CAFS_CommonC_T_00197313	Q0P5A1	DCTN3	1.35	0.000143453	0.00327406	Dynactin subunit 3
CAFS_CommonC_G_048581	CAFS_CommonC_T_00129960	Q12756	KIF1A ATSV C2orf20	1.35	0.000309237	0.00566749	Kinesin-like protein KIF1A (Axonal transporter of synaptic vesicles) (Microtubule-based motor KIF1A) (Unc-104- and KIF1A-related protein) (hUnc-104)
CAFS_CommonC_G_074637	CAFS_CommonC_T_00204740	Q1LWM5	si:ch211-194e15.5	1.35	0.00259254	0.0250297	Uncharacterized protein KIAA1522 homolog
CAFS_CommonC_G_082985	CAFS_CommonC_T_00228389	Q28156	PDE5A PDE5	1.35	0.00165561	0.0183033	cGMP-specific 3',5'-cyclic phosphodiesterase (EC 3.1.4.35) (cGMP-binding cGMP-specific phosphodiesterase) (CGB-PDE)
CAFS_CommonC_G_069534	CAFS_CommonC_T_00189910	Q4R761	ATP6V1E1 QtsA-16227	1.35	0.000138079	0.0031938	V-type proton ATPase subunit E 1 (V-ATPase subunit E 1) (Vacuolar proton pump subunit E 1)
CAFS_CommonC_G_090794	CAFS_CommonC_T_00250850	Q5ZL67	NFE2L1 NRF1 RCJMB04_7g14	1.35	0.00259017	0.0250205	Endoplasmic reticulum membrane sensor NFE2L1 (Nuclear factor erythroid 2-related factor 1) (NF-E2-related factor 1) (NFE2-related factor 1) (Nuclear factor, erythroid derived 2, like 1) [Cleaved into: Transcription factor NRF1]
CAFS_CommonC_G_009703	CAFS_CommonC_T_00027409	Q6IA17	SIGIRR UNQ301/PRO342	1.35	0.00165242	0.0182886	Single Ig IL-1-related receptor (Single Ig IL-1R-related molecule) (Single immunoglobulin domain-containing IL1R-related protein) (Toll/interleukin-1 receptor 8) (TIR8)
CAFS_CommonC_G_065836	CAFS_CommonC_T_00179630	Q78ZA7	Nap1l4	1.35	0.000513983	0.00801507	Nucleosome assembly protein 1-like 4
CAFS_CommonC_G_046157	CAFS_CommonC_T_00122728	Q7Z2Y8	GVINP1 GVIN1 VLIG1	1.35	0.00623298	0.0454512	Interferon-induced very large GTPase 1 (Interferon-induced very large GTPase pseudogene 1)
CAFS_CommonC_G_023589	CAFS_CommonC_T_00065155	Q8VE91	Retreg1 Fam134b	1.35	2.68596e-05	0.000960126	Reticulophagy regulator 1 (Reticulophagy receptor 1)
CAFS_CommonC_G_047226	CAFS_CommonC_T_00125842	Q8WZ42	TTN	1.35	5.72408e-05	0.0016655	Titin (EC 2.7.11.1) (Connectin) (Rhabdomyosarcoma antigen MU-RMS-40.14)
CAFS_CommonC_G_064263	CAFS_CommonC_T_00175332	O15389	SIGLEC5 CD33L2 OBBP2	1.34	3.99783e-05	0.00128182	Sialic acid-binding Ig-like lectin 5 (Siglec-5) (CD33 antigen-like 2) (Obesity-binding protein 2) (OB-BP2) (OB-binding protein 2) (CD antigen CD170)
CAFS_CommonC_G_042874	CAFS_CommonC_T_00113169	P00687	Amy1 Amy-1-a Amy1a	1.34	1.39972e-07	1.53824e-05	Alpha-amylase 1 (EC 3.2.1.1) (1,4-alpha-D-glucan glucanohydrolase 1) (Salivary and hepatic alpha-amylase)
CAFS_CommonC_G_054612	CAFS_CommonC_T_00147040	P35803	Gpm6b M6b	1.34	2.18099e-05	0.000818205	Neuronal membrane glycoprotein M6-b (M6b)
CAFS_CommonC_G_004704	CAFS_CommonC_T_00013199	P47990	XDH	1.34	0.000131003	0.00308091	Xanthine dehydrogenase/oxidase [Includes: Xanthine dehydrogenase (XD) (EC 1.17.1.4); Xanthine oxidase (XO) (EC 1.17.3.2) (Xanthine oxidoreductase) (XOR)]
CAFS_CommonC_G_051974	CAFS_CommonC_T_00139260	P56473	Agrp Agrt Art	1.34	0.00664965	0.0473945	Agouti-related protein
CAFS_CommonC_G_073629	CAFS_CommonC_T_00202043	Q09666	AHNAK PM227	1.34	0.000133611	0.0031199	Neuroblast differentiation-associated protein AHNAK (Desmoyokin)
CAFS_CommonC_G_026384	CAFS_CommonC_T_00072646	Q568N4	timm10b fxc1 tim9b timm9b zgc:110193	1.34	0.00074843	0.0104069	Mitochondrial import inner membrane translocase subunit Tim10 B (Mitochondrial import inner membrane translocase subunit Tim9 B) (TIMM10B) (Tim10b)
CAFS_CommonC_G_059361	CAFS_CommonC_T_00161261	Q5DTX6	Jcad Gm328 Kiaa1462	1.34	2.57066e-05	0.000930476	Junctional protein associated with coronary artery disease (JCAD)
CAFS_CommonC_G_062834	CAFS_CommonC_T_00171114	Q6DHG0	setd7 zgc:92330	1.34	9.19362e-06	0.000419416	Histone-lysine N-methyltransferase SETD7 (EC 2.1.1.43) (SET domain-containing protein 7)
CAFS_CommonC_G_028125	CAFS_CommonC_T_00076796	Q6DK99	cnfn-b	1.34	0.00606199	0.0445339	Cornifelin homolog B
CAFS_CommonC_G_080559	CAFS_CommonC_T_00221664	Q802Y8	zbtb16a plzfa zbtb16 zgc:55675	1.34	0.00652934	0.0468838	Zinc finger and BTB domain-containing protein 16-A (Promyelocytic leukemia zinc finger protein-A) (Zinc finger protein PLZF-A)
CAFS_CommonC_G_074691	CAFS_CommonC_T_00204952	Q91XL9	Osbpl1a Orp1 Orp1a Orp1l	1.34	2.24458e-05	0.000836749	Oxysterol-binding protein-related protein 1 (ORP-1) (OSBP-related protein 1)
CAFS_CommonC_G_022661	CAFS_CommonC_T_00062700	Q9BQS8	FYCO1 ZFYVE7	1.34	5.52549e-05	0.00161856	FYVE and coiled-coil domain-containing protein 1 (Zinc finger FYVE domain-containing protein 7)
CAFS_CommonC_G_073625	CAFS_CommonC_T_00202022	Q9Y250	LZTS1 FEZ1	1.34	0.00667012	0.047462	Leucine zipper putative tumor suppressor 1 (F37/esophageal cancer-related gene-coding leucine-zipper motif) (Fez1)
CAFS_CommonC_G_054848	CAFS_CommonC_T_00147981	P06238	A2m A2m1	1.33	0.00652209	0.0468431	Alpha-2-macroglobulin (Alpha-2-M)
CAFS_CommonC_G_051502	CAFS_CommonC_T_00138302	P11533	DMD	1.33	1.90267e-07	1.92124e-05	Dystrophin
CAFS_CommonC_G_064165	CAFS_CommonC_T_00175045	Q03164	KMT2A ALL1 CXXC7 HRX HTRX MLL MLL1 TRX1	1.33	2.17897e-05	0.000818205	Histone-lysine N-methyltransferase 2A (Lysine N-methyltransferase 2A) (EC 2.1.1.43) (ALL-1) (CXXC-type zinc finger protein 7) (Myeloid/lymphoid or mixed-lineage leukemia) (Myeloid/lymphoid or mixed-lineage leukemia protein 1) (Trithorax-like protein) (Zinc finger protein HRX) [Cleaved into: MLL cleavage product N320 (N-terminal cleavage product of 320 kDa) (p320); MLL cleavage product C180 (C-ter…
CAFS_CommonC_G_086754	CAFS_CommonC_T_00239016	Q13045	FLII FLIL	1.33	1.38689e-06	9.57927e-05	Protein flightless-1 homolog
CAFS_CommonC_G_007312	CAFS_CommonC_T_00020502	Q5TH69	ARFGEF3 BIG3 C6orf92 KIAA1244	1.33	0.00284213	0.026563	Brefeldin A-inhibited guanine nucleotide-exchange protein 3 (ARFGEF family member 3)
CAFS_CommonC_G_056007	CAFS_CommonC_T_00151318	Q61739	Itga6	1.33	9.35941e-07	6.98694e-05	Integrin alpha-6 (CD49 antigen-like family member F) (VLA-6) (CD antigen CD49f) [Cleaved into: Integrin alpha-6 heavy chain; Integrin alpha-6 light chain]
CAFS_CommonC_G_032632	CAFS_CommonC_T_00087327	Q6P1G2	Kdm2b Fbl10 Fbxl10 Jhdm1b Kiaa3014	1.33	0.00185402	0.019841	Lysine-specific demethylase 2B (EC 1.14.11.27) (F-box and leucine-rich repeat protein 10) (F-box protein FBL10) (F-box/LRR-repeat protein 10) (JmjC domain-containing histone demethylation protein 1B) ([Histone-H3]-lysine-36 demethylase 1B)
CAFS_CommonC_G_010497	CAFS_CommonC_T_00029552	Q91W50	Csde1 D3Jfr1	1.33	7.13832e-05	0.0019503	Cold shock domain-containing protein E1
CAFS_CommonC_G_033323	CAFS_CommonC_T_00088950	Q9P246	STIM2 KIAA1482	1.33	0.00690721	0.0485591	Stromal interaction molecule 2
CAFS_CommonC_G_005787	CAFS_CommonC_T_00016131	O54715	Atp6ap1 Atp6ip1 Atp6s1	1.32	0.000276295	0.00523914	V-type proton ATPase subunit S1 (V-ATPase subunit S1) (C7-1 protein) (V-ATPase Ac45 subunit) (V-ATPase S1 accessory protein) (Vacuolar proton pump subunit S1)
CAFS_CommonC_G_003536	CAFS_CommonC_T_00009845	P23469	PTPRE	1.32	0.00244531	0.0239603	Receptor-type tyrosine-protein phosphatase epsilon (Protein-tyrosine phosphatase epsilon) (R-PTP-epsilon) (EC 3.1.3.48)
CAFS_CommonC_G_062099	CAFS_CommonC_T_00168983	P26007	ITGA6	1.32	0.00143843	0.0164848	Integrin alpha-6 (VLA-6) [Cleaved into: Integrin alpha-6 heavy chain; Integrin alpha-6 light chain]
CAFS_CommonC_G_065167	CAFS_CommonC_T_00177914	P42703	Lifr	1.32	0.000650611	0.009442	Leukemia inhibitory factor receptor (LIF receptor) (LIF-R) (D-factor/LIF receptor) (CD antigen CD118)
CAFS_CommonC_G_076700	CAFS_CommonC_T_00210627	P51589	CYP2J2	1.32	1.52488e-05	0.000627836	Cytochrome P450 2J2 (EC 1.14.14.-) (Albendazole monooxygenase (hydroxylating)) (EC 1.14.14.74) (Albendazole monooxygenase (sulfoxide-forming)) (EC 1.14.14.73) (Arachidonic acid epoxygenase) (CYPIIJ2)
CAFS_CommonC_G_028648	CAFS_CommonC_T_00077937	P52794	efna1 elf epgl1	1.32	0.000510597	0.00797795	Ephrin-A1 (EPH-related receptor tyrosine kinase ligand 1) (LERK-1) (xELF-a)
CAFS_CommonC_G_017282	CAFS_CommonC_T_00048664	P98093	c3	1.32	0.000769253	0.0105869	Complement C3 [Cleaved into: Complement C3 beta chain; Complement C3 alpha chain; C3a anaphylatoxin; Complement C3b alpha' chain; Complement C3c alpha' chain fragment 1; Complement C3dg fragment; Complement C3g fragment; Complement C3d fragment; Complement C3f fragment; Complement C3c alpha' chain fragment 2] (Fragment)
CAFS_CommonC_G_040166	CAFS_CommonC_T_00105782	Q14289	PTK2B FAK2 PYK2 RAFTK	1.32	7.97875e-06	0.000372619	Protein-tyrosine kinase 2-beta (EC 2.7.10.2) (Calcium-dependent tyrosine kinase) (CADTK) (Calcium-regulated non-receptor proline-rich tyrosine kinase) (Cell adhesion kinase beta) (CAK-beta) (CAKB) (Focal adhesion kinase 2) (FADK 2) (Proline-rich tyrosine kinase 2) (Related adhesion focal tyrosine kinase) (RAFTK)
CAFS_CommonC_G_002374	CAFS_CommonC_T_00006498	Q1JPX4	ube2wb zgc:136503	1.32	0.00691043	0.0485701	Probable ubiquitin-conjugating enzyme E2 W-B (EC 2.3.2.23) (E2 ubiquitin-conjugating enzyme W-B) (N-terminal E2 ubiquitin-conjugating enzyme) (EC 2.3.2.25) (Ubiquitin carrier protein W-B) (Ubiquitin-protein ligase W-B)
CAFS_CommonC_G_032626	CAFS_CommonC_T_00087279	Q1LY80	tmem120b si:dkey-237o15.3 zgc:110614	1.32	8.43312e-06	0.000390752	Transmembrane protein 120B
CAFS_CommonC_G_017141	CAFS_CommonC_T_00048291	Q6AXM5	Cept1	1.32	0.00193705	0.0204307	Choline/ethanolaminephosphotransferase 1 (EC 2.7.8.1) (EC 2.7.8.2)
CAFS_CommonC_G_055090	CAFS_CommonC_T_00148891	Q6NSJ0	MYORG KIAA1161	1.32	0.000541774	0.00831155	Myogenesis-regulating glycosidase (EC 3.2.1.-) (Uncharacterized family 31 glucosidase KIAA1161)
CAFS_CommonC_G_062182	CAFS_CommonC_T_00169413	Q8TDS4	HCAR2 GPR109A HCA2 HM74A NIACR1	1.32	0.00238745	0.0235849	Hydroxycarboxylic acid receptor 2 (G-protein coupled receptor 109A) (G-protein coupled receptor HM74A) (Niacin receptor 1) (Nicotinic acid receptor)
CAFS_CommonC_G_018886	CAFS_CommonC_T_00053068	Q9BSU1	C16orf70 C16orf6	1.32	6.53288e-07	5.19153e-05	UPF0183 protein C16orf70
CAFS_CommonC_G_053718	CAFS_CommonC_T_00144360	Q9GZU7	CTDSP1 NIF3 NLIIF SCP1	1.32	1.49539e-05	0.000618554	Carboxy-terminal domain RNA polymerase II polypeptide A small phosphatase 1 (EC 3.1.3.16) (Nuclear LIM interactor-interacting factor 3) (NLI-IF) (NLI-interacting factor 3) (Small C-terminal domain phosphatase 1) (SCP1) (Small CTD phosphatase 1)
CAFS_CommonC_G_076905	CAFS_CommonC_T_00211358	Q9H3Q1	CDC42EP4 BORG4 CEP4	1.32	0.000922124	0.0119349	Cdc42 effector protein 4 (Binder of Rho GTPases 4)
CAFS_CommonC_G_007376	CAFS_CommonC_T_00020727	Q9N2D0	AHSG FETUA	1.32	2.45599e-06	0.000153173	Alpha-2-HS-glycoprotein (Fetuin-A) [Cleaved into: Alpha-2-HS-glycoprotein chain A; Alpha-2-HS-glycoprotein chain B]
CAFS_CommonC_G_024622	CAFS_CommonC_T_00067959	O75420	GIGYF1 CDS2 PERQ1 PP3360	1.31	0.00135335	0.0157449	GRB10-interacting GYF protein 1 (PERQ amino acid-rich with GYF domain-containing protein 1)
CAFS_CommonC_G_037258	CAFS_CommonC_T_00097896	P07953	Pfkfb1	1.31	0.000301934	0.00557513	6-phosphofructo-2-kinase/fructose-2,6-bisphosphatase 1 (6PF-2-K/Fru-2,6-P2ase 1) (PFK/FBPase 1) (6PF-2-K/Fru-2,6-P2ase liver isozyme) [Includes: 6-phosphofructo-2-kinase (EC 2.7.1.105); Fructose-2,6-bisphosphatase (EC 3.1.3.46)]
CAFS_CommonC_G_012047	CAFS_CommonC_T_00033993	P14400	0	1.31	0.00334824	0.0296794	Electromotor neuron-associated protein 1 (Fragment)
CAFS_CommonC_G_050628	CAFS_CommonC_T_00135971	P26801	Cebpg	1.31	1.07001e-08	1.80284e-06	CCAAT/enhancer-binding protein gamma (C/EBP gamma)
CAFS_CommonC_G_071913	CAFS_CommonC_T_00197024	Q01713	Klf9 Bteb Bteb1	1.31	5.31056e-05	0.00157148	Krueppel-like factor 9 (Basic transcription element-binding protein 1) (BTE-binding protein 1) (GC-box-binding protein 1) (Transcription factor BTEB1)
CAFS_CommonC_G_065248	CAFS_CommonC_T_00178239	Q157S1	Crtc1 Mect1 Torc1	1.31	0.00101003	0.0126895	CREB-regulated transcription coactivator 1 (Mucoepidermoid carcinoma translocated protein 1 homolog) (Transducer of regulated cAMP response element-binding protein 1) (TORC-1) (Transducer of CREB protein 1)
CAFS_CommonC_G_030929	CAFS_CommonC_T_00083359	Q3KPU8	rnf166	1.31	0.000161397	0.00356327	RING finger protein 166
CAFS_CommonC_G_072483	CAFS_CommonC_T_00199012	Q58T08	ism2	1.31	0.00199896	0.0208244	Isthmin-2
CAFS_CommonC_G_060124	CAFS_CommonC_T_00163399	Q5U3V9	snf8 si:dkey-220f10.1 zgc:101578	1.31	9.14999e-05	0.00234598	Vacuolar-sorting protein SNF8 (ESCRT-II complex subunit VPS22)
CAFS_CommonC_G_049902	CAFS_CommonC_T_00133594	Q6P0I8	exosc6 mtr3	1.31	0.00228279	0.0228603	Exosome complex component MTR3 (Exosome component 6) (mRNA transport regulator 3 homolog)
CAFS_CommonC_G_041507	CAFS_CommonC_T_00109533	Q6PT52	CLCA1	1.31	0.00171994	0.0188245	Calcium-activated chloride channel regulator 1 (EC 3.4.-.-) (Calcium-activated chloride channel family member 1)
CAFS_CommonC_G_090623	CAFS_CommonC_T_00250328	Q8IUH5	ZDHHC17 HIP14 HIP3 HYPH KIAA0946 HSPC294	1.31	0.00558456	0.0420292	Palmitoyltransferase ZDHHC17 (EC 2.3.1.225) (Huntingtin yeast partner H) (Huntingtin-interacting protein 14) (HIP-14) (Huntingtin-interacting protein 3) (HIP-3) (Huntingtin-interacting protein H) (Putative MAPK-activating protein PM11) (Putative NF-kappa-B-activating protein 205) (Zinc finger DHHC domain-containing protein 17) (DHHC-17)
CAFS_CommonC_G_075964	CAFS_CommonC_T_00208914	Q8R0W0	Eppk1 EPPK	1.31	1.23959e-06	8.80886e-05	Epiplakin
CAFS_CommonC_G_006695	CAFS_CommonC_T_00018716	Q8TF62	ATP8B4 KIAA1939	1.31	0.00561722	0.0421677	Probable phospholipid-transporting ATPase IM (EC 7.6.2.1) (ATPase class I type 8B member 4) (P4-ATPase flippase complex alpha subunit ATP8B4)
CAFS_CommonC_G_067145	CAFS_CommonC_T_00183316	Q92890	UFD1 UFD1L	1.31	8.50107e-10	2.12973e-07	Ubiquitin recognition factor in ER-associated degradation protein 1 (Ubiquitin fusion degradation protein 1) (UB fusion protein 1)
CAFS_CommonC_G_082060	CAFS_CommonC_T_00225888	Q96P20	NLRP3 C1orf7 CIAS1 NALP3 PYPAF1	1.31	0.00255993	0.0248358	NACHT, LRR and PYD domains-containing protein 3 (Angiotensin/vasopressin receptor AII/AVP-like) (Caterpiller protein 1.1) (CLR1.1) (Cold-induced autoinflammatory syndrome 1 protein) (Cryopyrin) (PYRIN-containing APAF1-like protein 1)
CAFS_CommonC_G_068909	CAFS_CommonC_T_00188572	Q9NRA0	SPHK2	1.31	0.00398857	0.0333834	Sphingosine kinase 2 (SK 2) (SPK 2) (EC 2.7.1.91)
CAFS_CommonC_G_019700	CAFS_CommonC_T_00055164	Q9QVY8	Rai2	1.31	0.000675972	0.00968172	Retinoic acid-induced protein 2 (3f8)
CAFS_CommonC_G_050498	CAFS_CommonC_T_00135569	Q9UKX5	ITGA11 MSTP018	1.31	0.00670752	0.0476538	Integrin alpha-11
CAFS_CommonC_G_022791	CAFS_CommonC_T_00063094	Q9Z1N3	Myo9a Myr7	1.31	0.00459126	0.0368149	Unconventional myosin-IXa (Myr 7) (Unconventional myosin-9a)
CAFS_CommonC_G_079645	CAFS_CommonC_T_00219084	A0MSX9	IL7R	1.3	0.00227365	0.0227981	Interleukin-7 receptor subunit alpha (IL-7 receptor subunit alpha) (IL-7R subunit alpha) (IL-7R-alpha) (IL-7RA) (CD antigen CD127)
CAFS_CommonC_G_077365	CAFS_CommonC_T_00212394	O75460	ERN1 IRE1	1.3	0.000655898	0.00950473	Serine/threonine-protein kinase/endoribonuclease IRE1 (Endoplasmic reticulum-to-nucleus signaling 1) (Inositol-requiring protein 1) (hIRE1p) (Ire1-alpha) (IRE1a) [Includes: Serine/threonine-protein kinase (EC 2.7.11.1); Endoribonuclease (EC 3.1.26.-)]
CAFS_CommonC_G_005280	CAFS_CommonC_T_00014751	O75608	LYPLA1 APT1 LPL1	1.3	0.00510958	0.0396812	Acyl-protein thioesterase 1 (APT-1) (hAPT1) (EC 3.1.2.-) (Lysophospholipase 1) (Lysophospholipase I) (LPL-I) (LysoPLA I)
CAFS_CommonC_G_013467	CAFS_CommonC_T_00037854	P18688	PHKA1	1.3	4.16777e-06	0.000226485	Phosphorylase b kinase regulatory subunit alpha, skeletal muscle isoform (Phosphorylase kinase alpha M subunit)
CAFS_CommonC_G_056166	CAFS_CommonC_T_00151895	P98196	ATP11A ATPIH ATPIS KIAA1021	1.3	4.76158e-05	0.00145265	Probable phospholipid-transporting ATPase IH (EC 7.6.2.1) (ATPase IS) (ATPase class VI type 11A) (P4-ATPase flippase complex alpha subunit ATP11A)
CAFS_CommonC_G_051492	CAFS_CommonC_T_00138269	Q09472	EP300 P300	1.3	0.00018344	0.00391079	Histone acetyltransferase p300 (p300 HAT) (EC 2.3.1.48) (E1A-associated protein p300) (Histone butyryltransferase p300) (EC 2.3.1.-) (Histone crotonyltransferase p300) (EC 2.3.1.-) (Protein propionyltransferase p300) (EC 2.3.1.-)
CAFS_CommonC_G_047904	CAFS_CommonC_T_00127578	Q0IIG5	PFKM	1.3	3.9044e-06	0.000214539	ATP-dependent 6-phosphofructokinase, muscle type (ATP-PFK) (PFK-M) (EC 2.7.1.11) (6-phosphofructokinase type A) (Phosphofructo-1-kinase isozyme A) (PFK-A) (Phosphohexokinase)
CAFS_CommonC_G_030877	CAFS_CommonC_T_00083261	Q0P4A6	tssc4 zgc:153225	1.3	0.000289403	0.00540792	Protein TSSC4
CAFS_CommonC_G_066734	CAFS_CommonC_T_00181947	Q1A730	FBXO32	1.3	8.90855e-07	6.68412e-05	F-box only protein 32
CAFS_CommonC_G_038754	CAFS_CommonC_T_00101965	Q5Y5T2	Zdhhc18	1.3	0.000784806	0.0107211	Palmitoyltransferase ZDHHC18 (EC 2.3.1.225) (Zinc finger DHHC domain-containing protein 18) (DHHC-18)
CAFS_CommonC_G_045888	CAFS_CommonC_T_00121907	Q7SIC1	0	1.3	0.00684074	0.0482182	Fucolectin
CAFS_CommonC_G_029317	CAFS_CommonC_T_00079559	Q7T3A4	rab13	1.3	0.00190713	0.0202146	Ras-related protein Rab-13
CAFS_CommonC_G_026709	CAFS_CommonC_T_00073357	Q8BUZ1	Abra	1.3	0.00533507	0.0407744	Actin-binding Rho-activating protein (Striated muscle activator of Rho-dependent signaling) (STARS)
CAFS_CommonC_G_000740	CAFS_CommonC_T_00002042	Q8K1B8	Fermt3 Kind3 Urp2	1.3	0.00673711	0.0477952	Fermitin family homolog 3 (Kindlin-3) (Unc-112-related protein 2)
CAFS_CommonC_G_064123	CAFS_CommonC_T_00174904	Q8N4B1	PHETA1 FAM109A	1.3	0.00346437	0.0302808	Sesquipedalian-1 (Ses1) (27 kDa inositol polyphosphate phosphatase-interacting protein A) (IPIP27A) (PH domain-containing endocytic trafficking adaptor 1)
CAFS_CommonC_G_026826	CAFS_CommonC_T_00073657	Q92934	BAD BBC6 BCL2L8	1.3	0.00244485	0.0239603	Bcl2-associated agonist of cell death (BAD) (Bcl-2-binding component 6) (Bcl-2-like protein 8) (Bcl2-L-8) (Bcl-xL/Bcl-2-associated death promoter) (Bcl2 antagonist of cell death)
CAFS_CommonC_G_015623	CAFS_CommonC_T_00043899	Q9H582	ZNF644 KIAA1221 ZEP2	1.3	0.00438563	0.035775	Zinc finger protein 644 (Zinc finger motif enhancer-binding protein 2) (Zep-2)
CAFS_CommonC_G_087483	CAFS_CommonC_T_00241525	Q9Y2Y9	KLF13 BTEB3 NSLP1	1.3	0.00014058	0.00322908	Krueppel-like factor 13 (Basic transcription element-binding protein 3) (BTE-binding protein 3) (Novel Sp1-like zinc finger transcription factor 1) (RANTES factor of late activated T-lymphocytes 1) (RFLAT-1) (Transcription factor BTEB3) (Transcription factor NSLP1)
CAFS_CommonC_G_008052	CAFS_CommonC_T_00022643	Q9Z255	Ube2a Rad6a	1.3	0.000238491	0.00472538	Ubiquitin-conjugating enzyme E2 A (EC 2.3.2.23) (E2 ubiquitin-conjugating enzyme A) (RAD6 homolog A) (HR6A) (mHR6A) (Ubiquitin carrier protein A) (Ubiquitin-protein ligase A)
CAFS_CommonC_G_078847	CAFS_CommonC_T_00217031	O14672	ADAM10 KUZ MADM	1.29	0.000190098	0.0040087	Disintegrin and metalloproteinase domain-containing protein 10 (ADAM 10) (EC 3.4.24.81) (CDw156) (Kuzbanian protein homolog) (Mammalian disintegrin-metalloprotease) (CD antigen CD156c)
CAFS_CommonC_G_056053	CAFS_CommonC_T_00151461	O60238	BNIP3L BNIP3A BNIP3H NIX	1.29	0.000102665	0.00257037	BCL2/adenovirus E1B 19 kDa protein-interacting protein 3-like (Adenovirus E1B19K-binding protein B5) (BCL2/adenovirus E1B 19 kDa protein-interacting protein 3A) (NIP3-like protein X) (NIP3L)
CAFS_CommonC_G_063269	CAFS_CommonC_T_00172682	P31597	SLC1A1 EAAC1 EAAT3	1.29	0.00226954	0.0227895	Excitatory amino acid transporter 3 (Excitatory amino-acid carrier 1) (Sodium-dependent glutamate/aspartate transporter 3) (Solute carrier family 1 member 1)
CAFS_CommonC_G_074750	CAFS_CommonC_T_00205166	P40123	CAP2	1.29	0.00141397	0.0162864	Adenylyl cyclase-associated protein 2 (CAP 2)
CAFS_CommonC_G_021752	CAFS_CommonC_T_00060418	P49962	Srp9	1.29	0.00167283	0.0184309	Signal recognition particle 9 kDa protein (SRP9)
CAFS_CommonC_G_022692	CAFS_CommonC_T_00062792	Q09666	AHNAK PM227	1.29	3.78514e-07	3.37037e-05	Neuroblast differentiation-associated protein AHNAK (Desmoyokin)
CAFS_CommonC_G_008169	CAFS_CommonC_T_00022972	Q1L673	vdrb nr1i1b gb:dq017633	1.29	2.30026e-05	0.000854276	Vitamin D3 receptor B (VDR-B) (1,25-dihydroxyvitamin D3 receptor B) (Nuclear receptor subfamily 1 group I member 1-B)
CAFS_CommonC_G_075871	CAFS_CommonC_T_00208580	Q1L8G6	ankib1 si:dkey-231l1.6	1.29	6.69799e-05	0.00186798	Ankyrin repeat and IBR domain-containing protein 1 (EC 2.3.2.31)
CAFS_CommonC_G_059854	CAFS_CommonC_T_00162476	Q4KM30	Desi1 Fam152b Pppde2	1.29	0.000116122	0.00281609	Desumoylating isopeptidase 1 (DeSI-1) (EC 3.4.-.-) (PPPDE peptidase domain-containing protein 2)
CAFS_CommonC_G_008653	CAFS_CommonC_T_00024426	Q61142	Spin1 Spin	1.29	0.000239025	0.0047328	Spindlin-1 (30000 Mr metaphase complex) (SSEC P) (Spindlin1)
CAFS_CommonC_G_057466	CAFS_CommonC_T_00155856	Q61704	Itih3	1.29	0.000975383	0.0123805	Inter-alpha-trypsin inhibitor heavy chain H3 (ITI heavy chain H3) (ITI-HC3) (Inter-alpha-inhibitor heavy chain 3)
CAFS_CommonC_G_040350	CAFS_CommonC_T_00106364	Q641Z2	Ptpn9	1.29	0.00171441	0.0187779	Tyrosine-protein phosphatase non-receptor type 9 (EC 3.1.3.48)
CAFS_CommonC_G_002694	CAFS_CommonC_T_00007406	Q8BMQ8	Mon1b Kiaa0872	1.29	9.55107e-05	0.00243672	Vacuolar fusion protein MON1 homolog B
CAFS_CommonC_G_047224	CAFS_CommonC_T_00125838	Q8WZ42	TTN	1.29	3.49465e-06	0.000198289	Titin (EC 2.7.11.1) (Connectin) (Rhabdomyosarcoma antigen MU-RMS-40.14)
CAFS_CommonC_G_044136	CAFS_CommonC_T_00116874	Q92956	TNFRSF14 HVEA HVEM UNQ329/PRO509	1.29	0.00095424	0.0122436	Tumor necrosis factor receptor superfamily member 14 (Herpes virus entry mediator A) (Herpesvirus entry mediator A) (HveA) (Tumor necrosis factor receptor-like 2) (TR2) (CD antigen CD270)
CAFS_CommonC_G_041914	CAFS_CommonC_T_00110592	Q99MY8	Ash1l	1.29	1.07058e-05	0.000476635	Histone-lysine N-methyltransferase ASH1L (EC 2.1.1.43) (ASH1-like protein) (Absent small and homeotic disks protein 1 homolog)
CAFS_CommonC_G_088965	CAFS_CommonC_T_00245792	Q9CWK3	Cd2bp2	1.29	0.00631545	0.0458462	CD2 antigen cytoplasmic tail-binding protein 2 (CD2 cytoplasmic domain-binding protein 2) (CD2 tail-binding protein 2)
CAFS_CommonC_G_014230	CAFS_CommonC_T_00040077	Q9Y4X4	KLF12 AP2REP HSPC122	1.29	0.00446824	0.036199	Krueppel-like factor 12 (Transcriptional repressor AP-2rep)
CAFS_CommonC_G_062118	CAFS_CommonC_T_00169096	Q9Y5I4	PCDHAC2	1.29	0.0020517	0.0211627	Protocadherin alpha-C2 (PCDH-alpha-C2)
CAFS_CommonC_G_021681	CAFS_CommonC_T_00060224	A4FVJ7	rbm48 si:ch211-173p18.5	1.28	0.00568332	0.0425343	RNA-binding protein 48
CAFS_CommonC_G_007604	CAFS_CommonC_T_00021477	A7XYH5	SOBP JXC1	1.28	3.8536e-05	0.00124503	Sine oculis-binding protein homolog (Jackson circler protein 1)
CAFS_CommonC_G_016713	CAFS_CommonC_T_00047084	O43581	SYT7 PCANAP7	1.28	0.006838	0.0482182	Synaptotagmin-7 (IPCA-7) (Prostate cancer-associated protein 7) (Synaptotagmin VII) (SytVII)
CAFS_CommonC_G_040722	CAFS_CommonC_T_00107467	Q0IIG5	PFKM	1.28	3.48379e-10	1.00969e-07	ATP-dependent 6-phosphofructokinase, muscle type (ATP-PFK) (PFK-M) (EC 2.7.1.11) (6-phosphofructokinase type A) (Phosphofructo-1-kinase isozyme A) (PFK-A) (Phosphohexokinase)
CAFS_CommonC_G_050226	CAFS_CommonC_T_00134743	Q16644	MAPKAPK3	1.28	3.64831e-06	0.000205823	MAP kinase-activated protein kinase 3 (MAPK-activated protein kinase 3) (MAPKAP kinase 3) (MAPKAP-K3) (MAPKAPK-3) (MK-3) (EC 2.7.11.1) (Chromosome 3p kinase) (3pK)
CAFS_CommonC_G_010993	CAFS_CommonC_T_00030981	Q6AXJ7	fam199x zgc:101060	1.28	0.00449145	0.0362776	Protein FAM199X
CAFS_CommonC_G_088645	CAFS_CommonC_T_00244553	Q6DGX3	ankrd54 zgc:110569 zgc:92735	1.28	0.00363911	0.0313325	Ankyrin repeat domain-containing protein 54
CAFS_CommonC_G_002972	CAFS_CommonC_T_00008312	Q7LZT1	s100a1	1.28	0.00125927	0.0149504	Protein S100-A1 (S-100 protein alpha chain) (S-100 protein subunit alpha) (S100 calcium-binding protein A1)
CAFS_CommonC_G_079627	CAFS_CommonC_T_00219011	Q7TSH9	Zfp184	1.28	0.00455436	0.0366324	Zinc finger protein 184
CAFS_CommonC_G_079675	CAFS_CommonC_T_00219168	Q802Y8	zbtb16a plzfa zbtb16 zgc:55675	1.28	0.00204247	0.0211376	Zinc finger and BTB domain-containing protein 16-A (Promyelocytic leukemia zinc finger protein-A) (Zinc finger protein PLZF-A)
CAFS_CommonC_G_035080	CAFS_CommonC_T_00092630	Q8C129	Lnpep	1.28	2.49724e-05	0.000908037	Leucyl-cystinyl aminopeptidase (Cystinyl aminopeptidase) (EC 3.4.11.3) (Oxytocinase) (OTase)
CAFS_CommonC_G_086944	CAFS_CommonC_T_00239661	Q8VDL4	Adpgk	1.28	0.0019999	0.0208244	ADP-dependent glucokinase (ADP-GK) (ADPGK) (EC 2.7.1.147)
CAFS_CommonC_G_008987	CAFS_CommonC_T_00025406	Q9H2Y7	ZNF106 SH3BP3 ZFP106 ZNF474	1.28	0.00498729	0.0390969	Zinc finger protein 106 (Zfp-106) (Zinc finger protein 474)
CAFS_CommonC_G_045502	CAFS_CommonC_T_00120561	Q9PTN2	vdra nr1i1a vdr	1.28	2.51614e-06	0.00015565	Vitamin D3 receptor A (VDR-A) (1,25-dihydroxyvitamin D3 receptor A) (Nuclear receptor subfamily 1 group I member 1-A)
CAFS_CommonC_G_051306	CAFS_CommonC_T_00137596	A1L390	PLEKHG3 KIAA0599	1.27	5.70423e-05	0.00166136	Pleckstrin homology domain-containing family G member 3 (PH domain-containing family G member 3)
CAFS_CommonC_G_022647	CAFS_CommonC_T_00062670	B2Z449	0	1.27	0.0065378	0.046909	Cystatin-B (PoCystatin-B) (Stefin-B)
CAFS_CommonC_G_031581	CAFS_CommonC_T_00084988	O70152	Dpm1	1.27	0.00487167	0.0384146	Dolichol-phosphate mannosyltransferase subunit 1 (EC 2.4.1.83) (Dolichol-phosphate mannose synthase subunit 1) (DPM synthase subunit 1) (Dolichyl-phosphate beta-D-mannosyltransferase subunit 1) (Mannose-P-dolichol synthase subunit 1) (MPD synthase)
CAFS_CommonC_G_076928	CAFS_CommonC_T_00211443	P04114	APOB	1.27	0.000131468	0.00308694	Apolipoprotein B-100 (Apo B-100) [Cleaved into: Apolipoprotein B-48 (Apo B-48)]
CAFS_CommonC_G_085201	CAFS_CommonC_T_00234914	Q6NZI2	CAVIN1 PTRF FKSG13	1.27	3.75511e-05	0.00122122	Caveolae-associated protein 1 (Cavin-1) (Polymerase I and transcript release factor)
CAFS_CommonC_G_056238	CAFS_CommonC_T_00152147	Q9D119	Ppp1r27 Dysfip1	1.27	0.000332777	0.00595494	Protein phosphatase 1 regulatory subunit 27 (Dysferlin-interacting protein 1)
CAFS_CommonC_G_072137	CAFS_CommonC_T_00197765	O15519	CFLAR CASH CASP8AP1 CLARP MRIT	1.26	0.000661579	0.00954961	CASP8 and FADD-like apoptosis regulator (Caspase homolog) (CASH) (Caspase-eight-related protein) (Casper) (Caspase-like apoptosis regulatory protein) (CLARP) (Cellular FLICE-like inhibitory protein) (c-FLIP) (FADD-like antiapoptotic molecule 1) (FLAME-1) (Inhibitor of FLICE) (I-FLICE) (MACH-related inducer of toxicity) (MRIT) (Usurpin) [Cleaved into: CASP8 and FADD-like apoptosis regulator subuni…
CAFS_CommonC_G_080504	CAFS_CommonC_T_00221507	P10852	Slc3a2 Mdu1	1.26	3.63176e-09	7.36667e-07	4F2 cell-surface antigen heavy chain (4F2hc) (Solute carrier family 3 member 2) (CD antigen CD98)
CAFS_CommonC_G_089199	CAFS_CommonC_T_00246585	P48960	CD97	1.26	0.00207246	0.0213248	CD97 antigen (Leukocyte antigen CD97) (CD antigen CD97) [Cleaved into: CD97 antigen subunit alpha; CD97 antigen subunit beta]
CAFS_CommonC_G_046639	CAFS_CommonC_T_00123768	P58875	SEC14L2	1.26	0.000136753	0.00318323	SEC14-like protein 2 (Alpha-tocopherol-associated protein) (TAP) (bTAP)
CAFS_CommonC_G_086868	CAFS_CommonC_T_00239343	P70389	Igfals Albs Als	1.26	0.000153585	0.00343962	Insulin-like growth factor-binding protein complex acid labile subunit (ALS)
CAFS_CommonC_G_050314	CAFS_CommonC_T_00135014	Q01713	Klf9 Bteb Bteb1	1.26	0.00128786	0.0152104	Krueppel-like factor 9 (Basic transcription element-binding protein 1) (BTE-binding protein 1) (GC-box-binding protein 1) (Transcription factor BTEB1)
CAFS_CommonC_G_049267	CAFS_CommonC_T_00131712	Q29RY8	AP4M1	1.26	0.0050756	0.0395133	AP-4 complex subunit mu-1 (AP-4 adaptor complex mu subunit) (Adaptor-related protein complex 4 subunit mu-1) (Mu subunit of AP-4) (Mu-adaptin-related protein 2) (mu-ARP2) (Mu4-adaptin) (mu4)
CAFS_CommonC_G_072186	CAFS_CommonC_T_00197967	Q3KR37	GRAMD1B KIAA1201 UNQ3032/PRO9834	1.26	0.0065392	0.046909	Protein Aster-B (GRAM domain-containing protein 1B)
CAFS_CommonC_G_070793	CAFS_CommonC_T_00193560	Q5T7N3	KANK4 ANKRD38	1.26	0.00144863	0.0165776	KN motif and ankyrin repeat domain-containing protein 4 (Ankyrin repeat domain-containing protein 38)
CAFS_CommonC_G_005301	CAFS_CommonC_T_00014809	Q687X5	STEAP4 STAMP2 TNFAIP9	1.26	0.000364813	0.0063551	Metalloreductase STEAP4 (EC 1.16.1.9) (Six-transmembrane epithelial antigen of prostate 4) (SixTransMembrane protein of prostate 2) (Tumor necrosis factor, alpha-induced protein 9)
CAFS_CommonC_G_027794	CAFS_CommonC_T_00076053	Q6TV19	dicer1	1.26	4.42056e-05	0.00137994	Endoribonuclease Dicer (EC 3.1.26.3)
CAFS_CommonC_G_061714	CAFS_CommonC_T_00167785	Q8UUY8	adrb2	1.26	0.00435626	0.0356237	Beta-2 adrenergic receptor (Beta-2 adrenoreceptor) (Beta-2 adrenoceptor)
CAFS_CommonC_G_086297	CAFS_CommonC_T_00237808	Q95N78	PPARA NR1C1	1.26	3.0081e-05	0.0010404	Peroxisome proliferator-activated receptor alpha (PPAR-alpha) (Nuclear receptor subfamily 1 group C member 1)
CAFS_CommonC_G_054930	CAFS_CommonC_T_00148219	Q99549	MPHOSPH8 MPP8	1.26	2.94305e-06	0.000174354	M-phase phosphoprotein 8 (Two hybrid-associated protein 3 with RanBPM) (Twa3)
CAFS_CommonC_G_015906	CAFS_CommonC_T_00044636	Q9HBL0	TNS1 TNS	1.26	1.30123e-06	9.18068e-05	Tensin-1
CAFS_CommonC_G_089528	CAFS_CommonC_T_00247051	Q9PTH3	igfbp2a igfbp2 igfbp2b	1.26	0.00198841	0.0207749	Insulin-like growth factor-binding protein 2-A (IGF-binding protein 2-A) (IGFBP-2-A) (IGFBP-2a)
CAFS_CommonC_G_057059	CAFS_CommonC_T_00154338	Q9UKP5	ADAMTS6	1.26	0.00380287	0.0323442	A disintegrin and metalloproteinase with thrombospondin motifs 6 (ADAM-TS 6) (ADAM-TS6) (ADAMTS-6) (EC 3.4.24.-)
CAFS_CommonC_G_003374	CAFS_CommonC_T_00009423	P04758	CHRNB1	1.25	1.66756e-06	0.000110778	Acetylcholine receptor subunit beta
CAFS_CommonC_G_056455	CAFS_CommonC_T_00152924	Q18PD9	dok7	1.25	0.000445508	0.00725625	Protein Dok-7 (Downstream of tyrosine kinase 7)
CAFS_CommonC_G_024544	CAFS_CommonC_T_00067739	Q567Z6	cript zgc:110618	1.25	0.00383953	0.0325552	Cysteine-rich PDZ-binding protein (Cysteine-rich interactor of PDZ three) (Cysteine-rich interactor of PDZ3)
CAFS_CommonC_G_065170	CAFS_CommonC_T_00177922	Q6R327	RICTOR KIAA1999	1.25	0.000420763	0.00698797	Rapamycin-insensitive companion of mTOR (AVO3 homolog) (hAVO3)
CAFS_CommonC_G_083800	CAFS_CommonC_T_00230680	Q80Y83	Dixdc1 Ccd1 Kiaa1735	1.25	0.00690456	0.048552	Dixin (Coiled-coil protein DIX1) (Coiled-coil-DIX1) (DIX domain-containing protein 1)
CAFS_CommonC_G_083723	CAFS_CommonC_T_00230414	Q96KM6	ZNF512B KIAA1196	1.25	0.00571458	0.0427141	Zinc finger protein 512B
CAFS_CommonC_G_084288	CAFS_CommonC_T_00232070	Q9BSU1	C16orf70 C16orf6	1.25	3.27527e-05	0.00111045	UPF0183 protein C16orf70
CAFS_CommonC_G_052177	CAFS_CommonC_T_00140002	Q9H1V8	SLC6A17 NTT4	1.25	0.00291875	0.0270176	Sodium-dependent neutral amino acid transporter SLC6A17 (Sodium-dependent neurotransmitter transporter NTT4) (Solute carrier family 6 member 17)
CAFS_CommonC_G_052887	CAFS_CommonC_T_00142107	Q9R1K5	Fzr1 Fyr Fzr	1.25	4.44053e-06	0.000239546	Fizzy-related protein homolog (Fzr) (Cdh1/Hct1 homolog)
CAFS_CommonC_G_017904	CAFS_CommonC_T_00050407	A1L108	Arpc5l	1.24	0.000160301	0.00354703	Actin-related protein 2/3 complex subunit 5-like protein (Arp2/3 complex 16 kDa subunit 2) (ARC16-2)
CAFS_CommonC_G_063175	CAFS_CommonC_T_00172338	A5A6N6	EMP2	1.24	1.52076e-06	0.000103416	Epithelial membrane protein 2 (EMP-2)
CAFS_CommonC_G_045167	CAFS_CommonC_T_00119769	P0CE43	Grb10	1.24	0.0002211	0.00445856	Growth factor receptor-bound protein 10 (GRB10 adapter protein)
CAFS_CommonC_G_081004	CAFS_CommonC_T_00222782	P11602	LPL	1.24	4.46752e-08	6.0582e-06	Lipoprotein lipase (LPL) (EC 3.1.1.34)
CAFS_CommonC_G_065773	CAFS_CommonC_T_00179362	P48552	NRIP1	1.24	0.00104076	0.0129764	Nuclear receptor-interacting protein 1 (Nuclear factor RIP140) (Receptor-interacting protein 140)
CAFS_CommonC_G_019031	CAFS_CommonC_T_00053398	P86839	nes	1.24	0.00626001	0.0456002	Nestin
CAFS_CommonC_G_030945	CAFS_CommonC_T_00083406	Q08D69	med16	1.24	0.00343254	0.0301106	Mediator of RNA polymerase II transcription subunit 16 (Mediator complex subunit 16)
CAFS_CommonC_G_045312	CAFS_CommonC_T_00120087	Q16563	SYPL1 SYPL	1.24	0.00200924	0.0208777	Synaptophysin-like protein 1 (Pantophysin)
CAFS_CommonC_G_089929	CAFS_CommonC_T_00248520	Q28203	CD40 TNFRSF5	1.24	0.00361274	0.0311916	Tumor necrosis factor receptor superfamily member 5 (B-cell surface antigen CD40) (CD40L receptor) (CD antigen CD40)
CAFS_CommonC_G_008494	CAFS_CommonC_T_00023916	Q3SZY7	ZFAND6 ZA20D3	1.24	0.000842981	0.0112152	AN1-type zinc finger protein 6 (Zinc finger A20 domain-containing protein 3)
CAFS_CommonC_G_071057	CAFS_CommonC_T_00194673	Q5VT06	CEP350 CAP350 KIAA0480 GM133	1.24	0.00702859	0.049074	Centrosome-associated protein 350 (Cep350) (Centrosome-associated protein of 350 kDa)
CAFS_CommonC_G_054963	CAFS_CommonC_T_00148370	Q63424	Slc15a2 Pept2	1.24	0.000631113	0.00923612	Solute carrier family 15 member 2 (Kidney H(+)/peptide cotransporter) (Oligopeptide transporter, kidney isoform) (Peptide transporter 2)
CAFS_CommonC_G_017598	CAFS_CommonC_T_00049550	Q7Z2Y8	GVINP1 GVIN1 VLIG1	1.24	0.000274126	0.00521479	Interferon-induced very large GTPase 1 (Interferon-induced very large GTPase pseudogene 1)
CAFS_CommonC_G_040916	CAFS_CommonC_T_00107991	Q7Z6I6	ARHGAP30	1.24	0.00627121	0.04564	Rho GTPase-activating protein 30 (Rho-type GTPase-activating protein 30)
CAFS_CommonC_G_011131	CAFS_CommonC_T_00031372	Q7ZUL9	mgrn1	1.24	0.00299034	0.027445	Probable E3 ubiquitin-protein ligase MGRN1 (EC 2.3.2.27) (Mahogunin RING finger protein 1) (RING-type E3 ubiquitin transferase MGRN1)
CAFS_CommonC_G_067583	CAFS_CommonC_T_00184881	Q80UE6	Wnk4 Prkwnk4	1.24	0.000746615	0.0103866	Serine/threonine-protein kinase WNK4 (EC 2.7.11.1) (Protein kinase lysine-deficient 4) (Protein kinase with no lysine 4)
CAFS_CommonC_G_006373	CAFS_CommonC_T_00017779	Q8C4U3	Sfrp1	1.24	0.00713223	0.0494937	Secreted frizzled-related protein 1 (sFRP-1)
CAFS_CommonC_G_046809	CAFS_CommonC_T_00124342	Q8C6M1	Usp20 Kiaa1003 Vdu2	1.24	6.24022e-05	0.00176868	Ubiquitin carboxyl-terminal hydrolase 20 (EC 3.4.19.12) (Deubiquitinating enzyme 20) (Ubiquitin thioesterase 20) (Ubiquitin-specific-processing protease 20) (VHL-interacting deubiquitinating enzyme 2)
CAFS_CommonC_G_019329	CAFS_CommonC_T_00054245	Q8R426	Kcnip1 Kchip1	1.24	0.00391428	0.0329026	Kv channel-interacting protein 1 (KChIP1) (A-type potassium channel modulatory protein 1) (Potassium channel-interacting protein 1)
CAFS_CommonC_G_080365	CAFS_CommonC_T_00221011	Q96JQ5	MS4A4A 4SPAN1 CD20L1 MS4A4 HDCME31P	1.24	0.00195878	0.0205917	Membrane-spanning 4-domains subfamily A member 4A (CD20 antigen-like 1) (Four-span transmembrane protein 1)
CAFS_CommonC_G_068582	CAFS_CommonC_T_00187403	O35779	Bhlhb3 Sharp1	1.23	2.41868e-05	0.00088821	Class E basic helix-loop-helix protein 41 (bHLHe41) (Class B basic helix-loop-helix protein 3) (bHLHb3) (Enhancer-of-split and hairy-related protein 1) (SHARP-1)
CAFS_CommonC_G_030396	CAFS_CommonC_T_00082151	Q09666	AHNAK PM227	1.23	0.000260613	0.00503545	Neuroblast differentiation-associated protein AHNAK (Desmoyokin)
CAFS_CommonC_G_024794	CAFS_CommonC_T_00068383	Q1LY46	letm1 si:ch211-195n12.1 si:rp71-77d7.1	1.23	0.00652105	0.0468431	Mitochondrial proton/calcium exchanger protein (Leucine zipper-EF-hand-containing transmembrane protein 1)
CAFS_CommonC_G_063278	CAFS_CommonC_T_00172708	Q5R615	RAB33B	1.23	0.000912156	0.0118476	Ras-related protein Rab-33B
CAFS_CommonC_G_069585	CAFS_CommonC_T_00190097	Q5ZKV8	KIF2A RCJMB04_9a7	1.23	0.000972348	0.0123739	Kinesin-like protein KIF2A
CAFS_CommonC_G_065047	CAFS_CommonC_T_00177522	Q64487	Ptprd	1.23	0.000806852	0.0109047	Receptor-type tyrosine-protein phosphatase delta (Protein-tyrosine phosphatase delta) (R-PTP-delta) (EC 3.1.3.48)
CAFS_CommonC_G_065169	CAFS_CommonC_T_00177919	Q6R327	RICTOR KIAA1999	1.23	3.35101e-05	0.00112827	Rapamycin-insensitive companion of mTOR (AVO3 homolog) (hAVO3)
CAFS_CommonC_G_001106	CAFS_CommonC_T_00003161	Q76KB1	HS2ST1 HS2ST	1.23	0.00657417	0.047071	Heparan sulfate 2-O-sulfotransferase 1 (cHS2ST) (EC 2.8.2.-)
CAFS_CommonC_G_074754	CAFS_CommonC_T_00205179	Q76LC6	rbm24	1.23	0.000129393	0.00305765	RNA-binding protein 24 (RNA-binding motif protein 24) (RNA-binding protein SEB-4)
CAFS_CommonC_G_060173	CAFS_CommonC_T_00163606	Q8VCE6	Nt5m Dnt2	1.23	0.00240369	0.0237175	5'(3')-deoxyribonucleotidase, mitochondrial (5',3'-nucleotidase, mitochondrial) (EC 3.1.3.-) (Deoxy-5'-nucleotidase 2) (dNT-2)
CAFS_CommonC_G_065233	CAFS_CommonC_T_00178170	Q8WZ42	TTN	1.23	0.000135829	0.0031642	Titin (EC 2.7.11.1) (Connectin) (Rhabdomyosarcoma antigen MU-RMS-40.14)
CAFS_CommonC_G_017081	CAFS_CommonC_T_00048046	Q95L05	FKBP5 FKBP51	1.23	0.00532179	0.0407744	Peptidyl-prolyl cis-trans isomerase FKBP5 (PPIase FKBP5) (EC 5.2.1.8) (51 kDa FK506-binding protein) (51 kDa FKBP) (FKBP-51) (FK506-binding protein 5) (FKBP-5) (Rotamase)
CAFS_CommonC_G_062559	CAFS_CommonC_T_00170200	Q9WVH3	Foxo4 Afx Afx1 Fkhr3 Mllt7	1.23	0.000291028	0.00543034	Forkhead box protein O4 (Afxh) (Fork head domain transcription factor AFX1)
CAFS_CommonC_G_010516	CAFS_CommonC_T_00029600	A3KNA5	filip1l zgc:158292	1.22	0.00297328	0.0273611	Filamin A-interacting protein 1-like
CAFS_CommonC_G_078829	CAFS_CommonC_T_00216971	F8VQN3	Gpr31 Gpr31b Gpr31c	1.22	0.00455074	0.0366324	12-(S)-hydroxy-5,8,10,14-eicosatetraenoic acid receptor (12-(S)-HETE receptor) (12-HETER) (G-protein coupled receptor 31)
CAFS_CommonC_G_028019	CAFS_CommonC_T_00076522	O00253	AGRP AGRT ART	1.22	0.00290354	0.0269412	Agouti-related protein
CAFS_CommonC_G_007980	CAFS_CommonC_T_00022427	O43808	SLC25A17 PMP34	1.22	0.00153737	0.01732	Peroxisomal membrane protein PMP34 (34 kDa peroxisomal membrane protein) (Solute carrier family 25 member 17)
CAFS_CommonC_G_051506	CAFS_CommonC_T_00138308	P11533	DMD	1.22	5.37766e-05	0.00158446	Dystrophin
CAFS_CommonC_G_055640	CAFS_CommonC_T_00150244	P21359	NF1	1.22	0.00463159	0.0370251	Neurofibromin (Neurofibromatosis-related protein NF-1) [Cleaved into: Neurofibromin truncated]
CAFS_CommonC_G_012051	CAFS_CommonC_T_00034013	P23468	PTPRD	1.22	0.000109269	0.00269408	Receptor-type tyrosine-protein phosphatase delta (Protein-tyrosine phosphatase delta) (R-PTP-delta) (EC 3.1.3.48)
CAFS_CommonC_G_012709	CAFS_CommonC_T_00035869	P51957	NEK4 STK2	1.22	0.00177949	0.0193046	Serine/threonine-protein kinase Nek4 (EC 2.7.11.1) (Never in mitosis A-related kinase 4) (NimA-related protein kinase 4) (Serine/threonine-protein kinase 2) (Serine/threonine-protein kinase NRK2)
CAFS_CommonC_G_047311	CAFS_CommonC_T_00126155	P70279	Surf6 Surf-6	1.22	0.000299375	0.00554982	Surfeit locus protein 6
CAFS_CommonC_G_071996	CAFS_CommonC_T_00197262	P80303	NUCB2 NEFA	1.22	0.00659096	0.0471612	Nucleobindin-2 (DNA-binding protein NEFA) (Epididymis secretory protein Li 109) (Gastric cancer antigen Zg4) (Prepronesfatin) [Cleaved into: Nesfatin-1]
CAFS_CommonC_G_012745	CAFS_CommonC_T_00035961	P84087	Cplx2	1.22	0.0037575	0.0320578	Complexin-2 (Complexin II) (CPX II) (Synaphin-1)
CAFS_CommonC_G_022950	CAFS_CommonC_T_00063560	Q11205	St3gal2 Siat4b Siat5	1.22	0.00715893	0.0495394	CMP-N-acetylneuraminate-beta-galactosamide-alpha-2,3-sialyltransferase 2 (Alpha 2,3-ST 2) (Beta-galactoside alpha-2,3-sialyltransferase 2) (EC 2.4.99.4) (Gal-NAc6S) (Gal-beta-1,3-GalNAc-alpha-2,3-sialyltransferase) (ST3Gal II) (ST3GalII) (ST3GalA.2) (Sialyltransferase 4B) (SIAT4-B)
CAFS_CommonC_G_030490	CAFS_CommonC_T_00082397	Q6ZMQ8	AATK AATYK KIAA0641 LMR1 LMTK1	1.22	0.00116111	0.0141196	Serine/threonine-protein kinase LMTK1 (EC 2.7.11.1) (Apoptosis-associated tyrosine kinase) (AATYK) (Brain apoptosis-associated tyrosine kinase) (CDK5-binding protein) (Lemur tyrosine kinase 1) (p35-binding protein) (p35BP)
CAFS_CommonC_G_042213	CAFS_CommonC_T_00111432	Q75V66	ANO5 GDD1 TMEM16E	1.22	0.00166117	0.0183511	Anoctamin-5 (Gnathodiaphyseal dysplasia 1 protein) (Transmembrane protein 16E)
CAFS_CommonC_G_076047	CAFS_CommonC_T_00209231	Q99MY8	Ash1l	1.22	0.00523712	0.0402967	Histone-lysine N-methyltransferase ASH1L (EC 2.1.1.43) (ASH1-like protein) (Absent small and homeotic disks protein 1 homolog)
CAFS_CommonC_G_071356	CAFS_CommonC_T_00195757	Q9QXY2	Srcin1 P140 Snip	1.22	0.00469767	0.0373313	SRC kinase signaling inhibitor 1 (SNAP-25-interacting protein) (SNIP) (p130Cas-associated protein) (p140Cap)
CAFS_CommonC_G_069806	CAFS_CommonC_T_00190897	Q9UL68	MYT1L KIAA1106	1.22	0.00715732	0.0495394	Myelin transcription factor 1-like protein (MyT1-L) (MyT1L)
CAFS_CommonC_G_068949	CAFS_CommonC_T_00188711	Q9Y3A2	UTP11 UTP11L CGI-94 HDCMB12P	1.22	0.00348714	0.0303643	Probable U3 small nucleolar RNA-associated protein 11 (U3 snoRNA-associated protein 11) (UTP11-like protein)
CAFS_CommonC_G_062519	CAFS_CommonC_T_00170057	A8WFS8	pgap3 perld1 zgc:171485	1.21	0.0050415	0.0393237	Post-GPI attachment to proteins factor 3 (PER1-like domain-containing protein 1)
CAFS_CommonC_G_030062	CAFS_CommonC_T_00081547	O14594	NCAN CSPG3 NEUR	1.21	0.00501032	0.0391943	Neurocan core protein (Chondroitin sulfate proteoglycan 3)
CAFS_CommonC_G_032430	CAFS_CommonC_T_00086808	O94913	PCF11 KIAA0824	1.21	0.000117296	0.00283525	Pre-mRNA cleavage complex 2 protein Pcf11 (Pre-mRNA cleavage complex II protein Pcf11)
CAFS_CommonC_G_020781	CAFS_CommonC_T_00057837	P17924	NFIB NFI-B	1.21	0.00229208	0.0229224	Nuclear factor 1 B-type (NF1-B) (Nuclear factor 1/B) (CCAAT-box-binding transcription factor) (CTF) (Nuclear factor I/B) (NF-I/B) (NFI-B) (TGGCA-binding protein)
CAFS_CommonC_G_062251	CAFS_CommonC_T_00169622	P28174	hoxc3a zf114	1.21	0.00183953	0.0197316	Homeobox protein Hox-C3a (Homeobox protein Zf-114) (Hox-114)
CAFS_CommonC_G_065774	CAFS_CommonC_T_00179363	P48552	NRIP1	1.21	0.00015591	0.00346802	Nuclear receptor-interacting protein 1 (Nuclear factor RIP140) (Receptor-interacting protein 140)
CAFS_CommonC_G_021836	CAFS_CommonC_T_00060657	Q01062	Pde2a	1.21	0.00116771	0.0141707	cGMP-dependent 3',5'-cyclic phosphodiesterase (EC 3.1.4.17) (Cyclic GMP-stimulated phosphodiesterase) (CGS-PDE) (cGSPDE)
CAFS_CommonC_G_086175	CAFS_CommonC_T_00237430	Q16821	PPP1R3A PP1G	1.21	0.000136967	0.00318569	Protein phosphatase 1 regulatory subunit 3A (Protein phosphatase 1 glycogen-associated regulatory subunit) (Protein phosphatase type-1 glycogen targeting subunit) (RG1)
CAFS_CommonC_G_009164	CAFS_CommonC_T_00025895	Q3T058	EIF2B4	1.21	0.00354783	0.030811	Translation initiation factor eIF-2B subunit delta (eIF-2B GDP-GTP exchange factor subunit delta)
CAFS_CommonC_G_048516	CAFS_CommonC_T_00129739	Q567Z6	cript zgc:110618	1.21	0.00655638	0.0469866	Cysteine-rich PDZ-binding protein (Cysteine-rich interactor of PDZ three) (Cysteine-rich interactor of PDZ3)
CAFS_CommonC_G_003228	CAFS_CommonC_T_00009044	Q5I0B9	atg16 apg16l TEgg115a02.1	1.21	0.00227417	0.0227981	Autophagy-related protein 16 (APG16-like 1)
CAFS_CommonC_G_090870	CAFS_CommonC_T_00251119	Q6DHL5	lrrc57 zgc:92240	1.21	0.00168833	0.018561	Leucine-rich repeat-containing protein 57
CAFS_CommonC_G_007293	CAFS_CommonC_T_00020450	Q78JW9	Ubfd1 D7Wsu128e	1.21	4.10997e-05	0.00130908	Ubiquitin domain-containing protein UBFD1
CAFS_CommonC_G_039089	CAFS_CommonC_T_00102972	Q7RTR2	NLRC3 NOD3	1.21	0.00710337	0.0494393	NLR family CARD domain-containing protein 3 (CARD15-like protein) (Caterpiller protein 16.2) (CLR16.2) (NACHT, LRR and CARD domains-containing protein 3) (Nucleotide-binding oligomerization domain protein 3)
CAFS_CommonC_G_045149	CAFS_CommonC_T_00119714	Q7YRQ8	TFPI2	1.21	0.0013699	0.0158999	Tissue factor pathway inhibitor 2 (TFPI-2)
CAFS_CommonC_G_049148	CAFS_CommonC_T_00131311	Q921J2	Rheb	1.21	0.000276217	0.00523914	GTP-binding protein Rheb (Ras homolog enriched in brain)
CAFS_CommonC_G_054481	CAFS_CommonC_T_00146506	Q9NRM7	LATS2 KPM	1.21	0.000326251	0.00585233	Serine/threonine-protein kinase LATS2 (EC 2.7.11.1) (Kinase phosphorylated during mitosis protein) (Large tumor suppressor homolog 2) (Serine/threonine-protein kinase kpm) (Warts-like kinase)
CAFS_CommonC_G_075665	CAFS_CommonC_T_00207904	Q9NWQ8	PAG1 CBP PAG	1.21	0.000462129	0.00746935	Phosphoprotein associated with glycosphingolipid-enriched microdomains 1 (Csk-binding protein) (Transmembrane adapter protein PAG) (Transmembrane phosphoprotein Cbp)
CAFS_CommonC_G_043117	CAFS_CommonC_T_00113888	Q9UGI6	KCNN3 K3	1.21	0.00386515	0.032677	Small conductance calcium-activated potassium channel protein 3 (SK3) (SKCa 3) (SKCa3) (KCa2.3)
CAFS_CommonC_G_079492	CAFS_CommonC_T_00218555	G3V8V5	Kcnk4	1.2	0.003192	0.0287409	Potassium channel subfamily K member 4 (TWIK-related arachidonic acid-stimulated potassium channel protein) (TRAAK)
CAFS_CommonC_G_010185	CAFS_CommonC_T_00028810	O14558	HSPB6	1.2	1.37857e-05	0.000578881	Heat shock protein beta-6 (HspB6) (Heat shock 20 kDa-like protein p20)
CAFS_CommonC_G_091623	CAFS_CommonC_T_00253237	P56698	0	1.2	0.00662272	0.0472786	Probable voltage-dependent N-type calcium channel subunit alpha-1B (DOE-4) (Voltage-gated calcium channel subunit alpha Cav2.2)
CAFS_CommonC_G_003400	CAFS_CommonC_T_00009506	Q0GKD5	Nlrp1b Nalp1b	1.2	0.00297717	0.0273837	NACHT, LRR and PYD domains-containing protein 1b allele 5
CAFS_CommonC_G_029832	CAFS_CommonC_T_00080952	Q12849	GRSF1	1.2	0.00621398	0.0453538	G-rich sequence factor 1 (GRSF-1)
CAFS_CommonC_G_025785	CAFS_CommonC_T_00071242	Q13574	DGKZ DAGK6	1.2	0.0028851	0.0268712	Diacylglycerol kinase zeta (DAG kinase zeta) (EC 2.7.1.107) (Diglyceride kinase zeta) (DGK-zeta)
CAFS_CommonC_G_052755	CAFS_CommonC_T_00141677	Q5RBP9	MPEG1	1.2	0.000484503	0.0076922	Macrophage-expressed gene 1 protein (Macrophage gene 1 protein) (Mpg-1)
CAFS_CommonC_G_024763	CAFS_CommonC_T_00068317	Q5TEA3	C20orf194	1.2	0.00319096	0.0287409	Uncharacterized protein C20orf194
CAFS_CommonC_G_074751	CAFS_CommonC_T_00205169	Q76LC6	rbm24	1.2	0.000440949	0.00720185	RNA-binding protein 24 (RNA-binding motif protein 24) (RNA-binding protein SEB-4)
CAFS_CommonC_G_044618	CAFS_CommonC_T_00118152	Q7T163	kidins220b arms kidins220 si:dkeyp-7f8.3 si:dz119j18.2 zgc:63531	1.2	0.000764774	0.0105372	Kinase D-interacting substrate of 220 kDa B (Ankyrin repeat-rich membrane-spanning protein B)
CAFS_CommonC_G_087118	CAFS_CommonC_T_00240273	Q8I7P9	pol	1.2	1.58353e-05	0.000646579	Retrovirus-related Pol polyprotein from transposon opus [Includes: Protease (EC 3.4.23.-); Reverse transcriptase (EC 2.7.7.49); Endonuclease]
CAFS_CommonC_G_063929	CAFS_CommonC_T_00174250	Q9BQS8	FYCO1 ZFYVE7	1.2	0.000423974	0.00701371	FYVE and coiled-coil domain-containing protein 1 (Zinc finger FYVE domain-containing protein 7)
CAFS_CommonC_G_019391	CAFS_CommonC_T_00054405	Q9ET66	Pi16 Cripi	1.2	0.000486442	0.0077023	Peptidase inhibitor 16 (PI-16) (Cysteine-rich protease inhibitor) (CD antigen CD364)
CAFS_CommonC_G_019287	CAFS_CommonC_T_00054127	Q9HD43	PTPRH SAP1	1.2	0.00625663	0.04559	Receptor-type tyrosine-protein phosphatase H (R-PTP-H) (EC 3.1.3.48) (Stomach cancer-associated protein tyrosine phosphatase 1) (SAP-1) (Transmembrane-type protein-tyrosine phosphatase type H)
CAFS_CommonC_G_009028	CAFS_CommonC_T_00025506	Q9IBD8	ptprc	1.2	0.000101652	0.00255097	Receptor-type tyrosine-protein phosphatase C (EC 3.1.3.48) (Leukocyte common antigen) (CD antigen CD45)
CAFS_CommonC_G_085027	CAFS_CommonC_T_00234242	Q9WVL3	Slc12a7 Kcc4	1.2	0.000265676	0.00509772	Solute carrier family 12 member 7 (Electroneutral potassium-chloride cotransporter 4) (K-Cl cotransporter 4)
CAFS_CommonC_G_075856	CAFS_CommonC_T_00208537	A2T7S4	ZHX1	1.19	0.00277179	0.0261788	Zinc fingers and homeoboxes protein 1
CAFS_CommonC_G_066228	CAFS_CommonC_T_00180870	O43451	MGAM MGA MGAML	1.19	2.78175e-06	0.000166803	Maltase-glucoamylase, intestinal [Includes: Maltase (EC 3.2.1.20) (Alpha-glucosidase); Glucoamylase (EC 3.2.1.3) (Glucan 1,4-alpha-glucosidase)]
CAFS_CommonC_G_070116	CAFS_CommonC_T_00191999	O60245	PCDH7 BHPCDH	1.19	0.00359711	0.0311202	Protocadherin-7 (Brain-heart protocadherin) (BH-Pcdh)
CAFS_CommonC_G_067357	CAFS_CommonC_T_00184145	P09455	RBP1 CRBP1	1.19	0.00503166	0.0392781	Retinol-binding protein 1 (Cellular retinol-binding protein) (CRBP) (Cellular retinol-binding protein I) (CRBP-I)
CAFS_CommonC_G_019252	CAFS_CommonC_T_00054041	P79690	cyp19a1 cyp19	1.19	0.00703365	0.0490861	Brain aromatase (EC 1.14.14.14) (CYPXIXA1) (Cytochrome P-450AROM) (Cytochrome P450 19 type 1) (Estrogen synthase)
CAFS_CommonC_G_060039	CAFS_CommonC_T_00163127	Q12829	RAB40B SEC4L	1.19	0.000660745	0.0095471	Ras-related protein Rab-40B (SOCS box-containing protein RAR) (Protein Rar)
CAFS_CommonC_G_054704	CAFS_CommonC_T_00147432	Q28BP2	tmem150a tmem150 TEgg093b02.1 TNeu137l02.1	1.19	0.00152474	0.0172299	Transmembrane protein 150A (Transmembrane protein 150)
CAFS_CommonC_G_021337	CAFS_CommonC_T_00059346	Q32MZ4	LRRFIP1 GCF2 TRIP	1.19	0.00208666	0.0214336	Leucine-rich repeat flightless-interacting protein 1 (LRR FLII-interacting protein 1) (GC-binding factor 2) (TAR RNA-interacting protein)
CAFS_CommonC_G_002453	CAFS_CommonC_T_00006683	Q5RGB8	klhl26 si:ch211-255d18.7	1.19	0.00430229	0.0352702	Kelch-like protein 26
CAFS_CommonC_G_012432	CAFS_CommonC_T_00035087	Q5T5P2	KIAA1217 SKT	1.19	0.00101422	0.0127198	Sickle tail protein homolog
CAFS_CommonC_G_016810	CAFS_CommonC_T_00047291	Q5VU43	PDE4DIP CMYA2 KIAA0454 KIAA0477 MMGL	1.19	4.38402e-07	3.75653e-05	Myomegalin (Cardiomyopathy-associated protein 2) (Phosphodiesterase 4D-interacting protein)
CAFS_CommonC_G_037017	CAFS_CommonC_T_00097217	Q5ZIJ9	MIB2 RCJMB04_25j24	1.19	0.000362453	0.0063289	E3 ubiquitin-protein ligase MIB2 (EC 2.3.2.27) (Mind bomb homolog 2) (RING-type E3 ubiquitin transferase MIB2)
CAFS_CommonC_G_029243	CAFS_CommonC_T_00079391	Q5ZQU0	Sned1	1.19	0.00467925	0.0372453	Sushi, nidogen and EGF-like domain-containing protein 1 (Insulin-responsive sequence DNA-binding protein 1) (IRE-BP1)
CAFS_CommonC_G_083146	CAFS_CommonC_T_00229033	Q7T2L7	IL17RD SEF	1.19	0.000147104	0.00333744	Interleukin-17 receptor D (IL-17 receptor D) (IL-17RD) (Sef homolog) (cSEF)
CAFS_CommonC_G_073473	CAFS_CommonC_T_00201448	Q9ET20	Scamp4	1.19	0.000675208	0.00967547	Secretory carrier-associated membrane protein 4 (SCAMP-4) (Secretory carrier membrane protein 4)
CAFS_CommonC_G_047827	CAFS_CommonC_T_00127248	Q9HBE1	PATZ1 PATZ RIAZ ZBTB19 ZNF278 ZSG	1.19	0.00313673	0.0283658	POZ-, AT hook-, and zinc finger-containing protein 1 (BTB/POZ domain zinc finger transcription factor) (Protein kinase A RI subunit alpha-associated protein) (Zinc finger and BTB domain-containing protein 19) (Zinc finger protein 278) (Zinc finger sarcoma gene protein)
CAFS_CommonC_G_015848	CAFS_CommonC_T_00044490	Q9JIQ3	Diablo Smac	1.19	6.63821e-06	0.000323293	Diablo homolog, mitochondrial (Direct IAP-binding protein with low pI) (Second mitochondria-derived activator of caspase) (Smac)
CAFS_CommonC_G_072684	CAFS_CommonC_T_00199661	Q9PU36	PCLO ACZ	1.19	0.00411274	0.0340944	Protein piccolo (Aczonin) (Fragment)
CAFS_CommonC_G_046566	CAFS_CommonC_T_00123515	Q9WTZ0	Uxt	1.19	0.00260577	0.0251	Protein UXT (Ubiquitously expressed transcript protein)
CAFS_CommonC_G_088922	CAFS_CommonC_T_00245664	O42446	dnase1	1.18	0.000935867	0.012055	Deoxyribonuclease-1 (EC 3.1.21.1) (Deoxyribonuclease I) (DNase I)
CAFS_CommonC_G_067064	CAFS_CommonC_T_00183054	P21566	CFL2	1.18	3.95776e-09	7.90535e-07	Cofilin-2 (Cofilin, muscle isoform)
CAFS_CommonC_G_081047	CAFS_CommonC_T_00222956	P25963	NFKBIA IKBA MAD3 NFKBI	1.18	4.49795e-05	0.00139673	NF-kappa-B inhibitor alpha (I-kappa-B-alpha) (IkB-alpha) (IkappaBalpha) (Major histocompatibility complex enhancer-binding protein MAD3)
CAFS_CommonC_G_066197	CAFS_CommonC_T_00180764	P61023	Chp1 Chp	1.18	0.00200318	0.0208391	Calcineurin B homologous protein 1 (Calcineurin B-like protein) (Calcium-binding protein CHP) (Calcium-binding protein p22) (EF-hand calcium-binding domain-containing protein p22)
CAFS_CommonC_G_054592	CAFS_CommonC_T_00146989	P61250	Pde6h	1.18	2.03118e-05	0.000782867	Retinal cone rhodopsin-sensitive cGMP 3',5'-cyclic phosphodiesterase subunit gamma (GMP-PDE gamma) (EC 3.1.4.35)
CAFS_CommonC_G_061220	CAFS_CommonC_T_00166480	P97326	Cdh6	1.18	0.00447058	0.036208	Cadherin-6 (Kidney cadherin) (K-cadherin)
CAFS_CommonC_G_019487	CAFS_CommonC_T_00054617	Q14108	SCARB2 CD36L2 LIMP2 LIMPII	1.18	1.43561e-08	2.30649e-06	Lysosome membrane protein 2 (85 kDa lysosomal membrane sialoglycoprotein) (LGP85) (CD36 antigen-like 2) (Lysosome membrane protein II) (LIMP II) (Scavenger receptor class B member 2) (CD antigen CD36)
CAFS_CommonC_G_059284	CAFS_CommonC_T_00160996	Q14681	KCTD2 KIAA0176	1.18	0.00146823	0.0167422	BTB/POZ domain-containing protein KCTD2 (Potassium channel tetramerization domain-containing protein 2)
CAFS_CommonC_G_042679	CAFS_CommonC_T_00112591	Q5BJI7	smyd2a smyd2 zgc:110553	1.18	0.0011993	0.0144121	N-lysine methyltransferase SMYD2-A (EC 2.1.1.-) (Histone methyltransferase SMYD2-A) (EC 2.1.1.43) (SET and MYND domain-containing protein 2A)
CAFS_CommonC_G_082826	CAFS_CommonC_T_00227848	Q5EBF6	cxcl12 sdf1	1.18	7.8658e-05	0.00209297	Stromal cell-derived factor 1 (SDF-1) (C-X-C motif chemokine 12)
CAFS_CommonC_G_091632	CAFS_CommonC_T_00253279	Q71KT5	Tm7sf2	1.18	0.00659373	0.0471612	Delta(14)-sterol reductase (Delta-14-SR) (EC 1.3.1.70) (3-beta-hydroxysterol Delta (14)-reductase) (C-14 sterol reductase) (C14SR) (Sterol C14-reductase) (Transmembrane 7 superfamily member 2)
CAFS_CommonC_G_069449	CAFS_CommonC_T_00189618	Q7T163	kidins220b arms kidins220 si:dkeyp-7f8.3 si:dz119j18.2 zgc:63531	1.18	0.000610757	0.00902362	Kinase D-interacting substrate of 220 kDa B (Ankyrin repeat-rich membrane-spanning protein B)
CAFS_CommonC_G_023142	CAFS_CommonC_T_00063996	Q804S2	bmp2 GSTENG00020275001	1.18	0.00125374	0.0148908	Bone morphogenetic protein 2 (BMP-2)
CAFS_CommonC_G_011456	CAFS_CommonC_T_00032271	Q8BSY0	Asph Bah	1.18	0.00577531	0.0430267	Aspartyl/asparaginyl beta-hydroxylase (EC 1.14.11.16) (Aspartate beta-hydroxylase) (ASP beta-hydroxylase) (Peptide-aspartate beta-dioxygenase)
CAFS_CommonC_G_068767	CAFS_CommonC_T_00188136	Q8R092	0	1.18	0.00280616	0.0263602	Uncharacterized protein C1orf43 homolog
CAFS_CommonC_G_045380	CAFS_CommonC_T_00120305	Q9BT88	SYT11 KIAA0080	1.18	0.000993239	0.0125244	Synaptotagmin-11 (Synaptotagmin XI) (SytXI)
CAFS_CommonC_G_040286	CAFS_CommonC_T_00106126	Q9UKJ3	GPATCH8 GPATC8 KIAA0553	1.18	1.04399e-05	0.000466907	G patch domain-containing protein 8
CAFS_CommonC_G_069443	CAFS_CommonC_T_00189597	Q9Y6C2	EMILIN1 EMI	1.18	0.00108104	0.0133771	EMILIN-1 (Elastin microfibril interface-located protein 1) (Elastin microfibril interfacer 1)
CAFS_CommonC_G_054847	CAFS_CommonC_T_00147978	A8K2U0	A2ML1 CPAMD9	1.17	0.00308744	0.0280889	Alpha-2-macroglobulin-like protein 1 (C3 and PZP-like alpha-2-macroglobulin domain-containing protein 9)
CAFS_CommonC_G_050289	CAFS_CommonC_T_00134962	P36404	ARL2	1.17	0.00462059	0.0370073	ADP-ribosylation factor-like protein 2
CAFS_CommonC_G_030076	CAFS_CommonC_T_00081573	P51468	0	1.17	0.00525351	0.0403807	Arrestin red cell isoform 3 (TrCarr 3)
CAFS_CommonC_G_080173	CAFS_CommonC_T_00220385	P54116	Stom Epb7.2 Epb72	1.17	0.00668832	0.0475517	Erythrocyte band 7 integral membrane protein (Protein 7.2b) (Stomatin)
CAFS_CommonC_G_034049	CAFS_CommonC_T_00090492	P70665	Siae Ysg2	1.17	0.000553823	0.00842621	Sialate O-acetylesterase (EC 3.1.1.53) (Sialic acid-specific 9-O-acetylesterase) (Yolk sac protein 2) [Cleaved into: Sialate O-acetylesterase small subunit; Sialate O-acetylesterase large subunit]
CAFS_CommonC_G_049156	CAFS_CommonC_T_00131336	Q06432	CACNG1 CACNLG	1.17	0.00058298	0.00873937	Voltage-dependent calcium channel gamma-1 subunit (Dihydropyridine-sensitive L-type, skeletal muscle calcium channel subunit gamma)
CAFS_CommonC_G_060227	CAFS_CommonC_T_00163844	Q1HKZ5	Map3k13	1.17	0.00588567	0.0436508	Mitogen-activated protein kinase kinase kinase 13 (EC 2.7.11.25)
CAFS_CommonC_G_060644	CAFS_CommonC_T_00164908	Q1LVV0	fam83h si:ch211-199g17.1	1.17	0.000550579	0.00839846	Protein FAM83H
CAFS_CommonC_G_072699	CAFS_CommonC_T_00199708	Q1LWL6	gse1 si:dkey-265o13.4	1.17	0.00595179	0.0439318	Genetic suppressor element 1
CAFS_CommonC_G_015816	CAFS_CommonC_T_00044384	Q5R7N3	CLPX	1.17	2.35901e-07	2.30155e-05	ATP-dependent Clp protease ATP-binding subunit clpX-like, mitochondrial
CAFS_CommonC_G_031023	CAFS_CommonC_T_00083571	Q5U2S5	Snx24	1.17	0.00196347	0.0206269	Sorting nexin-24
CAFS_CommonC_G_083803	CAFS_CommonC_T_00230693	Q66HY7	eif4e3 zgc:92189	1.17	6.47887e-05	0.00182061	Eukaryotic translation initiation factor 4E type 3 (eIF-4E type 3) (eIF-4E3) (eIF4E type 3) (eIF4E-3)
CAFS_CommonC_G_042824	CAFS_CommonC_T_00113004	Q68F67	dennd1a	1.17	0.00317213	0.0285985	DENN domain-containing protein 1A (Connecdenn)
CAFS_CommonC_G_062697	CAFS_CommonC_T_00170665	Q6Q7X9	klhl31 kbtbd1 klhl	1.17	3.85817e-08	5.30489e-06	Kelch-like protein 31 (Kelch repeat and BTB domain-containing protein 1) (Kelch-like protein Klhl)
CAFS_CommonC_G_037854	CAFS_CommonC_T_00099429	Q7RTR2	NLRC3 NOD3	1.17	0.00307236	0.0279951	NLR family CARD domain-containing protein 3 (CARD15-like protein) (Caterpiller protein 16.2) (CLR16.2) (NACHT, LRR and CARD domains-containing protein 3) (Nucleotide-binding oligomerization domain protein 3)
CAFS_CommonC_G_053048	CAFS_CommonC_T_00142659	Q7SXP0	sec22bb sec22l1b	1.17	0.000902174	0.0117645	Vesicle-trafficking protein SEC22b-B (SEC22 vesicle-trafficking protein homolog B-B)
CAFS_CommonC_G_030388	CAFS_CommonC_T_00082121	Q7ZUW6	wdr45b wdr45l wipi3	1.17	0.00629921	0.0457648	WD repeat domain phosphoinositide-interacting protein 3 (WIPI-3) (WD repeat-containing protein 45-like) (WDR45-like protein) (WD repeat-containing protein 45B)
CAFS_CommonC_G_038466	CAFS_CommonC_T_00101131	Q8R4K8	Pappa	1.17	0.00503787	0.0393058	Pappalysin-1 (EC 3.4.24.79) (Insulin-like growth factor-dependent IGF-binding protein 4 protease) (IGF-dependent IGFBP-4 protease) (IGFBP-4ase) (Pregnancy-associated plasma protein A) (PAPP-A)
CAFS_CommonC_G_024322	CAFS_CommonC_T_00067139	Q9GL21	UACA C3VS	1.17	0.00347946	0.0303514	Uveal autoantigen with coiled-coil domains and ankyrin repeats
CAFS_CommonC_G_000784	CAFS_CommonC_T_00002247	A6H6E2	Mmrn2	1.16	0.00245015	0.0239918	Multimerin-2
CAFS_CommonC_G_003278	CAFS_CommonC_T_00009168	A6X935	Itih4	1.16	0.000859982	0.0113328	Inter alpha-trypsin inhibitor, heavy chain 4 (ITI heavy chain H4) (ITI-HC4) (Inter-alpha-inhibitor heavy chain 4)
CAFS_CommonC_G_021122	CAFS_CommonC_T_00058746	A9JTG5	rbck1 zgc:175152	1.16	0.000996942	0.0125625	RanBP-type and C3HC4-type zinc finger-containing protein 1 (EC 2.3.2.31) (Heme-oxidized IRP2 ubiquitin ligase 1 homolog) (HOIL-1) (Heme-oxidized IRP2 ubiquitin transferase 1 homolog)
CAFS_CommonC_G_075631	CAFS_CommonC_T_00207794	C9J7I0	UMAD1 RPA3-AS1 RPA3OS	1.16	0.00038801	0.00659139	UBAP1-MVB12-associated (UMA)-domain containing protein 1 (RPA3 antisense RNA 1) (RPA3 opposite strand)
CAFS_CommonC_G_029094	CAFS_CommonC_T_00079017	D3Z1U7	Tmem233	1.16	2.88077e-05	0.00100902	Transmembrane protein 233 (Dispanin subfamily B member 2) (DSPB2)
CAFS_CommonC_G_042173	CAFS_CommonC_T_00111312	O08584	Klf6 Copeb Cpbp	1.16	0.00549711	0.0415828	Krueppel-like factor 6 (Core promoter element-binding protein)
CAFS_CommonC_G_029677	CAFS_CommonC_T_00080438	O54750	Cyp2j6	1.16	0.000144833	0.00329351	Cytochrome P450 2J6 (EC 1.14.14.1) (Arachidonic acid epoxygenase) (CYPIIJ6)
CAFS_CommonC_G_021624	CAFS_CommonC_T_00060108	O95715	CXCL14 MIP2G NJAC SCYB14 PSEC0212 UNQ240/PRO273	1.16	0.000963912	0.0123249	C-X-C motif chemokine 14 (Chemokine BRAK) (MIP-2G) (Small-inducible cytokine B14)
CAFS_CommonC_G_047201	CAFS_CommonC_T_00125743	P22907	Hmbs Uros1	1.16	0.00175518	0.019097	Porphobilinogen deaminase (PBG-D) (EC 2.5.1.61) (Hydroxymethylbilane synthase) (HMBS) (Pre-uroporphyrinogen synthase)
CAFS_CommonC_G_025698	CAFS_CommonC_T_00070992	P28570	Slc6a8	1.16	4.09663e-05	0.00130642	Sodium- and chloride-dependent creatine transporter 1 (CHOT1) (CT1) (Creatine transporter 1) (Solute carrier family 6 member 8)
CAFS_CommonC_G_077788	CAFS_CommonC_T_00213667	P35720	SDHC CYB560	1.16	1.50451e-05	0.000620312	Succinate dehydrogenase cytochrome b560 subunit, mitochondrial (Integral membrane protein CII-3) (QPs-1) (QPs1) (Succinate dehydrogenase complex subunit C)
CAFS_CommonC_G_047306	CAFS_CommonC_T_00126125	Q3TQI7	0	1.16	0.000124753	0.00297176	Telomere length and silencing protein 1 homolog
CAFS_CommonC_G_072213	CAFS_CommonC_T_00198036	Q3UBG2	Pid1 Pcli1	1.16	0.00096198	0.012311	PTB-containing, cubilin and LRP1-interacting protein (P-CLI1) (Phosphotyrosine interaction domain-containing protein 1)
CAFS_CommonC_G_047906	CAFS_CommonC_T_00127593	Q5RAY0	PFDN5	1.16	0.000342731	0.00608152	Prefoldin subunit 5
CAFS_CommonC_G_043936	CAFS_CommonC_T_00116123	Q66HY7	eif4e3 zgc:92189	1.16	8.2178e-08	9.77097e-06	Eukaryotic translation initiation factor 4E type 3 (eIF-4E type 3) (eIF-4E3) (eIF4E type 3) (eIF4E-3)
CAFS_CommonC_G_026999	CAFS_CommonC_T_00074083	Q6ICL7	SLC35E4	1.16	0.00342943	0.0300986	Solute carrier family 35 member E4
CAFS_CommonC_G_050157	CAFS_CommonC_T_00134482	Q6UB99	ANKRD11 ANCO1	1.16	4.42851e-05	0.00138071	Ankyrin repeat domain-containing protein 11 (Ankyrin repeat-containing cofactor 1)
CAFS_CommonC_G_030269	CAFS_CommonC_T_00081912	Q8CHS8	Vps37a	1.16	0.00023992	0.00473996	Vacuolar protein sorting-associated protein 37A (Vps37A) (ESCRT-I complex subunit VPS37A)
CAFS_CommonC_G_041752	CAFS_CommonC_T_00110185	Q9JK42	Pdk2	1.16	2.167e-10	6.67299e-08	[Pyruvate dehydrogenase (acetyl-transferring)] kinase isozyme 2, mitochondrial (EC 2.7.11.2) (Pyruvate dehydrogenase kinase isoform 2) (PDH kinase 2)
CAFS_CommonC_G_024382	CAFS_CommonC_T_00067276	Q9Z2J4	Nexn	1.16	6.99353e-05	0.0019214	Nexilin
CAFS_CommonC_G_007873	CAFS_CommonC_T_00022114	A4QNR8	leng8 zgc:158262	1.15	6.85255e-06	0.000331005	Leukocyte receptor cluster member 8 homolog
CAFS_CommonC_G_006661	CAFS_CommonC_T_00018576	E7F9T0	mical1	1.15	0.000487018	0.00770729	[F-actin]-monooxygenase mical1 (EC 1.14.13.225) (Molecule interacting with CasL protein 1) (MICAL-1)
CAFS_CommonC_G_092120	CAFS_CommonC_T_00254894	O02839	CD46 MCP	1.15	0.00040662	0.00681754	Membrane cofactor protein (CD antigen CD46)
CAFS_CommonC_G_066968	CAFS_CommonC_T_00182727	O15061	SYNM DMN KIAA0353 SYN	1.15	1.90869e-05	0.000745372	Synemin (Desmuslin)
CAFS_CommonC_G_000411	CAFS_CommonC_T_00001253	O15265	ATXN7 SCA7	1.15	0.00676664	0.0479356	Ataxin-7 (Spinocerebellar ataxia type 7 protein)
CAFS_CommonC_G_072620	CAFS_CommonC_T_00199426	O15403	SLC16A6 MCT6 MCT7	1.15	0.00286765	0.0267649	Monocarboxylate transporter 7 (MCT 7) (Monocarboxylate transporter 6) (MCT 6) (Solute carrier family 16 member 6)
CAFS_CommonC_G_051505	CAFS_CommonC_T_00138305	P11533	DMD	1.15	7.80941e-05	0.00208547	Dystrophin
CAFS_CommonC_G_011764	CAFS_CommonC_T_00033195	P32240	Ptger4 Ptgerep4	1.15	0.00705146	0.0491872	Prostaglandin E2 receptor EP4 subtype (PGE receptor EP4 subtype) (PGE2 receptor EP4 subtype) (Prostanoid EP4 receptor)
CAFS_CommonC_G_060649	CAFS_CommonC_T_00164925	Q0P4W3	rmdn2 fam82a fam82a1	1.15	0.00700168	0.0489786	Regulator of microtubule dynamics protein 2 (RMD-2) (Protein FAM82A1)
CAFS_CommonC_G_049217	CAFS_CommonC_T_00131534	Q28806	ICAM1	1.15	0.00223913	0.0225761	Intercellular adhesion molecule 1 (ICAM-1) (CD antigen CD54)
CAFS_CommonC_G_067529	CAFS_CommonC_T_00184688	Q6AXS3	Dek	1.15	0.00179577	0.0194172	Protein DEK
CAFS_CommonC_G_088439	CAFS_CommonC_T_00243766	Q6UXI7	VIT UNQ647/PRO1277	1.15	0.000254593	0.00494823	Vitrin
CAFS_CommonC_G_031358	CAFS_CommonC_T_00084421	Q7Z7G0	ABI3BP NESHBP TARSH	1.15	0.00153893	0.0173244	Target of Nesh-SH3 (Tarsh) (ABI gene family member 3-binding protein) (Nesh-binding protein) (NeshBP)
CAFS_CommonC_G_007242	CAFS_CommonC_T_00020298	Q8BH60	Gopc	1.15	0.00278515	0.0262379	Golgi-associated PDZ and coiled-coil motif-containing protein (PDZ protein interacting specifically with TC10) (PIST)
CAFS_CommonC_G_079731	CAFS_CommonC_T_00219348	Q8WVV4	POF1B	1.15	0.00153535	0.0173105	Protein POF1B (Premature ovarian failure protein 1B)
CAFS_CommonC_G_070732	CAFS_CommonC_T_00193329	Q969I6	SLC38A4 ATA3 NAT3 SNAT4	1.15	2.67438e-06	0.000162008	Sodium-coupled neutral amino acid transporter 4 (Amino acid transporter A3) (Na(+)-coupled neutral amino acid transporter 4) (Solute carrier family 38 member 4) (System A amino acid transporter 3) (System N amino acid transporter 3)
CAFS_CommonC_G_078297	CAFS_CommonC_T_00215036	Q9CWJ3	Katnbl1	1.15	0.000971807	0.0123739	KATNB1-like protein 1 (Katanin p80 subunit B-like 1)
CAFS_CommonC_G_053710	CAFS_CommonC_T_00144330	Q9I9R3	slc40a1 fpn1 slc39a1	1.15	4.91405e-06	0.00025757	Solute carrier family 40 member 1 (Ferroportin-1)
CAFS_CommonC_G_003351	CAFS_CommonC_T_00009390	Q9UQQ2	SH2B3 LNK	1.15	0.00329039	0.0293337	SH2B adapter protein 3 (Lymphocyte adapter protein) (Lymphocyte-specific adapter protein Lnk) (Signal transduction protein Lnk)
CAFS_CommonC_G_039232	CAFS_CommonC_T_00103390	Q9Y6C2	EMILIN1 EMI	1.15	0.000447444	0.00727576	EMILIN-1 (Elastin microfibril interface-located protein 1) (Elastin microfibril interfacer 1)
CAFS_CommonC_G_025848	CAFS_CommonC_T_00071402	Q9Y6X0	SETBP1 KIAA0437	1.15	0.00256607	0.0248797	SET-binding protein (SEB)
CAFS_CommonC_G_073227	CAFS_CommonC_T_00200672	A0JMF8	rfx3 zgc:153245	1.14	0.00600622	0.0442063	Transcription factor RFX3 (Regulatory factor X 3)
CAFS_CommonC_G_020316	CAFS_CommonC_T_00056640	A2RRU4	Scap	1.14	0.0012821	0.0151788	Sterol regulatory element-binding protein cleavage-activating protein (SCAP) (SREBP cleavage-activating protein)
CAFS_CommonC_G_063106	CAFS_CommonC_T_00172114	D3YY23	Lonrf1	1.14	0.00197556	0.0207242	LON peptidase N-terminal domain and RING finger protein 1
CAFS_CommonC_G_075690	CAFS_CommonC_T_00207982	O00716	E2F3 KIAA0075	1.14	0.00440195	0.0358783	Transcription factor E2F3 (E2F-3)
CAFS_CommonC_G_033714	CAFS_CommonC_T_00089783	O94913	PCF11 KIAA0824	1.14	0.000261162	0.00504087	Pre-mRNA cleavage complex 2 protein Pcf11 (Pre-mRNA cleavage complex II protein Pcf11)
CAFS_CommonC_G_025915	CAFS_CommonC_T_00071557	P11215	ITGAM CD11B CR3A	1.14	0.000263564	0.00506708	Integrin alpha-M (CD11 antigen-like family member B) (CR-3 alpha chain) (Cell surface glycoprotein MAC-1 subunit alpha) (Leukocyte adhesion receptor MO1) (Neutrophil adherence receptor) (CD antigen CD11b)
CAFS_CommonC_G_068591	CAFS_CommonC_T_00187435	P30427	Plec Plec1	1.14	0.00229433	0.0229357	Plectin (PCN) (PLTN) (Plectin-1)
CAFS_CommonC_G_064170	CAFS_CommonC_T_00175065	Q03164	KMT2A ALL1 CXXC7 HRX HTRX MLL MLL1 TRX1	1.14	0.00252139	0.024535	Histone-lysine N-methyltransferase 2A (Lysine N-methyltransferase 2A) (EC 2.1.1.43) (ALL-1) (CXXC-type zinc finger protein 7) (Myeloid/lymphoid or mixed-lineage leukemia) (Myeloid/lymphoid or mixed-lineage leukemia protein 1) (Trithorax-like protein) (Zinc finger protein HRX) [Cleaved into: MLL cleavage product N320 (N-terminal cleavage product of 320 kDa) (p320); MLL cleavage product C180 (C-ter…
CAFS_CommonC_G_066733	CAFS_CommonC_T_00181944	Q1LYM6	klhl38 si:dkey-5e12.1	1.14	3.43943e-06	0.000196287	Kelch-like protein 38
CAFS_CommonC_G_038963	CAFS_CommonC_T_00102622	Q52NJ0	RABAC1 PRAF1	1.14	0.00448046	0.0362352	Prenylated Rab acceptor protein 1 (PRA1 family protein 1)
CAFS_CommonC_G_017296	CAFS_CommonC_T_00048731	Q5BKI6	ankrd1	1.14	0.00332916	0.0295634	Ankyrin repeat domain-containing protein 1
CAFS_CommonC_G_040823	CAFS_CommonC_T_00107728	Q5NVE2	SRFBP1	1.14	0.00209247	0.0214466	Serum response factor-binding protein 1 (SRF-dependent transcription regulation-associated protein)
CAFS_CommonC_G_044760	CAFS_CommonC_T_00118560	Q5RDS0	PNPLA6 NTE	1.14	0.00276465	0.0261216	Neuropathy target esterase (EC 3.1.1.5) (Patatin-like phospholipase domain-containing protein 6)
CAFS_CommonC_G_088983	CAFS_CommonC_T_00245853	Q5U316	Rab35	1.14	0.000549189	0.00838637	Ras-related protein Rab-35
CAFS_CommonC_G_015699	CAFS_CommonC_T_00044101	Q8IWF6	DENND6A FAM116A	1.14	0.00348072	0.0303514	Protein DENND6A (DENN domain-containing protein 6A)
CAFS_CommonC_G_013032	CAFS_CommonC_T_00036636	Q8JGW0	thbs4b thbs4 tsp4	1.14	0.000460898	0.00745355	Thrombospondin-4-B (Thbs4-B)
CAFS_CommonC_G_038930	CAFS_CommonC_T_00102507	Q90965	RAB2A RAB2	1.14	8.00291e-07	6.16099e-05	Ras-related protein Rab-2A
CAFS_CommonC_G_023247	CAFS_CommonC_T_00064222	Q90W33	hic2 hrg22	1.14	0.00186529	0.019914	Hypermethylated in cancer 2 protein
CAFS_CommonC_G_041547	CAFS_CommonC_T_00109644	Q92172	TEF VBP	1.14	3.88778e-05	0.00125333	Transcription factor VBP (Thyrotroph embryonic factor homolog) (Vitellogenin gene-binding protein)
CAFS_CommonC_G_049881	CAFS_CommonC_T_00133535	Q96LU5	IMMP1L	1.14	0.00375199	0.0320441	Mitochondrial inner membrane protease subunit 1 (EC 3.4.21.-) (IMP1-like protein)
CAFS_CommonC_G_091584	CAFS_CommonC_T_00253104	Q9BVV8	C19orf24	1.14	0.00524979	0.0403627	Uncharacterized membrane protein C19orf24
CAFS_CommonC_G_058418	CAFS_CommonC_T_00158245	Q9H7F0	ATP13A3 AFURS1	1.14	0.00116423	0.0141384	Probable cation-transporting ATPase 13A3 (EC 3.6.3.-) (ATPase family homolog up-regulated in senescence cells 1)
CAFS_CommonC_G_013580	CAFS_CommonC_T_00038178	Q9PVE4	thrb nr1a2 trb si:ch211-264a6.2	1.14	0.000691437	0.00984719	Thyroid hormone receptor beta (TR-beta) (TRb) (Nuclear receptor subfamily 1 group A member 2) (Thyroid hormone receptor beta-1) (TRbeta1)
CAFS_CommonC_G_011168	CAFS_CommonC_T_00031566	A2BGD5	calcoco1 si:dkey-148f24.4	1.13	1.8975e-06	0.000123894	Calcium-binding and coiled-coil domain-containing protein 1
CAFS_CommonC_G_029844	CAFS_CommonC_T_00080972	A9Y006	AQP3	1.13	0.000194354	0.00407481	Aquaporin-3 (Aquaglyceroporin-3)
CAFS_CommonC_G_088139	CAFS_CommonC_T_00243048	O13033	rag1	1.13	0.000240028	0.00473996	V(D)J recombination-activating protein 1 (RAG-1) [Includes: Endonuclease RAG1 (EC 3.1.-.-); E3 ubiquitin-protein ligase RAG1 (EC 2.3.2.27) (RING-type E3 ubiquitin transferase RAG1)]
CAFS_CommonC_G_060633	CAFS_CommonC_T_00164868	O43827	ANGPTL7 CDT6 UNQ313/PRO356	1.13	0.000164391	0.00360246	Angiopoietin-related protein 7 (Angiopoietin-like factor) (Angiopoietin-like protein 7) (Cornea-derived transcript 6 protein)
CAFS_CommonC_G_015954	CAFS_CommonC_T_00044793	O55187	Cbx4 Pc2	1.13	0.00382336	0.0324695	E3 SUMO-protein ligase CBX4 (EC 2.3.2.-) (Chromobox protein homolog 4) (E3 SUMO-protein transferase CBX4) (Polycomb 2 homolog) (Pc2) (mPc2)
CAFS_CommonC_G_039591	CAFS_CommonC_T_00104251	O95425	SVIL	1.13	6.41135e-08	8.09967e-06	Supervillin (Archvillin) (p205/p250)
CAFS_CommonC_G_006766	CAFS_CommonC_T_00018934	P35285	Rab22a Rab22	1.13	0.00148771	0.0169023	Ras-related protein Rab-22A (Rab-22) (Rab-14)
CAFS_CommonC_G_072763	CAFS_CommonC_T_00199892	P51665	PSMD7 MOV34L	1.13	2.67844e-05	0.000958597	26S proteasome non-ATPase regulatory subunit 7 (26S proteasome regulatory subunit RPN8) (26S proteasome regulatory subunit S12) (Mov34 protein homolog) (Proteasome subunit p40)
CAFS_CommonC_G_012138	CAFS_CommonC_T_00034227	Q08BY5	jmjd4 zgc:153974	1.13	0.00350375	0.0304641	2-oxoglutarate and iron-dependent oxygenase JMJD4 (EC 1.14.11.-) (JmjC domain-containing protein 4) (Jumonji domain-containing protein 4) (Lysyl-hydroxylase JMJD4)
CAFS_CommonC_G_090973	CAFS_CommonC_T_00251442	Q13322	GRB10 GRBIR KIAA0207	1.13	0.00620258	0.0453078	Growth factor receptor-bound protein 10 (GRB10 adapter protein) (Insulin receptor-binding protein Grb-IR)
CAFS_CommonC_G_075571	CAFS_CommonC_T_00207604	Q16537	PPP2R5E	1.13	0.000134318	0.00313395	Serine/threonine-protein phosphatase 2A 56 kDa regulatory subunit epsilon isoform (PP2A B subunit isoform B'-epsilon) (PP2A B subunit isoform B56-epsilon) (PP2A B subunit isoform PR61-epsilon) (PP2A B subunit isoform R5-epsilon)
CAFS_CommonC_G_072463	CAFS_CommonC_T_00198944	Q503P2	nip7 zgc:110384	1.13	0.000344365	0.00609224	60S ribosome subunit biogenesis protein NIP7 homolog
CAFS_CommonC_G_083130	CAFS_CommonC_T_00228985	Q58H57	CBS	1.13	1.98941e-05	0.000770785	Cystathionine beta-synthase (EC 4.2.1.22) (Beta-thionase) (Serine sulfhydrase)
CAFS_CommonC_G_005469	CAFS_CommonC_T_00015263	Q5E951	TBCB CKAP1	1.13	0.00077723	0.0106619	Tubulin-folding cofactor B (Cytoskeleton-associated protein 1) (Cytoskeleton-associated protein CKAPI) (Tubulin-specific chaperone B)
CAFS_CommonC_G_029068	CAFS_CommonC_T_00078928	Q6ING9	ppm1k	1.13	0.000101912	0.00255532	Protein phosphatase 1K, mitochondrial (EC 3.1.3.16) (Protein phosphatase 2C isoform kappa) (PP2C-kappa)
CAFS_CommonC_G_083016	CAFS_CommonC_T_00228475	Q6ZM28	slc48a1a hrg1b si:ch211-226m16.1 zgc:92662	1.13	0.00155807	0.0175066	Heme transporter hrg1-B (Heme-responsive gene 1 protein homolog B) (HRG-1B) (Solute carrier family 48 member 1-A)
CAFS_CommonC_G_085555	CAFS_CommonC_T_00236264	Q7Z3C6	ATG9A APG9L1	1.13	1.48444e-05	0.00061547	Autophagy-related protein 9A (APG9-like 1) (mATG9)
CAFS_CommonC_G_012569	CAFS_CommonC_T_00035473	Q8TDB6	DTX3L BBAP	1.13	0.00373827	0.0319488	E3 ubiquitin-protein ligase DTX3L (EC 2.3.2.27) (B-lymphoma- and BAL-associated protein) (Protein deltex-3-like) (RING-type E3 ubiquitin transferase DTX3L) (Rhysin-2) (Rhysin2)
CAFS_CommonC_G_009941	CAFS_CommonC_T_00028036	Q8WNV7	DHRS4	1.13	0.00440195	0.0358783	Dehydrogenase/reductase SDR family member 4 (EC 1.1.1.184) (NADPH-dependent carbonyl reductase/NADP-retinol dehydrogenase) (CR) (PHCR) (NADPH-dependent retinol dehydrogenase/reductase) (NDRD) (Peroxisomal short-chain alcohol dehydrogenase) (PSCD)
CAFS_CommonC_G_087495	CAFS_CommonC_T_00241566	Q92973	TNPO1 KPNB2 MIP1 TRN	1.13	0.00277693	0.0261938	Transportin-1 (Importin beta-2) (Karyopherin beta-2) (M9 region interaction protein) (MIP)
CAFS_CommonC_G_071709	CAFS_CommonC_T_00196367	Q9H2X6	HIPK2	1.13	0.00306987	0.0279924	Homeodomain-interacting protein kinase 2 (hHIPk2) (EC 2.7.11.1)
CAFS_CommonC_G_030427	CAFS_CommonC_T_00082231	Q9HCJ0	TNRC6C KIAA1582	1.13	0.000593368	0.00883685	Trinucleotide repeat-containing gene 6C protein
CAFS_CommonC_G_068231	CAFS_CommonC_T_00186198	Q9NNX1	TUFT1	1.13	0.00208792	0.0214363	Tuftelin
CAFS_CommonC_G_079583	CAFS_CommonC_T_00218841	Q9P0K7	RAI14 KIAA1334 NORPEG	1.13	0.00332239	0.029521	Ankycorbin (Ankyrin repeat and coiled-coil structure-containing protein) (Novel retinal pigment epithelial cell protein) (Retinoic acid-induced protein 14)
CAFS_CommonC_G_072500	CAFS_CommonC_T_00199063	F1QPC3	saraf tmem66 zgc:153286	1.12	0.00107446	0.0133236	Store-operated calcium entry-associated regulatory factor (SARAF) (SOCE-associated regulatory factor) (Transmembrane protein 66)
CAFS_CommonC_G_007443	CAFS_CommonC_T_00020963	O00585	CCL21 SCYA21 UNQ784/PRO1600	1.12	0.000367743	0.00638356	C-C motif chemokine 21 (6Ckine) (Beta-chemokine exodus-2) (Secondary lymphoid-tissue chemokine) (SLC) (Small-inducible cytokine A21)
CAFS_CommonC_G_023005	CAFS_CommonC_T_00063697	O35129	Phb2 Bap Bcap37 Rea	1.12	0.00238785	0.0235849	Prohibitin-2 (B-cell receptor-associated protein BAP37) (Repressor of estrogen receptor activity)
CAFS_CommonC_G_041960	CAFS_CommonC_T_00110723	O55173	Pdpk1 Pdk1	1.12	0.00149711	0.0169764	3-phosphoinositide-dependent protein kinase 1 (EC 2.7.11.1) (Protein kinase B kinase) (PkB kinase)
CAFS_CommonC_G_026737	CAFS_CommonC_T_00073413	O88797	Dab2 Doc2	1.12	0.000242127	0.00477503	Disabled homolog 2 (Adaptor molecule disabled-2) (C9) (Differentially expressed in ovarian carcinoma 2) (DOC-2) (Mitogen-responsive phosphoprotein)
CAFS_CommonC_G_051550	CAFS_CommonC_T_00138474	P17433	Spi1 Sfpi-1 Sfpi1	1.12	0.00228722	0.0228893	Transcription factor PU.1 (31 kDa-transforming protein) (SFFV proviral integration 1 protein)
CAFS_CommonC_G_014452	CAFS_CommonC_T_00040666	P31580	hcea	1.12	6.29211e-05	0.00177827	High choriolytic enzyme 1 (EC 3.4.24.67) (Choriolysin H 1) (HCE23) (Hatching enzyme zinc-protease subunit HCE 1)
CAFS_CommonC_G_046954	CAFS_CommonC_T_00124819	P68247	TNNI2	1.12	2.26316e-05	0.000841555	Troponin I, fast skeletal muscle (Troponin I, fast-twitch isoform)
CAFS_CommonC_G_037412	CAFS_CommonC_T_00098206	Q05AK5	mylipb zgc:153767	1.12	0.000347815	0.00614377	E3 ubiquitin-protein ligase MYLIP-B (EC 2.3.2.27) (Myosin regulatory light chain-interacting protein B) (MIR-B) (RING-type E3 ubiquitin transferase MYLIP-B)
CAFS_CommonC_G_086333	CAFS_CommonC_T_00237951	Q0V9S9	drc7 ccdc135	1.12	0.00308107	0.0280513	Dynein regulatory complex subunit 7 (Coiled-coil domain-containing protein 135) (Coiled-coil domain-containing protein lobo homolog)
CAFS_CommonC_G_061285	CAFS_CommonC_T_00166719	Q12791	KCNMA1 KCNMA SLO	1.12	0.000868867	0.0114259	Calcium-activated potassium channel subunit alpha-1 (BK channel) (BKCA alpha) (Calcium-activated potassium channel, subfamily M subunit alpha-1) (K(VCA)alpha) (KCa1.1) (Maxi K channel) (MaxiK) (Slo-alpha) (Slo1) (Slowpoke homolog) (Slo homolog) (hSlo)
CAFS_CommonC_G_063270	CAFS_CommonC_T_00172687	Q17QJ5	TSPAN5	1.12	0.00413752	0.0342327	Tetraspanin-5 (Tspan-5)
CAFS_CommonC_G_086467	CAFS_CommonC_T_00238385	Q2M389	WASHC4 KIAA1033	1.12	0.00139217	0.0160952	WASH complex subunit 4 (Strumpellin and WASH-interacting protein) (SWIP) (WASH complex subunit SWIP)
CAFS_CommonC_G_037970	CAFS_CommonC_T_00099685	Q59I64	slc7a6	1.12	1.35505e-05	0.000573074	Y+L amino acid transporter 2 (Solute carrier family 7 member 6) (zfSlc7a6) (y(+)L-type amino acid transporter 2) (Y+LAT2) (y+LAT-2)
CAFS_CommonC_G_058005	CAFS_CommonC_T_00157251	Q5F3B2	RNF166 RCJMB04_23k19	1.12	0.0028647	0.0267487	RING finger protein 166
CAFS_CommonC_G_062896	CAFS_CommonC_T_00171325	Q62394	Znf185 Zfp185	1.12	0.000958016	0.0122814	Zinc finger protein 185 (LIM domain protein Zfp185) (P1-A)
CAFS_CommonC_G_000746	CAFS_CommonC_T_00002069	Q6PGV1	atp6v0d1 cto zgc:63769	1.12	5.21962e-05	0.0015539	V-type proton ATPase subunit d 1 (V-ATPase subunit d 1) (Vacuolar proton pump subunit d 1)
CAFS_CommonC_G_090603	CAFS_CommonC_T_00250259	Q8NHQ8	RASSF8 C12orf2	1.12	0.000596682	0.00886834	Ras association domain-containing protein 8 (Carcinoma-associated protein HOJ-1)
CAFS_CommonC_G_051206	CAFS_CommonC_T_00137177	Q8TCN5	ZNF507 KIAA1084	1.12	0.00496932	0.0389973	Zinc finger protein 507
CAFS_CommonC_G_081011	CAFS_CommonC_T_00222802	Q99MR1	Gigyf1 Kiaa4110 Perq1	1.12	0.000365978	0.00637006	GRB10-interacting GYF protein 1 (PERQ amino acid-rich with GYF domain-containing protein 1)
CAFS_CommonC_G_054587	CAFS_CommonC_T_00146944	Q9BXJ3	C1QTNF4 CTRP4	1.12	0.00277521	0.026186	Complement C1q tumor necrosis factor-related protein 4 (C1q/TNF-related protein 4)
CAFS_CommonC_G_031654	CAFS_CommonC_T_00085125	Q9CQ92	Fis1 Ttc11	1.12	0.0044089	0.0359052	Mitochondrial fission 1 protein (FIS1 homolog) (Tetratricopeptide repeat protein 11) (TPR repeat protein 11)
CAFS_CommonC_G_033841	CAFS_CommonC_T_00090065	Q9EQQ9	Oga Hexc Kiaa0679 Mgea5	1.12	0.000109894	0.00270499	Protein O-GlcNAcase (OGA) (EC 3.2.1.169) (Beta-N-acetylhexosaminidase) (Beta-hexosaminidase) (Bifunctional protein NCOAT) (Meningioma-expressed antigen 5) (N-acetyl-beta-D-glucosaminidase) (N-acetyl-beta-glucosaminidase)
CAFS_CommonC_G_023249	CAFS_CommonC_T_00064226	Q9JLZ6	Hic2 Kiaa1020	1.12	0.00111342	0.0136634	Hypermethylated in cancer 2 protein (Hic-2)
CAFS_CommonC_G_085612	CAFS_CommonC_T_00236457	Q9P0W5	#N/A	1.12	0.00623209	0.0454512	#N/A
CAFS_CommonC_G_069923	CAFS_CommonC_T_00191315	A1L1M4	ppp4r2b wu:fc23g05	1.11	2.87254e-05	0.00100839	Serine/threonine-protein phosphatase 4 regulatory subunit 2-B
CAFS_CommonC_G_070859	CAFS_CommonC_T_00193811	E9Q414	Apob	1.11	0.000540688	0.0083056	Apolipoprotein B-100 (Apo B-100) [Cleaved into: Apolipoprotein B-48 (Apo B-48)]
CAFS_CommonC_G_084226	CAFS_CommonC_T_00231923	I3J7Q8	hisat	1.11	0.0065428	0.0469234	Histidine N-acetyltransferase (EC 2.3.1.33)
CAFS_CommonC_G_061264	CAFS_CommonC_T_00166644	O15062	ZBTB5 KIAA0354	1.11	0.0063433	0.0459722	Zinc finger and BTB domain-containing protein 5
CAFS_CommonC_G_036400	CAFS_CommonC_T_00095506	O95931	CBX7	1.11	0.000778896	0.0106761	Chromobox protein homolog 7
CAFS_CommonC_G_042602	CAFS_CommonC_T_00112415	P31643	Slc6a6	1.11	0.000211711	0.00431329	Sodium- and chloride-dependent taurine transporter (Solute carrier family 6 member 6)
CAFS_CommonC_G_030437	CAFS_CommonC_T_00082253	Q0EEE2	Ptchd3	1.11	0.0065317	0.0468893	Patched domain-containing protein 3 (RND-type protein RNDEu-3)
CAFS_CommonC_G_010698	CAFS_CommonC_T_00030188	Q4R6P7	SESN1 QtsA-17454	1.11	2.17163e-08	3.27539e-06	Sestrin-1 (EC 1.11.1.15)
CAFS_CommonC_G_048022	CAFS_CommonC_T_00128052	Q5E9D0	EIF2S2	1.11	1.92063e-06	0.000124786	Eukaryotic translation initiation factor 2 subunit 2 (Eukaryotic translation initiation factor 2 subunit beta) (eIF-2-beta)
CAFS_CommonC_G_091688	CAFS_CommonC_T_00253472	Q5R8M1	STK38	1.11	0.00115869	0.0140988	Serine/threonine-protein kinase 38 (EC 2.7.11.1)
CAFS_CommonC_G_075989	CAFS_CommonC_T_00209021	Q63665	Usf2	1.11	8.7532e-05	0.00227583	Upstream stimulatory factor 2 (Major late transcription factor 2) (Upstream transcription factor 2)
CAFS_CommonC_G_018807	CAFS_CommonC_T_00052838	Q66HE2	Slc16a13 Mct13	1.11	0.00538958	0.0410425	Monocarboxylate transporter 13 (MCT 13) (Solute carrier family 16 member 13)
CAFS_CommonC_G_085556	CAFS_CommonC_T_00236269	Q68FE2	Atg9a Apg9l1	1.11	0.00153398	0.0173102	Autophagy-related protein 9A (APG9-like 1)
CAFS_CommonC_G_066368	CAFS_CommonC_T_00181300	Q765P7	MTSS2 MTSS1L	1.11	0.00331777	0.0294889	Protein MTSS 2 (Actin-bundling with BAIAP2 homology protein 1) (ABBA-1) (MTSS1-like protein)
CAFS_CommonC_G_017101	CAFS_CommonC_T_00048123	Q8QZY6	Tspan14 D14Ertd226e Tm4sf14	1.11	0.00278828	0.026259	Tetraspanin-14 (Tspan-14) (Transmembrane 4 superfamily member 14)
CAFS_CommonC_G_058048	CAFS_CommonC_T_00157374	Q96T58	SPEN KIAA0929 MINT SHARP	1.11	0.000271662	0.00519126	Msx2-interacting protein (SMART/HDAC1-associated repressor protein) (SPEN homolog)
CAFS_CommonC_G_042807	CAFS_CommonC_T_00112967	Q9CQV6	Map1lc3b Map1alc3 Map1lc3	1.11	2.50442e-05	0.00090953	Microtubule-associated proteins 1A/1B light chain 3B (Autophagy-related protein LC3 B) (Autophagy-related ubiquitin-like modifier LC3 B) (MAP1 light chain 3-like protein 2) (MAP1A/MAP1B light chain 3 B) (MAP1A/MAP1B LC3 B) (Microtubule-associated protein 1 light chain 3 beta)
CAFS_CommonC_G_059413	CAFS_CommonC_T_00161461	Q9JK42	Pdk2	1.11	0.00111674	0.0136927	[Pyruvate dehydrogenase (acetyl-transferring)] kinase isozyme 2, mitochondrial (EC 2.7.11.2) (Pyruvate dehydrogenase kinase isoform 2) (PDH kinase 2)
CAFS_CommonC_G_041911	CAFS_CommonC_T_00110574	Q9NR48	ASH1L KIAA1420 KMT2H	1.11	9.63211e-05	0.00244626	Histone-lysine N-methyltransferase ASH1L (EC 2.1.1.43) (ASH1-like protein) (huASH1) (Absent small and homeotic disks protein 1 homolog) (Lysine N-methyltransferase 2H)
CAFS_CommonC_G_050176	CAFS_CommonC_T_00134556	Q9P2Y4	ZNF219	1.11	0.00610477	0.0447593	Zinc finger protein 219
CAFS_CommonC_G_057269	CAFS_CommonC_T_00155140	Q9R0E0	Ugcg	1.11	0.000403529	0.0067966	Ceramide glucosyltransferase (EC 2.4.1.80) (GLCT-1) (Glucosylceramide synthase) (GCS) (UDP-glucose ceramide glucosyltransferase) (UDP-glucose:N-acylsphingosine D-glucosyltransferase)
CAFS_CommonC_G_047227	CAFS_CommonC_T_00125851	A2ASS6	Ttn	1.1	0.00438566	0.035775	Titin (EC 2.7.11.1) (Connectin)
CAFS_CommonC_G_071935	CAFS_CommonC_T_00197099	O08839	Bin1 Amph2 Amphl	1.1	0.00165406	0.0182931	Myc box-dependent-interacting protein 1 (Amphiphysin II) (Amphiphysin-like protein) (Bridging integrator 1)
CAFS_CommonC_G_002078	CAFS_CommonC_T_00005700	P00740	F9	1.1	0.00714315	0.049507	Coagulation factor IX (EC 3.4.21.22) (Christmas factor) (Plasma thromboplastin component) (PTC) [Cleaved into: Coagulation factor IXa light chain; Coagulation factor IXa heavy chain]
CAFS_CommonC_G_066165	CAFS_CommonC_T_00180638	P13731	SERPINH1 HSP47	1.1	0.000454666	0.00737697	Serpin H1 (47 kDa heat shock protein) (Collagen-binding protein) (Colligin)
CAFS_CommonC_G_051249	CAFS_CommonC_T_00137354	P19973	Lsp1 Pp52 S37 Wp34	1.1	0.00149688	0.0169764	Lymphocyte-specific protein 1 (52 kDa phosphoprotein) (pp52) (Lymphocyte-specific antigen WP34) (S37 protein)
CAFS_CommonC_G_092134	CAFS_CommonC_T_00254937	P24942	Slc1a3 Eaat1	1.1	0.00115785	0.0140974	Excitatory amino acid transporter 1 (Glial glutamate transporter) (Sodium-dependent glutamate/aspartate transporter 1) (GLAST) (GLAST-1) (Solute carrier family 1 member 3)
CAFS_CommonC_G_042703	CAFS_CommonC_T_00112658	P35638	DDIT3 CHOP CHOP10 GADD153	1.1	0.00164709	0.0182569	DNA damage-inducible transcript 3 protein (DDIT-3) (C/EBP zeta) (C/EBP-homologous protein) (CHOP) (C/EBP-homologous protein 10) (CHOP-10) (CCAAT/enhancer-binding protein homologous protein) (Growth arrest and DNA damage-inducible protein GADD153)
CAFS_CommonC_G_014277	CAFS_CommonC_T_00040230	Q01484	ANK2 ANKB	1.1	0.00712586	0.0494727	Ankyrin-2 (ANK-2) (Ankyrin-B) (Brain ankyrin) (Non-erythroid ankyrin)
CAFS_CommonC_G_046211	CAFS_CommonC_T_00122891	Q0IHT3	crtc3 torc3	1.1	0.00074025	0.0103418	CREB-regulated transcription coactivator 3 (Transducer of regulated cAMP response element-binding protein 3) (TORC-3) (Transducer of CREB protein 3)
CAFS_CommonC_G_078871	CAFS_CommonC_T_00217135	Q14289	PTK2B FAK2 PYK2 RAFTK	1.1	0.00359173	0.031101	Protein-tyrosine kinase 2-beta (EC 2.7.10.2) (Calcium-dependent tyrosine kinase) (CADTK) (Calcium-regulated non-receptor proline-rich tyrosine kinase) (Cell adhesion kinase beta) (CAK-beta) (CAKB) (Focal adhesion kinase 2) (FADK 2) (Proline-rich tyrosine kinase 2) (Related adhesion focal tyrosine kinase) (RAFTK)
CAFS_CommonC_G_084134	CAFS_CommonC_T_00231614	Q14938	NFIX	1.1	0.00402851	0.0335656	Nuclear factor 1 X-type (NF1-X) (Nuclear factor 1/X) (CCAAT-box-binding transcription factor) (CTF) (Nuclear factor I/X) (NF-I/X) (NFI-X) (TGGCA-binding protein)
CAFS_CommonC_G_064953	CAFS_CommonC_T_00177158	Q19UN5	CDK5RAP2	1.1	2.94098e-05	0.00102525	CDK5 regulatory subunit-associated protein 2
CAFS_CommonC_G_007843	CAFS_CommonC_T_00022041	Q1LUM3	endouc si:dkey-103i16.2	1.1	0.000338699	0.00602807	Poly(U)-specific endoribonuclease-C (EC 3.1.-.-) (Protein endoU-C) (Uridylate-specific endoribonuclease-C)
CAFS_CommonC_G_071322	CAFS_CommonC_T_00195624	Q1LYB6	atp5if1b atpib atpif1b si:ch211-15d5.5 zgc:153321	1.1	5.65391e-05	0.00164833	ATPase inhibitor B, mitochondrial (ATP synthase F1 subunit epsilon B) (Inhibitor of F(1)F(o)-ATPase B) (IF(1) B) (IF1 B)
CAFS_CommonC_G_001631	CAFS_CommonC_T_00004480	Q32KU6	TSPAN6	1.1	0.000192967	0.00405149	Tetraspanin-6 (Tspan-6)
CAFS_CommonC_G_045811	CAFS_CommonC_T_00121675	Q3MHQ7	TMEM86A	1.1	0.000192049	0.00404082	Lysoplasmalogenase-like protein TMEM86A (Transmembrane protein 86A)
CAFS_CommonC_G_050426	CAFS_CommonC_T_00135335	Q56UJ5	hs6st1a hs6st1 zgc:110038	1.1	0.00286164	0.0267285	Heparan-sulfate 6-O-sulfotransferase 1-A (HS 6-OST-1A) (HS6ST-1) (EC 2.8.2.-)
CAFS_CommonC_G_089878	CAFS_CommonC_T_00248348	Q5RG44	crad si:dkeyp-117h8.2	1.1	0.00394354	0.0330919	Cancer-related regulator of actin dynamics homolog
CAFS_CommonC_G_055472	CAFS_CommonC_T_00149619	Q6NW29	RWDD4 FAM28A RWDD4A	1.1	0.0018029	0.0194587	RWD domain-containing protein 4 (Protein FAM28A)
CAFS_CommonC_G_048020	CAFS_CommonC_T_00128048	Q7ZVC4	chmp4b zgc:56112	1.1	4.84328e-05	0.00146848	Charged multivesicular body protein 4b (Chromatin-modifying protein 4b) (CHMP4b)
CAFS_CommonC_G_082082	CAFS_CommonC_T_00226001	Q8WYH8	ING5	1.1	0.00447447	0.0362098	Inhibitor of growth protein 5 (p28ING5)
CAFS_CommonC_G_006416	CAFS_CommonC_T_00017902	Q921R4	Dnajc14	1.1	0.00517859	0.039992	DnaJ homolog subfamily C member 14
CAFS_CommonC_G_050535	CAFS_CommonC_T_00135684	Q92628	KIAA0232	1.1	0.00431596	0.0353333	Uncharacterized protein KIAA0232
CAFS_CommonC_G_085484	CAFS_CommonC_T_00235997	Q9BWH2	FUNDC2 HCBP6 DC44 HCC3 PD03104	1.1	0.001685	0.0185313	FUN14 domain-containing protein 2 (Cervical cancer proto-oncogene 3 protein) (HCC-3) (Hepatitis C virus core-binding protein 6)
CAFS_CommonC_G_029241	CAFS_CommonC_T_00079389	Q9D733	Gp2	1.1	7.14429e-07	5.6255e-05	Pancreatic secretory granule membrane major glycoprotein GP2 (Pancreatic zymogen granule membrane protein GP-2)
CAFS_CommonC_G_073936	CAFS_CommonC_T_00203109	Q9I8K7	CITED3	1.1	0.000122059	0.00292758	Cbp/p300-interacting transactivator 3 (cCITED3)
CAFS_CommonC_G_012992	CAFS_CommonC_T_00036567	Q9I927	0	1.1	0.00448061	0.0362352	Fucolectin-5
CAFS_CommonC_G_017678	CAFS_CommonC_T_00049731	Q9TTU3	CLCN5	1.1	0.00599571	0.0441678	H(+)/Cl(-) exchange transporter 5 (Chloride channel protein 5) (ClC-5) (Chloride transporter ClC-5)
CAFS_CommonC_G_068164	CAFS_CommonC_T_00185935	Q9W720	ucp2 slc25a8	1.1	3.02638e-06	0.000178219	Mitochondrial uncoupling protein 2 (UCP 2) (Solute carrier family 25 member 8)
CAFS_CommonC_G_074798	CAFS_CommonC_T_00205385	Q9W735	prom1a proml1	1.1	0.00128371	0.0151828	Prominin-1-A (Prominin-like protein 1)
CAFS_CommonC_G_044757	CAFS_CommonC_T_00118542	A3KNS9	atraid apr3 si:ch211-101l18.3	1.09	4.14874e-05	0.00131593	All-trans retinoic acid-induced differentiation factor (Apoptosis-related protein 3) (APR-3)
CAFS_CommonC_G_039793	CAFS_CommonC_T_00104756	A5A761	SFXN1	1.09	3.3464e-05	0.00112801	Sideroflexin-1
CAFS_CommonC_G_090572	CAFS_CommonC_T_00250118	O46427	CTSH	1.09	5.19109e-06	0.000268663	Pro-cathepsin H [Cleaved into: Cathepsin H mini chain; Cathepsin H (EC 3.4.22.16); Cathepsin H heavy chain; Cathepsin H light chain]
CAFS_CommonC_G_059893	CAFS_CommonC_T_00162610	O75410	TACC1 KIAA1103	1.09	0.00281727	0.0264394	Transforming acidic coiled-coil-containing protein 1 (Gastric cancer antigen Ga55) (Taxin-1)
CAFS_CommonC_G_063333	CAFS_CommonC_T_00172896	O88387	Fgd4	1.09	0.00376826	0.0321166	FYVE, RhoGEF and PH domain-containing protein 4 (Actin filament-binding protein frabin) (FGD1-related F-actin-binding protein)
CAFS_CommonC_G_056004	CAFS_CommonC_T_00151299	Q5RJW5	irs2-b	1.09	0.000259317	0.00502025	Insulin receptor substrate 2-B (IRS-2-B)
CAFS_CommonC_G_017539	CAFS_CommonC_T_00049419	Q6P9Z1	Smarcd3 Baf60c	1.09	0.00524934	0.0403627	SWI/SNF-related matrix-associated actin-dependent regulator of chromatin subfamily D member 3 (60 kDa BRG-1/Brm-associated factor subunit C) (BRG1-associated factor 60C) (BAF60C) (mBAF60c)
CAFS_CommonC_G_061110	CAFS_CommonC_T_00166179	Q8N655	#N/A	1.09	0.00436224	0.0356574	#N/A
CAFS_CommonC_G_063872	CAFS_CommonC_T_00174077	Q8NFA0	USP32 USP10	1.09	0.000249274	0.0048713	Ubiquitin carboxyl-terminal hydrolase 32 (EC 3.4.19.12) (Deubiquitinating enzyme 32) (Renal carcinoma antigen NY-REN-60) (Ubiquitin thioesterase 32) (Ubiquitin-specific-processing protease 32)
CAFS_CommonC_G_007789	CAFS_CommonC_T_00021901	Q96A56	TP53INP1 P53DINP1 SIP	1.09	0.00215674	0.0219475	Tumor protein p53-inducible nuclear protein 1 (Stress-induced protein) (p53-dependent damage-inducible nuclear protein 1) (p53DINP1)
CAFS_CommonC_G_007533	CAFS_CommonC_T_00021251	Q96RR4	CAMKK2 CAMKKB KIAA0787	1.09	0.00102271	0.0128021	Calcium/calmodulin-dependent protein kinase kinase 2 (CaM-KK 2) (CaM-kinase kinase 2) (CaMKK 2) (EC 2.7.11.17) (Calcium/calmodulin-dependent protein kinase kinase beta) (CaM-KK beta) (CaM-kinase kinase beta) (CaMKK beta)
CAFS_CommonC_G_016972	CAFS_CommonC_T_00047738	Q9BXS5	AP1M1 CLTNM	1.09	0.00129532	0.0152641	AP-1 complex subunit mu-1 (AP-mu chain family member mu1A) (Adaptor protein complex AP-1 subunit mu-1) (Adaptor-related protein complex 1 subunit mu-1) (Clathrin assembly protein complex 1 mu-1 medium chain 1) (Clathrin coat assembly protein AP47) (Clathrin coat-associated protein AP47) (Golgi adaptor HA1/AP1 adaptin mu-1 subunit) (Mu-adaptin 1) (Mu1A-adaptin)
CAFS_CommonC_G_092350	CAFS_CommonC_T_00255681	Q9H2X6	HIPK2	1.09	0.00340851	0.0300067	Homeodomain-interacting protein kinase 2 (hHIPk2) (EC 2.7.11.1)
CAFS_CommonC_G_063070	CAFS_CommonC_T_00171999	Q9HAZ1	CLK4	1.09	1.14468e-05	0.000500554	Dual specificity protein kinase CLK4 (EC 2.7.12.1) (CDC-like kinase 4)
CAFS_CommonC_G_016176	CAFS_CommonC_T_00045522	Q9NPB8	GPCPD1 GDE5 KIAA1434	1.09	6.34283e-08	8.0475e-06	Glycerophosphocholine phosphodiesterase GPCPD1 (EC 3.1.4.2) (Glycerophosphodiester phosphodiesterase 5)
CAFS_CommonC_G_048325	CAFS_CommonC_T_00129003	Q9NXG6	P4HTM PH4	1.09	0.000987733	0.0124842	Transmembrane prolyl 4-hydroxylase (P4H-TM) (EC 1.14.11.29) (Hypoxia-inducible factor prolyl hydroxylase 4) (HIF-PH4) (HIF-prolyl hydroxylase 4) (HPH-4)
CAFS_CommonC_G_078588	CAFS_CommonC_T_00216065	Q9PWM3	hoxc4a hoxc4 si:dkey-81p22.8 zgc:110513	1.09	0.00453232	0.036518	Homeobox protein Hox-C4a (Hox-C4)
CAFS_CommonC_G_029731	CAFS_CommonC_T_00080634	Q9Y2Q3	GSTK1 HDCMD47P	1.09	0.00148234	0.0168736	Glutathione S-transferase kappa 1 (EC 2.5.1.18) (GST 13-13) (GST class-kappa) (GSTK1-1) (hGSTK1) (Glutathione S-transferase subunit 13)
CAFS_CommonC_G_052034	CAFS_CommonC_T_00139507	A7MBU6	tdo2a tdo2	1.08	0.00212575	0.0216919	Tryptophan 2,3-dioxygenase A (TDO-A) (EC 1.13.11.11) (Tryptamin 2,3-dioxygenase A) (Tryptophan oxygenase A) (TO-A) (TRPO-A) (Tryptophan pyrrolase A) (Tryptophanase A)
CAFS_CommonC_G_015815	CAFS_CommonC_T_00044381	O76031	CLPX	1.08	0.000105797	0.00263043	ATP-dependent Clp protease ATP-binding subunit clpX-like, mitochondrial
CAFS_CommonC_G_003702	CAFS_CommonC_T_00010407	P15170	GSPT1 ERF3A	1.08	8.57027e-08	1.00537e-05	Eukaryotic peptide chain release factor GTP-binding subunit ERF3A (Eukaryotic peptide chain release factor subunit 3a) (eRF3a) (G1 to S phase transition protein 1 homolog)
CAFS_CommonC_G_016050	CAFS_CommonC_T_00045088	Q5RC05	ZNF438	1.08	0.00712904	0.0494832	Zinc finger protein 438
CAFS_CommonC_G_069733	CAFS_CommonC_T_00190637	Q6NY88	chmp3 vps24 zgc:76972	1.08	0.000959441	0.0122943	Charged multivesicular body protein 3 (Chromatin-modifying protein 3) (Vacuolar protein-sorting-associated protein 24)
CAFS_CommonC_G_036688	CAFS_CommonC_T_00096364	Q6PEH9	slc39a10 zip10 zgc:63552	1.08	0.000355173	0.00623494	Zinc transporter ZIP10 (Solute carrier family 39 member 10) (Zrt- and Irt-like protein 10) (ZIP-10)
CAFS_CommonC_G_015006	CAFS_CommonC_T_00042223	Q7SZR5	sumo1 zgc:65934 zgc:85634	1.08	0.000363147	0.00633728	Small ubiquitin-related modifier 1 (SUMO-1)
CAFS_CommonC_G_057924	CAFS_CommonC_T_00156998	Q80Z36	Zhx3	1.08	0.00586848	0.0435592	Zinc fingers and homeoboxes protein 3 (Zinc finger and homeodomain protein 3)
CAFS_CommonC_G_015703	CAFS_CommonC_T_00044107	Q8JFW1	asnsd1 si:dz211o13.6	1.08	0.0036971	0.0316701	Asparagine synthetase domain-containing protein 1
CAFS_CommonC_G_045956	CAFS_CommonC_T_00122114	Q92870	APBB2 FE65L FE65L1	1.08	0.000877101	0.0115086	Amyloid-beta A4 precursor protein-binding family B member 2 (Protein Fe65-like 1)
CAFS_CommonC_G_052751	CAFS_CommonC_T_00141659	Q95L97	SLC20A2 PIT2	1.08	0.000471239	0.00755394	Sodium-dependent phosphate transporter 2 (Phosphate transporter 2) (FePit2) (PiT-2) (Solute carrier family 20 member 2)
CAFS_CommonC_G_023778	CAFS_CommonC_T_00065700	Q9JJ50	Hgs Hrs Hrs2	1.08	0.000585567	0.00876483	Hepatocyte growth factor-regulated tyrosine kinase substrate (SNAP-25-interacting protein Hrs-2)
CAFS_CommonC_G_070037	CAFS_CommonC_T_00191722	Q9QXF8	Gnmt	1.08	0.00182808	0.0196587	Glycine N-methyltransferase (EC 2.1.1.20)
CAFS_CommonC_G_049189	CAFS_CommonC_T_00131429	Q9UJK0	TSR3 C16orf42 UND313L	1.08	0.000673851	0.00966071	Ribosome biogenesis protein TSR3 homolog
CAFS_CommonC_G_055882	CAFS_CommonC_T_00150829	Q9ULZ3	PYCARD ASC CARD5 TMS1	1.08	0.0024122	0.0237686	Apoptosis-associated speck-like protein containing a CARD (hASC) (Caspase recruitment domain-containing protein 5) (PYD and CARD domain-containing protein) (Target of methylation-induced silencing 1)
CAFS_CommonC_G_092119	CAFS_CommonC_T_00254892	A5PF48	myo1c si:ch211-69i14.4	1.07	0.00133177	0.0155777	Unconventional myosin-Ic (Myosin I beta) (MMI-beta) (MMIb)
CAFS_CommonC_G_083705	CAFS_CommonC_T_00230337	P02642	TNNT2	1.07	0.00252528	0.0245648	Troponin T, cardiac muscle isoforms (TnTC)
CAFS_CommonC_G_085044	CAFS_CommonC_T_00234287	P02717	CHRND	1.07	9.93893e-06	0.000447888	Acetylcholine receptor subunit delta
CAFS_CommonC_G_038828	CAFS_CommonC_T_00102157	P15684	Anpep	1.07	0.000160708	0.00355337	Aminopeptidase N (AP-N) (rAPN) (EC 3.4.11.2) (Alanyl aminopeptidase) (Aminopeptidase M) (AP-M) (Kidney Zn peptidase) (KZP) (Microsomal aminopeptidase) (CD antigen CD13)
CAFS_CommonC_G_067060	CAFS_CommonC_T_00183046	P21566	CFL2	1.07	0.00115106	0.0140378	Cofilin-2 (Cofilin, muscle isoform)
CAFS_CommonC_G_082789	CAFS_CommonC_T_00227701	P52179	MYOM1	1.07	1.60692e-05	0.000652009	Myomesin-1 (190 kDa connectin-associated protein) (190 kDa titin-associated protein) (Myomesin family member 1)
CAFS_CommonC_G_049731	CAFS_CommonC_T_00132950	P61967	Ap1s1 Ap19	1.07	0.00311446	0.0282491	AP-1 complex subunit sigma-1A (Adaptor protein complex AP-1 subunit sigma-1A) (Adaptor-related protein complex 1 subunit sigma-1A) (Clathrin assembly protein complex 1 sigma-1A small chain) (Clathrin coat assembly protein AP19) (Golgi adaptor HA1/AP1 adaptin sigma-1A subunit) (HA1 19 kDa subunit) (Sigma 1a subunit of AP-1 clathrin) (Sigma-adaptin 1A) (Sigma1A-adaptin)
CAFS_CommonC_G_086244	CAFS_CommonC_T_00237632	Q02445	Tfpi	1.07	0.00197307	0.0207071	Tissue factor pathway inhibitor (TFPI) (Extrinsic pathway inhibitor) (EPI) (Lipoprotein-associated coagulation inhibitor) (LACI)
CAFS_CommonC_G_053192	CAFS_CommonC_T_00143156	Q16774	GUK1 GMK	1.07	0.00703542	0.0490869	Guanylate kinase (EC 2.7.4.8) (GMP kinase)
CAFS_CommonC_G_052524	CAFS_CommonC_T_00140953	Q2KIX1	GADD45G	1.07	0.00286825	0.0267649	Growth arrest and DNA damage-inducible protein GADD45 gamma
CAFS_CommonC_G_052752	CAFS_CommonC_T_00141663	Q2M385	MPEG1	1.07	0.00069298	0.0098632	Macrophage-expressed gene 1 protein (Macrophage gene 1 protein) (Mpg-1)
CAFS_CommonC_G_076903	CAFS_CommonC_T_00211353	Q4G072	Lpar6 P2ry5 P2y5	1.07	0.00636795	0.0461169	Lysophosphatidic acid receptor 6 (LPA receptor 6) (LPA-6) (Oleoyl-L-alpha-lysophosphatidic acid receptor) (P2Y purinoceptor 5) (P2Y5) (Purinergic receptor 5)
CAFS_CommonC_G_001077	CAFS_CommonC_T_00003085	Q4V9F0	dgat2 zgc:113394	1.07	2.07714e-06	0.00013291	Diacylglycerol O-acyltransferase 2 (EC 2.3.1.20) (Diglyceride acyltransferase 2)
CAFS_CommonC_G_043775	CAFS_CommonC_T_00115681	Q5ZJI9	UBAC1 KPC2 UBADC1 RCJMB04_17l24	1.07	0.00515321	0.0399003	Ubiquitin-associated domain-containing protein 1 (UBA domain-containing protein 1) (E3 ubiquitin-protein ligase subunit KPC2) (Kip1 ubiquitination-promoting complex protein 2)
CAFS_CommonC_G_057494	CAFS_CommonC_T_00155967	Q66I61	zgc:103697	1.07	0.00223194	0.0225344	UPF0428 protein CXorf56 homolog
CAFS_CommonC_G_053050	CAFS_CommonC_T_00142661	Q6NYR8	npl zgc:76930	1.07	0.000322778	0.00580058	N-acetylneuraminate lyase (NALase) (EC 4.1.3.3) (N-acetylneuraminate pyruvate-lyase) (N-acetylneuraminic acid aldolase) (Sialate lyase) (Sialate-pyruvate lyase) (Sialic acid aldolase) (Sialic acid lyase)
CAFS_CommonC_G_039991	CAFS_CommonC_T_00105295	Q6PAN7	Prr18	1.07	0.0039047	0.0328862	Proline-rich protein 18
CAFS_CommonC_G_042963	CAFS_CommonC_T_00113425	Q80TV8	Clasp1 Kiaa0622	1.07	0.0025693	0.0248947	CLIP-associating protein 1 (Cytoplasmic linker-associated protein 1)
CAFS_CommonC_G_033802	CAFS_CommonC_T_00089952	Q92628	KIAA0232	1.07	0.00128879	0.0152153	Uncharacterized protein KIAA0232
CAFS_CommonC_G_050291	CAFS_CommonC_T_00134964	Q92934	BAD BBC6 BCL2L8	1.07	0.00608415	0.0446412	Bcl2-associated agonist of cell death (BAD) (Bcl-2-binding component 6) (Bcl-2-like protein 8) (Bcl2-L-8) (Bcl-xL/Bcl-2-associated death promoter) (Bcl2 antagonist of cell death)
CAFS_CommonC_G_052567	CAFS_CommonC_T_00141072	Q99624	SLC38A3 G17 NAT1 SN1 SNAT3	1.07	3.9546e-06	0.000216894	Sodium-coupled neutral amino acid transporter 3 (N-system amino acid transporter 1) (Na(+)-coupled neutral amino acid transporter 3) (Solute carrier family 38 member 3) (System N amino acid transporter 1)
CAFS_CommonC_G_017697	CAFS_CommonC_T_00049780	Q99J21	Mcoln1	1.07	0.00446702	0.036199	Mucolipin-1 (Mucolipidin) (Transient receptor potential-mucolipin 1) (TRPML1)
CAFS_CommonC_G_063176	CAFS_CommonC_T_00172343	Q9H2S6	TNMD CHM1L UNQ771/PRO1565	1.07	0.00145625	0.0166279	Tenomodulin (TeM) (hTeM) (Chondromodulin-1-like protein) (ChM1L) (hChM1L) (Chondromodulin-I-like protein) (Myodulin) (Tendin)
CAFS_CommonC_G_005770	CAFS_CommonC_T_00016083	Q9JHX4	Casp8	1.07	0.00639561	0.0462606	Caspase-8 (CASP-8) (EC 3.4.22.61) [Cleaved into: Caspase-8 subunit p18; Caspase-8 subunit p10]
CAFS_CommonC_G_079513	CAFS_CommonC_T_00218621	A4IIJ3	wwc1	1.06	0.00569269	0.0425721	Protein KIBRA (WW domain-containing protein 1)
CAFS_CommonC_G_083776	CAFS_CommonC_T_00230621	A4QNR8	leng8 zgc:158262	1.06	0.000201764	0.00418858	Leukocyte receptor cluster member 8 homolog
CAFS_CommonC_G_081835	CAFS_CommonC_T_00225113	O08739	Ampd3	1.06	0.00613895	0.0449318	AMP deaminase 3 (EC 3.5.4.6) (AMP deaminase H-type) (AMP deaminase isoform E) (Heart-type AMPD)
CAFS_CommonC_G_073371	CAFS_CommonC_T_00201156	O15440	ABCC5 MRP5	1.06	0.00164163	0.0182114	Multidrug resistance-associated protein 5 (ATP-binding cassette sub-family C member 5) (Multi-specific organic anion transporter C) (MOAT-C) (SMRP) (pABC11)
CAFS_CommonC_G_058208	CAFS_CommonC_T_00157908	P25688	Uox	1.06	5.07708e-05	0.00152065	Uricase (EC 1.7.3.3) (Urate oxidase)
CAFS_CommonC_G_016345	CAFS_CommonC_T_00045988	P49697	mpp1	1.06	0.000600744	0.00890632	55 kDa erythrocyte membrane protein (p55) (Membrane protein, palmitoylated 1)
CAFS_CommonC_G_047029	CAFS_CommonC_T_00125099	P60892	Prps1	1.06	0.00165349	0.0182931	Ribose-phosphate pyrophosphokinase 1 (EC 2.7.6.1) (Phosphoribosyl pyrophosphate synthase I) (PRS-I)
CAFS_CommonC_G_078716	CAFS_CommonC_T_00216611	Q0VC16	MIA3	1.06	0.00690441	0.048552	Transport and Golgi organization protein 1 homolog (TANGO1)
CAFS_CommonC_G_058453	CAFS_CommonC_T_00158337	Q13439	GOLGA4	1.06	0.000881779	0.0115597	Golgin subfamily A member 4 (256 kDa golgin) (Golgin-245) (Protein 72.1) (Trans-Golgi p230)
CAFS_CommonC_G_082999	CAFS_CommonC_T_00228431	Q502K3	ankrd52 zgc:112069	1.06	0.00584922	0.0434677	Serine/threonine-protein phosphatase 6 regulatory ankyrin repeat subunit C (PP6-ARS-C) (Serine/threonine-protein phosphatase 6 regulatory subunit ARS-C)
CAFS_CommonC_G_030984	CAFS_CommonC_T_00083509	Q5RCB6	PRRG1 TMG1	1.06	0.00512697	0.03977	Transmembrane gamma-carboxyglutamic acid protein 1 (Proline-rich gamma-carboxyglutamic acid protein 1) (Proline-rich Gla protein 1)
CAFS_CommonC_G_040895	CAFS_CommonC_T_00107952	Q5ZID2	PDCD2L RCJMB04_27n18	1.06	0.00465736	0.0371576	Programmed cell death protein 2-like
CAFS_CommonC_G_015824	CAFS_CommonC_T_00044411	Q63632	Slc12a4 Kcc1	1.06	0.0058326	0.043364	Solute carrier family 12 member 4 (Electroneutral potassium-chloride cotransporter 1) (Erythroid K-Cl cotransporter 1) (rKCC1) (Furosemide-sensitive K-Cl cotransporter)
CAFS_CommonC_G_083014	CAFS_CommonC_T_00228473	Q6RY07	Chia	1.06	0.00471657	0.0374513	Acidic mammalian chitinase (AMCase) (EC 3.2.1.14)
CAFS_CommonC_G_090363	CAFS_CommonC_T_00249421	Q7T070	rhbg si:dkey-235h8.2 zgc:56354	1.06	1.32357e-06	9.29391e-05	Ammonium transporter Rh type B (Rhesus blood group family type B glycoprotein) (Rh family type B glycoprotein) (Rh type B glycoprotein)
CAFS_CommonC_G_053954	CAFS_CommonC_T_00145214	Q7ZVR1	wdr75 si:dz46i22.2 si:xx-113d7.2	1.06	0.000581681	0.00872876	WD repeat-containing protein 75
CAFS_CommonC_G_075944	CAFS_CommonC_T_00208843	Q92618	ZNF516 KIAA0222	1.06	0.00219815	0.0222922	Zinc finger protein 516
CAFS_CommonC_G_085664	CAFS_CommonC_T_00236600	Q99PG2	Ogfr	1.06	0.00574404	0.0428802	Opioid growth factor receptor (OGFr) (Zeta-type opioid receptor)
CAFS_CommonC_G_053652	CAFS_CommonC_T_00144085	Q9MYU8	EPB41L5 BE37	1.06	0.000384876	0.00656944	Band 4.1-like protein 5
CAFS_CommonC_G_053168	CAFS_CommonC_T_00143082	Q9QY33	Tspan3 Tm4sf8	1.06	0.00038707	0.00659066	Tetraspanin-3 (Tspan-3) (OSP-associated protein 1) (OAP-1) (Tetraspanin TM4-A) (Transmembrane 4 superfamily member 8)
CAFS_CommonC_G_051664	CAFS_CommonC_T_00138832	A0JM08	cep170b	1.05	0.00297379	0.0273611	Centrosomal protein of 170 kDa protein B (Centrosomal protein 170B) (Cep170B)
CAFS_CommonC_G_049162	CAFS_CommonC_T_00131361	A4UGR9	XIRP2 CMYA3	1.05	3.54902e-05	0.00117487	Xin actin-binding repeat-containing protein 2 (Beta-xin) (Cardiomyopathy-associated protein 3) (Xeplin)
CAFS_CommonC_G_073832	CAFS_CommonC_T_00202747	P35790	CHKA CHK CKI	1.05	0.00319287	0.0287409	Choline kinase alpha (CK) (EC 2.7.1.32) (CHETK-alpha) (Ethanolamine kinase) (EK) (EC 2.7.1.82)
CAFS_CommonC_G_089019	CAFS_CommonC_T_00245986	P59083	PHPT1 PHP14	1.05	0.00302904	0.0277056	14 kDa phosphohistidine phosphatase (EC 3.9.1.3) (Phosphohistidine phosphatase 1) (PHPT1) (Protein histidine phosphatase) (PHP)
CAFS_CommonC_G_068225	CAFS_CommonC_T_00186170	P79342	S100A13	1.05	0.00268754	0.0256453	Protein S100-A13 (8 kDa amlexanox-binding protein) (S100 calcium-binding protein A13)
CAFS_CommonC_G_008957	CAFS_CommonC_T_00025320	Q2HJ23	MAP1LC3A	1.05	7.17436e-06	0.000342078	Microtubule-associated proteins 1A/1B light chain 3A (Autophagy-related protein LC3 A) (Autophagy-related ubiquitin-like modifier LC3 A) (MAP1 light chain 3-like protein 1) (MAP1A/MAP1B light chain 3 A) (MAP1A/MAP1B LC3 A) (Microtubule-associated protein 1 light chain 3 alpha)
CAFS_CommonC_G_004413	CAFS_CommonC_T_00012403	Q3TCH7	Cul4a	1.05	0.000926033	0.0119651	Cullin-4A (CUL-4A)
CAFS_CommonC_G_018044	CAFS_CommonC_T_00050923	Q5RED0	PGRMC1	1.05	0.00111202	0.0136544	Membrane-associated progesterone receptor component 1
CAFS_CommonC_G_004662	CAFS_CommonC_T_00013048	Q5ZM88	ASXL2 RCJMB04_2n14	1.05	0.00185443	0.019841	Putative Polycomb group protein ASXL2 (Additional sex combs-like protein 2)
CAFS_CommonC_G_064043	CAFS_CommonC_T_00174639	Q64536	Pdk2	1.05	0.000292948	0.00545348	[Pyruvate dehydrogenase (acetyl-transferring)] kinase isozyme 2, mitochondrial (EC 2.7.11.2) (PDK P45) (Pyruvate dehydrogenase kinase isoform 2) (PDH kinase 2)
CAFS_CommonC_G_015143	CAFS_CommonC_T_00042628	Q6DEW6	rexo4 xpmc2	1.05	0.00299438	0.0274736	RNA exonuclease 4 (EC 3.1.-.-) (Exonuclease XPMC2) (Prevents mitotic catastrophe 2 protein)
CAFS_CommonC_G_006726	CAFS_CommonC_T_00018815	Q7T0R0	mxra8	1.05	0.000509617	0.00796685	Matrix remodeling-associated protein 8
CAFS_CommonC_G_010026	CAFS_CommonC_T_00028288	Q7T312	ccdc25 zgc:64173	1.05	0.000751222	0.0104343	Coiled-coil domain-containing protein 25
CAFS_CommonC_G_082743	CAFS_CommonC_T_00227565	Q80XA6	Reps2 Pob1	1.05	0.00081893	0.0110042	RalBP1-associated Eps domain-containing protein 2 (Partner of RalBP1) (RalBP1-interacting protein 2)
CAFS_CommonC_G_067044	CAFS_CommonC_T_00182988	Q8BHD0	Rab39a Rab39	1.05	0.00312466	0.0283087	Ras-related protein Rab-39A (Rab-39)
CAFS_CommonC_G_086138	CAFS_CommonC_T_00237279	Q8BI55	Dyrk4	1.05	0.00263518	0.0253255	Dual specificity tyrosine-phosphorylation-regulated kinase 4 (EC 2.7.12.1)
CAFS_CommonC_G_009044	CAFS_CommonC_T_00025535	Q8C3F2	Fam120c ORF34	1.05	0.00061574	0.00907856	Constitutive coactivator of PPAR-gamma-like protein 2 (Protein FAM120C)
CAFS_CommonC_G_058199	CAFS_CommonC_T_00157894	Q8VD04	Gripap1 DXImx47e Kiaa1167	1.05	0.00607865	0.0446231	GRIP1-associated protein 1 (GRASP-1) (HCMV-interacting protein) [Cleaved into: GRASP-1 C-terminal chain (30kDa C-terminus form)]
CAFS_CommonC_G_042458	CAFS_CommonC_T_00112012	Q9D8U8	Snx5	1.05	0.00640355	0.0462936	Sorting nexin-5
CAFS_CommonC_G_073273	CAFS_CommonC_T_00200817	E9PZM4	Chd2	1.04	0.00146852	0.0167422	Chromodomain-helicase-DNA-binding protein 2 (CHD-2) (EC 3.6.4.12) (ATP-dependent helicase CHD2)
CAFS_CommonC_G_010114	CAFS_CommonC_T_00028526	O15020	SPTBN2 KIAA0302 SCA5	1.04	0.000378553	0.00650628	Spectrin beta chain, non-erythrocytic 2 (Beta-III spectrin) (Spinocerebellar ataxia 5 protein)
CAFS_CommonC_G_043845	CAFS_CommonC_T_00115900	O15054	KDM6B JMJD3 KIAA0346	1.04	0.00071496	0.0101031	Lysine-specific demethylase 6B (EC 1.14.11.-) (JmjC domain-containing protein 3) (Jumonji domain-containing protein 3) (Lysine demethylase 6B)
CAFS_CommonC_G_012214	CAFS_CommonC_T_00034424	O55111	Dsg2	1.04	0.00560667	0.0421419	Desmoglein-2
CAFS_CommonC_G_029450	CAFS_CommonC_T_00079904	O60675	MAFK	1.04	0.00221867	0.0224283	Transcription factor MafK (Erythroid transcription factor NF-E2 p18 subunit)
CAFS_CommonC_G_082184	CAFS_CommonC_T_00226293	P19320	VCAM1	1.04	0.000680877	0.00973783	Vascular cell adhesion protein 1 (V-CAM 1) (VCAM-1) (INCAM-100) (CD antigen CD106)
CAFS_CommonC_G_045546	CAFS_CommonC_T_00120721	P61087	Ube2k Hip2	1.04	0.00642097	0.0463533	Ubiquitin-conjugating enzyme E2 K (EC 2.3.2.23) (E2 ubiquitin-conjugating enzyme K) (Huntingtin-interacting protein 2) (HIP-2) (Ubiquitin carrier protein) (Ubiquitin-conjugating enzyme E2-25 kDa) (Ubiquitin-conjugating enzyme E2(25K)) (Ubiquitin-conjugating enzyme E2-25K) (Ubiquitin-protein ligase)
CAFS_CommonC_G_048284	CAFS_CommonC_T_00128865	Q02388	COL7A1	1.04	0.00202859	0.0210197	Collagen alpha-1(VII) chain (Long-chain collagen) (LC collagen)
CAFS_CommonC_G_047445	CAFS_CommonC_T_00126673	Q148G5	PRODH	1.04	0.000169998	0.00369793	Proline dehydrogenase 1, mitochondrial (EC 1.5.5.2) (Proline oxidase)
CAFS_CommonC_G_041670	CAFS_CommonC_T_00109991	Q155Q3	DIXDC1 CCD1 KIAA1735	1.04	0.00346659	0.0302835	Dixin (Coiled-coil protein DIX1) (Coiled-coil-DIX1) (DIX domain-containing protein 1)
CAFS_CommonC_G_054944	CAFS_CommonC_T_00148288	Q28BL7	pou2f1 oct-1 oct1 TEgg001p15.1	1.04	0.000745277	0.0103777	POU domain, class 2, transcription factor 1 (Octamer-binding protein 1) (Oct-1) (Octamer-binding transcription factor 1) (OTF-1)
CAFS_CommonC_G_006937	CAFS_CommonC_T_00019403	Q3USQ7	Syndig1l Gm261 SynDIG2 Tmem90a	1.04	0.00191649	0.0202993	Synapse differentiation-inducing gene protein 1-like (Capucin) (Caudate and putamen-enriched protein) (Dispanin subfamily C member 1) (DSPC1) (Synapse differentiation-induced protein 2) (Transmembrane protein 90A)
CAFS_CommonC_G_069967	CAFS_CommonC_T_00191495	Q3UZP4	Svip	1.04	0.000619012	0.00911317	Small VCP/p97-interacting protein
CAFS_CommonC_G_091956	CAFS_CommonC_T_00254290	Q5BJ10	phf23a si:ch211-137i24.4 zgc:112942	1.04	0.00581167	0.0432431	PHD finger protein 23A
CAFS_CommonC_G_078909	CAFS_CommonC_T_00217268	Q5HZE0	Slc25a29 Ornt3	1.04	0.00185541	0.0198443	Mitochondrial basic amino acids transporter (Carnitine/acylcarnitine translocase-like) (CACT-like) (Mitochondrial carnitine/acylcarnitine carrier protein CACL) (Mitochondrial ornithine transporter 3) (Solute carrier family 25 member 29)
CAFS_CommonC_G_092194	CAFS_CommonC_T_00255124	Q5NVI6	PTTG1IP	1.04	0.00151201	0.0171191	Pituitary tumor-transforming gene 1 protein-interacting protein (Pituitary tumor-transforming gene protein-binding factor) (PBF) (PTTG-binding factor)
CAFS_CommonC_G_061270	CAFS_CommonC_T_00166662	Q6P3G4	ccsap si:dkey-162b3.6	1.04	0.00550082	0.0415997	Centriole, cilia and spindle-associated protein
CAFS_CommonC_G_080354	CAFS_CommonC_T_00220976	Q6ZQF7	Jade2 Kiaa0239 Phf15	1.04	0.000358879	0.00627762	E3 ubiquitin-protein ligase Jade-2 (EC 2.3.2.27) (Jade family PHD finger protein 2) (PHD finger protein 15)
CAFS_CommonC_G_081262	CAFS_CommonC_T_00223766	Q764M5	STAT1	1.04	0.000835813	0.0111399	Signal transducer and activator of transcription 1
CAFS_CommonC_G_079774	CAFS_CommonC_T_00219536	Q8BR92	Palm2	1.04	0.00238469	0.0235774	Paralemmin-2
CAFS_CommonC_G_079401	CAFS_CommonC_T_00218224	Q8IUR6	CREBRF C5orf41	1.04	0.00169483	0.0186048	CREB3 regulatory factor (Luman recruitment factor) (LRF)
CAFS_CommonC_G_047223	CAFS_CommonC_T_00125834	Q8WZ42	TTN	1.04	5.61468e-06	0.000284702	Titin (EC 2.7.11.1) (Connectin) (Rhabdomyosarcoma antigen MU-RMS-40.14)
CAFS_CommonC_G_048509	CAFS_CommonC_T_00129707	Q91ZX6	Senp2 Smt3ip2 Supr1	1.04	0.000830683	0.0110965	Sentrin-specific protease 2 (EC 3.4.22.-) (Axam2) (SUMO-1 protease 1) (SuPr-1) (SUMO-1/Smt3-specific isopeptidase 2) (Smt3ip2) (Sentrin/SUMO-specific protease SENP2)
CAFS_CommonC_G_016602	CAFS_CommonC_T_00046722	Q9D1J3	Sarnp Hcc1	1.04	0.000663923	0.0095741	SAP domain-containing ribonucleoprotein (Nuclear protein Hcc-1)
CAFS_CommonC_G_055963	CAFS_CommonC_T_00151103	Q9H6L5	RETREG1 FAM134B JK1	1.04	0.000374271	0.00645895	Reticulophagy regulator 1 (Reticulophagy receptor 1)
CAFS_CommonC_G_069608	CAFS_CommonC_T_00190187	Q9ULH0	KIDINS220 ARMS KIAA1250	1.04	4.03144e-05	0.0012898	Kinase D-interacting substrate of 220 kDa (Ankyrin repeat-rich membrane-spanning protein)
CAFS_CommonC_G_015817	CAFS_CommonC_T_00044386	F5GYI3	UBAP1L	1.03	0.00611197	0.0448009	Ubiquitin-associated protein 1-like (UBAP-1L)
CAFS_CommonC_G_072298	CAFS_CommonC_T_00198387	P05307	P4HB PDIA1	1.03	0.000319288	0.00577649	Protein disulfide-isomerase (PDI) (EC 5.3.4.1) (Cellular thyroid hormone-binding protein) (Prolyl 4-hydroxylase subunit beta) (p55)
CAFS_CommonC_G_044898	CAFS_CommonC_T_00118929	P20918	Plg	1.03	3.82769e-06	0.000212297	Plasminogen (EC 3.4.21.7) [Cleaved into: Plasmin heavy chain A; Activation peptide; Angiostatin; Plasmin heavy chain A, short form; Plasmin light chain B]
CAFS_CommonC_G_043127	CAFS_CommonC_T_00113960	P39429	Traf2	1.03	0.00383186	0.0325043	TNF receptor-associated factor 2 (EC 2.3.2.27) (E3 ubiquitin-protein ligase TRAF2) (RING-type E3 ubiquitin transferase TRAF2)
CAFS_CommonC_G_005282	CAFS_CommonC_T_00014756	P60517	Gabarap	1.03	2.72004e-08	3.94166e-06	Gamma-aminobutyric acid receptor-associated protein (GABA(A) receptor-associated protein)
CAFS_CommonC_G_014962	CAFS_CommonC_T_00042104	Q16819	MEP1A	1.03	0.00568631	0.0425459	Meprin A subunit alpha (EC 3.4.24.18) (Endopeptidase-2) (N-benzoyl-L-tyrosyl-P-amino-benzoic acid hydrolase subunit alpha) (PABA peptide hydrolase) (PPH alpha)
CAFS_CommonC_G_008176	CAFS_CommonC_T_00023002	Q1L673	vdrb nr1i1b gb:dq017633	1.03	0.000167511	0.0036492	Vitamin D3 receptor B (VDR-B) (1,25-dihydroxyvitamin D3 receptor B) (Nuclear receptor subfamily 1 group I member 1-B)
CAFS_CommonC_G_036071	CAFS_CommonC_T_00094571	Q62417	Sorbs1 Kiaa1296 Sh3d5	1.03	0.000592302	0.00882987	Sorbin and SH3 domain-containing protein 1 (Ponsin) (SH3 domain protein 5) (SH3P12) (c-Cbl-associated protein) (CAP)
CAFS_CommonC_G_069515	CAFS_CommonC_T_00189868	Q6TV19	dicer1	1.03	0.00131924	0.0155029	Endoribonuclease Dicer (EC 3.1.26.3)
CAFS_CommonC_G_017164	CAFS_CommonC_T_00048382	Q8BP31	Rnf122	1.03	0.0049008	0.0385825	RING finger protein 122
CAFS_CommonC_G_055871	CAFS_CommonC_T_00150790	Q8NC44	RETREG2 C2orf17 FAM134A MAG2	1.03	0.00279834	0.0263287	Reticulophagy regulator 2
CAFS_CommonC_G_049420	CAFS_CommonC_T_00132270	Q8VEL2	Mtmr14	1.03	0.00427823	0.0351119	Myotubularin-related protein 14 (EC 3.1.3.-) (mJumpy)
CAFS_CommonC_G_029098	CAFS_CommonC_T_00079024	Q8WWQ0	PHIP DCAF14 WDR11	1.03	0.00497566	0.0390363	PH-interacting protein (PHIP) (DDB1- and CUL4-associated factor 14) (IRS-1 PH domain-binding protein) (WD repeat-containing protein 11)
CAFS_CommonC_G_013556	CAFS_CommonC_T_00038074	Q92934	BAD BBC6 BCL2L8	1.03	0.00193445	0.0204278	Bcl2-associated agonist of cell death (BAD) (Bcl-2-binding component 6) (Bcl-2-like protein 8) (Bcl2-L-8) (Bcl-xL/Bcl-2-associated death promoter) (Bcl2 antagonist of cell death)
CAFS_CommonC_G_010487	CAFS_CommonC_T_00029540	Q9BQS8	FYCO1 ZFYVE7	1.03	0.00700565	0.0489832	FYVE and coiled-coil domain-containing protein 1 (Zinc finger FYVE domain-containing protein 7)
CAFS_CommonC_G_013733	CAFS_CommonC_T_00038690	Q9NX05	FAM120C CXorf17	1.03	0.00160349	0.0179387	Constitutive coactivator of PPAR-gamma-like protein 2 (Protein FAM120C) (Tumor antigen BJ-HCC-21)
CAFS_CommonC_G_014944	CAFS_CommonC_T_00042043	Q9Y6X4	FAM169A KIAA0888	1.03	0.00172676	0.0188782	Soluble lamin-associated protein of 75 kDa (SLAP75) (Protein FAM169A)
CAFS_CommonC_G_056315	CAFS_CommonC_T_00152362	Q9Z0R0	Haspin Gsg2	1.03	0.00107122	0.0133	Serine/threonine-protein kinase haspin (EC 2.7.11.1) (Germ cell-specific gene 2 protein) (Haploid germ cell-specific nuclear protein kinase)
CAFS_CommonC_G_084855	CAFS_CommonC_T_00233592	Q9Z0X0	Cdc42ep5 Borg3 Cep5	1.03	0.00619149	0.0452491	Cdc42 effector protein 5 (Binder of Rho GTPases 3)
CAFS_CommonC_G_014304	CAFS_CommonC_T_00040303	A3KQQ9	scg3 si:ch211-12a1.3 zgc:73236	1.02	0.000986514	0.0124842	Secretogranin-3 (Secretogranin III) (SgIII)
CAFS_CommonC_G_053733	CAFS_CommonC_T_00144391	F1QFR9	psme4a	1.02	4.40753e-05	0.00137742	Proteasome activator complex subunit 4A (Proteasome activator PA200-A)
CAFS_CommonC_G_006911	CAFS_CommonC_T_00019297	P04114	APOB	1.02	0.00117589	0.0142074	Apolipoprotein B-100 (Apo B-100) [Cleaved into: Apolipoprotein B-48 (Apo B-48)]
CAFS_CommonC_G_079482	CAFS_CommonC_T_00218523	P30414	NKTR	1.02	0.00183304	0.0196834	NK-tumor recognition protein (NK-TR protein) (Natural-killer cells cyclophilin-related protein) (Peptidyl-prolyl cis-trans isomerase NKTR) (PPIase) (EC 5.2.1.8) (Rotamase)
CAFS_CommonC_G_033212	CAFS_CommonC_T_00088644	P39689	Cdkn1a Cip1 Waf1	1.02	0.00266771	0.0255632	Cyclin-dependent kinase inhibitor 1 (CDK-interacting protein 1) (Melanoma differentiation-associated protein) (p21)
CAFS_CommonC_G_087321	CAFS_CommonC_T_00240897	P46940	IQGAP1 KIAA0051	1.02	0.00628474	0.0457207	Ras GTPase-activating-like protein IQGAP1 (p195)
CAFS_CommonC_G_022010	CAFS_CommonC_T_00061104	P55160	NCKAP1L HEM1	1.02	0.00319003	0.0287409	Nck-associated protein 1-like (Hematopoietic protein 1) (Membrane-associated protein HEM-1)
CAFS_CommonC_G_001792	CAFS_CommonC_T_00004903	Q148G5	PRODH	1.02	0.00129978	0.0153023	Proline dehydrogenase 1, mitochondrial (EC 1.5.5.2) (Proline oxidase)
CAFS_CommonC_G_082866	CAFS_CommonC_T_00227995	Q4W1W1	HACD1 PTPLA	1.02	0.000938816	0.0120877	Very-long-chain (3R)-3-hydroxyacyl-CoA dehydratase 1 (EC 4.2.1.134) (3-hydroxyacyl-CoA dehydratase 1) (HACD1) (Protein-tyrosine phosphatase-like member A)
CAFS_CommonC_G_053608	CAFS_CommonC_T_00143938	Q54U75	crlA DDB_G0280983	1.02	0.00270248	0.0257131	Cyclic AMP receptor-like protein A
CAFS_CommonC_G_054878	CAFS_CommonC_T_00148057	Q58D15	TRIM54	1.02	8.79942e-07	6.6529e-05	Tripartite motif-containing protein 54
CAFS_CommonC_G_088921	CAFS_CommonC_T_00245657	Q6A4J8	Usp7 Hausp	1.02	0.000429756	0.0070698	Ubiquitin carboxyl-terminal hydrolase 7 (EC 3.4.19.12) (Deubiquitinating enzyme 7) (Herpesvirus-associated ubiquitin-specific protease) (mHAUSP) (Ubiquitin thioesterase 7) (Ubiquitin-specific-processing protease 7)
CAFS_CommonC_G_036794	CAFS_CommonC_T_00096651	Q6INL2	klhl30	1.02	0.000408669	0.00682547	Kelch-like protein 30
CAFS_CommonC_G_089771	CAFS_CommonC_T_00247949	Q6P9X4	Ptp4a2 Prl2	1.02	0.00408072	0.0339051	Protein tyrosine phosphatase type IVA 2 (EC 3.1.3.48) (Protein-tyrosine phosphatase 4a2) (Protein-tyrosine phosphatase of regenerating liver 2) (PRL-2)
CAFS_CommonC_G_021591	CAFS_CommonC_T_00060014	Q7SYI5	c1galt1b c1galt1 zgc:66485	1.02	0.00451188	0.0364204	Glycoprotein-N-acetylgalactosamine 3-beta-galactosyltransferase 1-B (EC 2.4.1.122) (Core 1 O-glycan T-synthase B) (Core 1 UDP-galactose:N-acetylgalactosamine-alpha-R beta 1,3-galactosyltransferase 1-B) (Core 1 beta1,3-galactosyltransferase 1-B) (C1GalT1-B) (Core 1 beta3-Gal-T1-B)
CAFS_CommonC_G_068208	CAFS_CommonC_T_00186077	Q7T385	atp6v1c1a atp6v1c1 zgc:64034	1.02	0.00547723	0.0414715	V-type proton ATPase subunit C 1-A (V-ATPase subunit C 1-A) (Vacuolar proton pump subunit C 1-A)
CAFS_CommonC_G_025501	CAFS_CommonC_T_00070511	Q7ZWD4	uap1l1 zgc:56509	1.02	3.89786e-05	0.00125521	UDP-N-acetylhexosamine pyrophosphorylase-like protein 1 (EC 2.7.7.-)
CAFS_CommonC_G_048991	CAFS_CommonC_T_00130740	O54842	Nupr1	1.01	0.00397731	0.0332986	Nuclear protein 1 (Protein p8)
CAFS_CommonC_G_010753	CAFS_CommonC_T_00030342	P04278	SHBG	1.01	0.00187416	0.019987	Sex hormone-binding globulin (SHBG) (Sex steroid-binding protein) (SBP) (Testis-specific androgen-binding protein) (ABP) (Testosterone-estradiol-binding globulin) (TeBG) (Testosterone-estrogen-binding globulin)
CAFS_CommonC_G_029007	CAFS_CommonC_T_00078770	P59750	NF2	1.01	0.00590683	0.04372	Merlin (Moesin-ezrin-radixin-like protein) (Neurofibromin-2) (Schwannomin)
CAFS_CommonC_G_080538	CAFS_CommonC_T_00221609	P79749	pdgfrb	1.01	0.00124162	0.0148003	Platelet-derived growth factor receptor beta (PDGF-R-beta) (PDGFR-beta) (EC 2.7.10.1) (Beta platelet-derived growth factor receptor) (Beta-type platelet-derived growth factor receptor)
CAFS_CommonC_G_058196	CAFS_CommonC_T_00157883	Q02816	igf2	1.01	0.00249681	0.0243279	Insulin-like growth factor II (IGF-II) (Erythrotropin)
CAFS_CommonC_G_050225	CAFS_CommonC_T_00134734	Q16877	PFKFB4	1.01	0.000242996	0.00478279	6-phosphofructo-2-kinase/fructose-2,6-bisphosphatase 4 (6PF-2-K/Fru-2,6-P2ase 4) (PFK/FBPase 4) (6PF-2-K/Fru-2,6-P2ase testis-type isozyme) [Includes: 6-phosphofructo-2-kinase (EC 2.7.1.105); Fructose-2,6-bisphosphatase (EC 3.1.3.46)]
CAFS_CommonC_G_087590	CAFS_CommonC_T_00241913	Q62915	Cask	1.01	0.00284079	0.026563	Peripheral plasma membrane protein CASK (EC 2.7.11.1) (Calcium/calmodulin-dependent serine protein kinase)
CAFS_CommonC_G_000718	CAFS_CommonC_T_00001989	Q6GNW0	lrrfip2	1.01	0.00310747	0.028203	Leucine-rich repeat flightless-interacting protein 2 (LRR FLII-interacting protein 2) (xLRRFIP2)
CAFS_CommonC_G_046725	CAFS_CommonC_T_00124037	Q6P788	Atf5 Atfx	1.01	0.00340298	0.029989	Cyclic AMP-dependent transcription factor ATF-5 (cAMP-dependent transcription factor ATF-5) (Activating transcription factor 5) (Transcription factor ATFx)
CAFS_CommonC_G_046076	CAFS_CommonC_T_00122452	Q76LL6	Fhod3 Fhos2 Kiaa1695	1.01	0.00227139	0.0227981	FH1/FH2 domain-containing protein 3 (Formin homolog overexpressed in spleen 2) (mFHOS2)
CAFS_CommonC_G_030426	CAFS_CommonC_T_00082223	Q96BY7	ATG2B C14orf103	1.01	0.00294335	0.0271741	Autophagy-related protein 2 homolog B
CAFS_CommonC_G_074793	CAFS_CommonC_T_00205354	Q9JJG0	Tacc2 MNCb-3527	1.01	2.36177e-05	0.000871642	Transforming acidic coiled-coil-containing protein 2
CAFS_CommonC_G_065756	CAFS_CommonC_T_00179280	Q9NY72	SCN3B KIAA1158	1.01	0.00613891	0.0449318	Sodium channel subunit beta-3
CAFS_CommonC_G_053820	CAFS_CommonC_T_00144758	Q9UKT7	FBXL3 FBL3A FBXL3A	1.01	0.000727208	0.0102273	F-box/LRR-repeat protein 3 (F-box and leucine-rich repeat protein 3A) (F-box/LRR-repeat protein 3A)
CAFS_CommonC_G_067167	CAFS_CommonC_T_00183402	Q9UPV9	TRAK1 KIAA1042 OIP106	1.01	0.00223404	0.0225478	Trafficking kinesin-binding protein 1 (106 kDa O-GlcNAc transferase-interacting protein) (Protein Milton)
CAFS_CommonC_G_014850	CAFS_CommonC_T_00041793	Q9WVH4	Foxo3 Fkhr2 Foxo3a	1.01	4.89811e-05	0.00148035	Forkhead box protein O3
CAFS_CommonC_G_053962	CAFS_CommonC_T_00145250	A2AAJ9	Obscn Gm878	1	0.00423563	0.0348687	Obscurin (EC 2.7.11.1) (Obscurin-RhoGEF) (Obscurin-myosin light chain kinase) (Obscurin-MLCK)
CAFS_CommonC_G_078759	CAFS_CommonC_T_00216731	A2AGL3	Ryr3	1	8.63719e-05	0.00225273	Ryanodine receptor 3 (RYR-3) (RyR3) (Brain ryanodine receptor-calcium release channel) (Brain-type ryanodine receptor) (Type 3 ryanodine receptor)
CAFS_CommonC_G_047476	CAFS_CommonC_T_00126769	A2AJT9	BCLAF3 CXorf23	1	0.00126641	0.0150171	BCLAF1 and THRAP3 family member 3
CAFS_CommonC_G_005202	CAFS_CommonC_T_00014490	O55003	Bnip3 Nip3	1	3.06261e-05	0.00105521	BCL2/adenovirus E1B 19 kDa protein-interacting protein 3
CAFS_CommonC_G_067590	CAFS_CommonC_T_00184907	P14576	Srp54	1	0.000395029	0.00668069	Signal recognition particle 54 kDa protein (SRP54)
CAFS_CommonC_G_053579	CAFS_CommonC_T_00143835	P20929	NEB	1	1.41402e-06	9.68897e-05	Nebulin
CAFS_CommonC_G_001823	CAFS_CommonC_T_00005009	P55058	PLTP	1	0.000116655	0.00282668	Phospholipid transfer protein (Lipid transfer protein II)
CAFS_CommonC_G_037847	CAFS_CommonC_T_00099409	Q0VCM6	SLC43A2 LAT4	1	9.41086e-05	0.00240453	Large neutral amino acids transporter small subunit 4 (L-type amino acid transporter 4) (Solute carrier family 43 member 2)
CAFS_CommonC_G_049147	CAFS_CommonC_T_00131304	Q15382	RHEB RHEB2	1	0.00209006	0.0214462	GTP-binding protein Rheb (Ras homolog enriched in brain)
CAFS_CommonC_G_005847	CAFS_CommonC_T_00016257	Q29RS4	INO80E CCDC95	1	0.000386166	0.00658733	INO80 complex subunit E (Coiled-coil domain-containing protein 95)
CAFS_CommonC_G_023945	CAFS_CommonC_T_00066173	Q2M389	WASHC4 KIAA1033	1	0.00444058	0.0360561	WASH complex subunit 4 (Strumpellin and WASH-interacting protein) (SWIP) (WASH complex subunit SWIP)
CAFS_CommonC_G_061250	CAFS_CommonC_T_00166595	Q3T0T7	SAR1B	1	0.00271	0.0257365	GTP-binding protein SAR1b
CAFS_CommonC_G_089606	CAFS_CommonC_T_00247346	Q4VBT5	mkrn1 si:ch211-9f20.3 zgc:110403	1	1.41958e-07	1.55428e-05	Probable E3 ubiquitin-protein ligase makorin-1 (EC 2.3.2.27) (RING-type E3 ubiquitin transferase makorin-1)
CAFS_CommonC_G_048614	CAFS_CommonC_T_00130081	Q9BYK8	HELZ2 KIAA1769 PRIC285	1	0.00424813	0.0349522	Helicase with zinc finger domain 2 (ATP-dependent helicase PRIC285) (Helicase with zinc finger 2, transcriptional coactivator) (PPAR-alpha-interacting complex protein 285) (PPAR-gamma DNA-binding domain-interacting protein 1) (PDIP1) (PPAR-gamma DBD-interacting protein 1) (Peroxisomal proliferator-activated receptor A-interacting complex 285 kDa protein) (EC 3.6.4.-)
CAFS_CommonC_G_086772	CAFS_CommonC_T_00239066	Q9CUX1	Thap12 Prkrir Thap0	1	0.00207923	0.0213647	52 kDa repressor of the inhibitor of the protein kinase (p52rIPK) (58 kDa interferon-induced protein kinase-interacting protein) (p58IPK-interacting protein) (THAP domain-containing protein 0) (THAP domain-containing protein 12)
CAFS_CommonC_G_084544	CAFS_CommonC_T_00233082	Q9CYZ2	Tpd52l2	1	0.000204493	0.00423039	Tumor protein D54 (Tumor protein D52-like 2)
CAFS_CommonC_G_038682	CAFS_CommonC_T_00101778	Q9DG12	arnt2	1	0.0019827	0.0207552	Aryl hydrocarbon receptor nuclear translocator 2 (ARNT protein 2) (zfARNT2)
CAFS_CommonC_G_015844	CAFS_CommonC_T_00044476	Q9JIQ3	Diablo Smac	1	0.000552226	0.00841056	Diablo homolog, mitochondrial (Direct IAP-binding protein with low pI) (Second mitochondria-derived activator of caspase) (Smac)
CAFS_CommonC_G_065621	CAFS_CommonC_T_00178821	O57429	USP2 UBP41	0.99	1.40751e-05	0.000588528	Ubiquitin carboxyl-terminal hydrolase 2 (EC 3.4.19.12) (41 kDa ubiquitin-specific protease) (Deubiquitinating enzyme 2) (Ubiquitin thioesterase 2) (Ubiquitin-specific-processing protease 2)
CAFS_CommonC_G_088817	CAFS_CommonC_T_00245237	O95841	ANGPTL1 ANG3 ANGPT3 ARP1 PSEC0154 UNQ162/PRO188	0.99	0.00599051	0.0441404	Angiopoietin-related protein 1 (Angiopoietin-3) (ANG-3) (Angiopoietin-like protein 1)
CAFS_CommonC_G_056196	CAFS_CommonC_T_00151993	P12007	Ivd	0.99	0.00259038	0.0250205	Isovaleryl-CoA dehydrogenase, mitochondrial (IVD) (EC 1.3.8.4)
CAFS_CommonC_G_086990	CAFS_CommonC_T_00239836	P98093	c3	0.99	0.000752167	0.0104343	Complement C3 [Cleaved into: Complement C3 beta chain; Complement C3 alpha chain; C3a anaphylatoxin; Complement C3b alpha' chain; Complement C3c alpha' chain fragment 1; Complement C3dg fragment; Complement C3g fragment; Complement C3d fragment; Complement C3f fragment; Complement C3c alpha' chain fragment 2] (Fragment)
CAFS_CommonC_G_008816	CAFS_CommonC_T_00024951	Q16842	ST3GAL2 SIAT4B	0.99	0.00243046	0.0238477	CMP-N-acetylneuraminate-beta-galactosamide-alpha-2,3-sialyltransferase 2 (Alpha 2,3-ST 2) (Beta-galactoside alpha-2,3-sialyltransferase 2) (EC 2.4.99.4) (Gal-NAc6S) (Gal-beta-1,3-GalNAc-alpha-2,3-sialyltransferase) (ST3Gal II) (ST3GalII) (ST3GalA.2) (Sialyltransferase 4B) (SIAT4-B)
CAFS_CommonC_G_053836	CAFS_CommonC_T_00144835	Q32LR5	im:6907446 si:dkeyp-118h3.6	0.99	0.00554836	0.0418313	Ashwin
CAFS_CommonC_G_036041	CAFS_CommonC_T_00094483	Q3ZBN5	ASPN	0.99	0.00510492	0.0396614	Asporin
CAFS_CommonC_G_077371	CAFS_CommonC_T_00212426	Q561T9	leprot lepr-grp zgc:112430	0.99	0.00500328	0.0391811	Leptin receptor gene-related protein (Endospanin-1) (OB-R gene-related protein) (OB-RGRP)
CAFS_CommonC_G_015223	CAFS_CommonC_T_00042774	Q5CZV0	tmem182 zgc:113334	0.99	0.000969579	0.0123653	Transmembrane protein 182
CAFS_CommonC_G_034750	CAFS_CommonC_T_00091935	Q5R7E5	PCMTD1	0.99	0.00034318	0.00608583	Protein-L-isoaspartate O-methyltransferase domain-containing protein 1
CAFS_CommonC_G_089205	CAFS_CommonC_T_00246594	Q5ZL67	NFE2L1 NRF1 RCJMB04_7g14	0.99	0.000632783	0.00925139	Endoplasmic reticulum membrane sensor NFE2L1 (Nuclear factor erythroid 2-related factor 1) (NF-E2-related factor 1) (NFE2-related factor 1) (Nuclear factor, erythroid derived 2, like 1) [Cleaved into: Transcription factor NRF1]
CAFS_CommonC_G_073161	CAFS_CommonC_T_00200426	Q67EQ1	Clec4e Clecsf9 Mincle	0.99	0.00200836	0.0208759	C-type lectin domain family 4 member E (C-type lectin superfamily member 9) (Macrophage-inducible C-type lectin) (Mincle)
CAFS_CommonC_G_028287	CAFS_CommonC_T_00077127	Q6NUW5	anp32e zgc:65995 zgc:85827	0.99	0.000301141	0.00556743	Acidic leucine-rich nuclear phosphoprotein 32 family member E
CAFS_CommonC_G_046724	CAFS_CommonC_T_00124028	Q6P788	Atf5 Atfx	0.99	0.00237112	0.0234589	Cyclic AMP-dependent transcription factor ATF-5 (cAMP-dependent transcription factor ATF-5) (Activating transcription factor 5) (Transcription factor ATFx)
CAFS_CommonC_G_000339	CAFS_CommonC_T_00001008	Q6UWV6	ENPP7 UNQ3077/PRO9912	0.99	0.000337095	0.00600313	Ectonucleotide pyrophosphatase/phosphodiesterase family member 7 (E-NPP 7) (NPP-7) (EC 3.1.4.12) (Alkaline sphingomyelin phosphodiesterase) (Intestinal alkaline sphingomyelinase) (Alk-SMase)
CAFS_CommonC_G_036776	CAFS_CommonC_T_00096606	Q7T2L7	IL17RD SEF	0.99	0.00039855	0.0067287	Interleukin-17 receptor D (IL-17 receptor D) (IL-17RD) (Sef homolog) (cSEF)
CAFS_CommonC_G_059453	CAFS_CommonC_T_00161616	Q86VF7	NRAP	0.99	0.000388287	0.00659139	Nebulin-related-anchoring protein (N-RAP)
CAFS_CommonC_G_075386	CAFS_CommonC_T_00206887	Q8VHW7	Cacng6	0.99	0.00289774	0.0269142	Voltage-dependent calcium channel gamma-6 subunit (Neuronal voltage-gated calcium channel gamma-6 subunit)
CAFS_CommonC_G_078146	CAFS_CommonC_T_00214483	Q8WYQ9	ZCCHC14 KIAA0579	0.99	7.53336e-06	0.000356322	Zinc finger CCHC domain-containing protein 14 (BDG-29)
CAFS_CommonC_G_055528	CAFS_CommonC_T_00149879	Q90953	VCAN CSPG2	0.99	0.00267632	0.025608	Versican core protein (Chondroitin sulfate proteoglycan core protein 2) (Chondroitin sulfate proteoglycan 2) (Large fibroblast proteoglycan) (PG-M)
CAFS_CommonC_G_078503	CAFS_CommonC_T_00215797	Q9CYP7	Sesn3	0.99	6.44029e-06	0.000314774	Sestrin-3
CAFS_CommonC_G_091608	CAFS_CommonC_T_00253187	Q9W725	ucp2 slc25a8	0.99	7.19817e-05	0.00196241	Mitochondrial uncoupling protein 2 (UCP 2) (Solute carrier family 25 member 8)
CAFS_CommonC_G_060471	CAFS_CommonC_T_00164250	A5A761	SFXN1	0.98	0.00441295	0.0359191	Sideroflexin-1
CAFS_CommonC_G_024517	CAFS_CommonC_T_00067673	E9Q4P1	Wdfy1 Kiaa1435	0.98	0.000855649	0.0113199	WD repeat and FYVE domain-containing protein 1 (WD40- and FYVE domain-containing protein 1)
CAFS_CommonC_G_014179	CAFS_CommonC_T_00039957	F1QFS9	usp13 wu:fc61g08	0.98	4.31908e-07	3.74897e-05	Ubiquitin carboxyl-terminal hydrolase 13 (EC 3.4.19.12) (Deubiquitinating enzyme 13) (Ubiquitin thioesterase 13) (Ubiquitin-specific-processing protease 13)
CAFS_CommonC_G_042591	CAFS_CommonC_T_00112397	F1QRX7	tbc1d7	0.98	0.0054537	0.0413709	TBC1 domain family member 7
CAFS_CommonC_G_054869	CAFS_CommonC_T_00148034	P29074	PTPN4	0.98	0.00503003	0.0392757	Tyrosine-protein phosphatase non-receptor type 4 (EC 3.1.3.48) (Protein-tyrosine phosphatase MEG1) (MEG) (PTPase-MEG1)
CAFS_CommonC_G_047255	CAFS_CommonC_T_00125944	P63329	Ppp3ca Calna	0.98	0.00543489	0.0412705	Serine/threonine-protein phosphatase 2B catalytic subunit alpha isoform (EC 3.1.3.16) (CAM-PRP catalytic subunit) (Calmodulin-dependent calcineurin A subunit alpha isoform)
CAFS_CommonC_G_025839	CAFS_CommonC_T_00071385	Q16534	HLF	0.98	0.00223885	0.0225761	Hepatic leukemia factor
CAFS_CommonC_G_048944	CAFS_CommonC_T_00130534	Q4G3H4	chuk ikk1 zgc:56539	0.98	0.000586121	0.00876869	Inhibitor of nuclear factor kappa-B kinase subunit alpha (I kappa-B kinase alpha) (IKK-A) (IKK-alpha) (IkBKA) (IkappaB kinase) (EC 2.7.11.10) (Conserved helix-loop-helix ubiquitous kinase) (I-kappa-B kinase 1) (IKK1) (Nuclear factor NF-kappa-B inhibitor kinase alpha) (NFKBIKA)
CAFS_CommonC_G_091695	CAFS_CommonC_T_00253496	Q5R8M1	STK38	0.98	0.00444049	0.0360561	Serine/threonine-protein kinase 38 (EC 2.7.11.1)
CAFS_CommonC_G_028104	CAFS_CommonC_T_00076744	Q5SVR0	Tbc1d9b Kiaa0676	0.98	0.00711052	0.0494561	TBC1 domain family member 9B
CAFS_CommonC_G_005412	CAFS_CommonC_T_00015132	Q5U3Q6	trip10 cip4 zgc:101777	0.98	0.00360888	0.0311805	Cdc42-interacting protein 4 homolog (Thyroid receptor-interacting protein 10 homolog)
CAFS_CommonC_G_062690	CAFS_CommonC_T_00170634	Q5VWN6	TASOR2 C10orf18 FAM208B KIAA2006	0.98	0.000579533	0.00870095	Protein TASOR 2
CAFS_CommonC_G_072413	CAFS_CommonC_T_00198782	Q62179	Sema4b Kiaa1745 Semac SemC	0.98	0.0071358	0.0495068	Semaphorin-4B (Semaphorin-C) (Sema C)
CAFS_CommonC_G_081008	CAFS_CommonC_T_00222798	Q6GQN4	fam32al fam32a zgc:91831	0.98	0.00320081	0.0287869	Protein FAM32A-like
CAFS_CommonC_G_036732	CAFS_CommonC_T_00096509	Q7SXU0	eif3ja eif3j eif3s1a zgc:63801	0.98	2.44142e-05	0.000893233	Eukaryotic translation initiation factor 3 subunit J-A (eIF3j-A) (Eukaryotic translation initiation factor 3 subunit 1-A) (eIF-3-alpha-A) (eIF3 p35-A)
CAFS_CommonC_G_049993	CAFS_CommonC_T_00133886	Q8IWE5	PLEKHM2 KIAA0842 SKIP	0.98	0.0043269	0.0354032	Pleckstrin homology domain-containing family M member 2 (PH domain-containing family M member 2) (Salmonella-induced filaments A and kinesin-interacting protein) (SifA and kinesin-interacting protein)
CAFS_CommonC_G_084815	CAFS_CommonC_T_00233471	Q96BN8	OTULIN FAM105B	0.98	0.0054731	0.0414715	Ubiquitin thioesterase otulin (EC 3.4.19.12) (Deubiquitinating enzyme otulin) (OTU domain-containing deubiquitinase with linear linkage specificity) (Ubiquitin thioesterase Gumby)
CAFS_CommonC_G_063102	CAFS_CommonC_T_00172101	Q9XTA3	MYOC TIGR	0.98	0.000473372	0.00756423	Myocilin (Myocilin 55 kDa subunit) (Trabecular meshwork-induced glucocorticoid response protein) [Cleaved into: Myocilin, N-terminal fragment (Myocilin 20 kDa N-terminal fragment); Myocilin, C-terminal fragment (Myocilin 35 kDa N-terminal fragment)]
CAFS_CommonC_G_032817	CAFS_CommonC_T_00087738	Q9Y3B6	EMC9 C14orf122 FAM158A CGI-112	0.98	0.00500599	0.0391811	ER membrane protein complex subunit 9 (Protein FAM158A)
CAFS_CommonC_G_059199	CAFS_CommonC_T_00160707	Q9Y4G2	PLEKHM1 KIAA0356	0.98	0.000209751	0.00429099	Pleckstrin homology domain-containing family M member 1 (PH domain-containing family M member 1) (162 kDa adapter protein) (AP162)
CAFS_CommonC_G_043387	CAFS_CommonC_T_00114768	Q9YGM8	cav1 cav-1	0.98	5.26317e-05	0.00156372	Caveolin-1
CAFS_CommonC_G_062904	CAFS_CommonC_T_00171346	Q9Z2D6	Mecp2	0.98	0.00651899	0.0468431	Methyl-CpG-binding protein 2 (MeCp-2 protein) (MeCp2)
CAFS_CommonC_G_073458	CAFS_CommonC_T_00201400	A2BGD5	calcoco1 si:dkey-148f24.4	0.97	0.000336927	0.00600313	Calcium-binding and coiled-coil domain-containing protein 1
CAFS_CommonC_G_053623	CAFS_CommonC_T_00143973	B0V207	fam160a2 si:ch211-39h10.1	0.97	0.00604076	0.044408	FTS and Hook-interacting protein homolog (FHIP) (Protein FAM160A2)
CAFS_CommonC_G_075993	CAFS_CommonC_T_00209031	O42364	apoeb apoe	0.97	7.3558e-05	0.00198405	Apolipoprotein Eb (Apo-Eb)
CAFS_CommonC_G_009245	CAFS_CommonC_T_00026157	P16960	RYR1 CRC	0.97	0.000670022	0.00962449	Ryanodine receptor 1 (RYR-1) (RyR1) (Skeletal muscle calcium release channel) (Skeletal muscle ryanodine receptor) (Skeletal muscle-type ryanodine receptor) (Type 1 ryanodine receptor)
CAFS_CommonC_G_012512	CAFS_CommonC_T_00035291	P20070	Cyb5r3 Dia1	0.97	0.000234336	0.0046524	NADH-cytochrome b5 reductase 3 (B5R) (Cytochrome b5 reductase) (EC 1.6.2.2) (Diaphorase-1) [Cleaved into: NADH-cytochrome b5 reductase 3 membrane-bound form; NADH-cytochrome b5 reductase 3 soluble form]
CAFS_CommonC_G_063089	CAFS_CommonC_T_00172054	Q13620	CUL4B KIAA0695	0.97	3.10636e-05	0.00106779	Cullin-4B (CUL-4B)
CAFS_CommonC_G_066936	CAFS_CommonC_T_00182599	Q16820	MEP1B	0.97	0.000840118	0.0111822	Meprin A subunit beta (EC 3.4.24.63) (Endopeptidase-2) (Meprin B) (N-benzoyl-L-tyrosyl-P-amino-benzoic acid hydrolase subunit beta) (PABA peptide hydrolase) (PPH beta)
CAFS_CommonC_G_016811	CAFS_CommonC_T_00047296	Q19UN5	CDK5RAP2	0.97	0.000546851	0.00836749	CDK5 regulatory subunit-associated protein 2
CAFS_CommonC_G_007440	CAFS_CommonC_T_00020957	Q4R4T9	RANBP3 QccE-19613	0.97	0.00624161	0.045502	Ran-binding protein 3 (RanBP3)
CAFS_CommonC_G_042477	CAFS_CommonC_T_00112067	Q4ZJM9	C1ql4 C1qtnf11 Ctrp11	0.97	0.00020517	0.00423551	Complement C1q-like protein 4 (C1q and tumor necrosis factor-related protein 11) (C1q/TNF-related protein 11) (C1qTNF11) (CTRP11)
CAFS_CommonC_G_067188	CAFS_CommonC_T_00183477	Q58DD4	SDC2	0.97	0.000909405	0.0118223	Syndecan-2 (SYND2) (CD antigen CD362)
CAFS_CommonC_G_086041	CAFS_CommonC_T_00236995	Q5RB29	FXYD6	0.97	0.000626804	0.00918215	FXYD domain-containing ion transport regulator 6 (Phosphohippolin)
CAFS_CommonC_G_000008	CAFS_CommonC_T_00000021	Q5RBL0	YIPF1	0.97	0.00561896	0.04217	Protein YIPF1 (YIP1 family member 1)
CAFS_CommonC_G_032908	CAFS_CommonC_T_00087931	Q7ZWM8	rnf2-b ring1b-b	0.97	0.00343697	0.0301298	E3 ubiquitin-protein ligase RING2-B (EC 2.3.2.27) (RING finger protein 1B-B) (RING1b-B) (RING finger protein 2-B) (RING-type E3 ubiquitin transferase RING2-B)
CAFS_CommonC_G_003283	CAFS_CommonC_T_00009179	Q864W1	CFB BF	0.97	0.00388495	0.032794	Complement factor B (EC 3.4.21.47) (C3/C5 convertase) [Cleaved into: Complement factor B Ba fragment; Complement factor B Bb fragment]
CAFS_CommonC_G_059510	CAFS_CommonC_T_00161812	Q86VF7	NRAP	0.97	0.00316443	0.0285589	Nebulin-related-anchoring protein (N-RAP)
CAFS_CommonC_G_089752	CAFS_CommonC_T_00247865	Q8BWN8	Acot4 Pte1b Pte2b	0.97	0.00321132	0.0288706	Peroxisomal succinyl-coenzyme A thioesterase (EC 3.1.2.3) (Acyl-coenzyme A thioesterase 4) (Acyl-CoA thioesterase 4) (PTE-2b) (Peroxisomal acyl coenzyme A thioester hydrolase Ib) (Peroxisomal long-chain acyl-CoA thioesterase Ib) (PTE-Ib)
CAFS_CommonC_G_071762	CAFS_CommonC_T_00196524	Q9BZI7	UPF3B RENT3B UPF3X	0.97	0.00423385	0.0348687	Regulator of nonsense transcripts 3B (Nonsense mRNA reducing factor 3B) (Up-frameshift suppressor 3 homolog B) (hUpf3B) (Up-frameshift suppressor 3 homolog on chromosome X) (hUpf3p-X)
CAFS_CommonC_G_000778	CAFS_CommonC_T_00002228	Q9GLY5	ITIH3	0.97	1.21901e-05	0.000528393	Inter-alpha-trypsin inhibitor heavy chain H3 (ITI heavy chain H3) (ITI-HC3) (Inter-alpha-inhibitor heavy chain 3)
CAFS_CommonC_G_019068	CAFS_CommonC_T_00053530	Q9Z2X5	Homer3 Vesl3	0.97	0.0041261	0.0341831	Homer protein homolog 3 (Homer-3) (VASP/Ena-related gene up-regulated during seizure and LTP 3) (Vesl-3)
CAFS_CommonC_G_001402	CAFS_CommonC_T_00003950	A7MBU6	tdo2a tdo2	0.96	4.94381e-05	0.00148828	Tryptophan 2,3-dioxygenase A (TDO-A) (EC 1.13.11.11) (Tryptamin 2,3-dioxygenase A) (Tryptophan oxygenase A) (TO-A) (TRPO-A) (Tryptophan pyrrolase A) (Tryptophanase A)
CAFS_CommonC_G_006664	CAFS_CommonC_T_00018588	B1AZ99	Otud3	0.96	5.86873e-05	0.00169146	OTU domain-containing protein 3 (EC 3.4.19.12)
CAFS_CommonC_G_050208	CAFS_CommonC_T_00134673	B5X8I6	0	0.96	0.00507875	0.0395204	Neuropeptide-like protein C4orf48 homolog
CAFS_CommonC_G_056497	CAFS_CommonC_T_00153068	O35344	Kpna3 Qip2	0.96	0.00197904	0.0207242	Importin subunit alpha-4 (Importin alpha Q2) (Qip2) (Karyopherin subunit alpha-3)
CAFS_CommonC_G_027150	CAFS_CommonC_T_00074424	P22670	RFX1	0.96	0.000763584	0.0105285	MHC class II regulatory factor RFX1 (Enhancer factor C) (EF-C) (Regulatory factor X 1) (RFX) (Transcription factor RFX1)
CAFS_CommonC_G_071147	CAFS_CommonC_T_00195017	P97434	Mprip Kiaa0864 Mrip Rhoip3	0.96	0.000318802	0.00577124	Myosin phosphatase Rho-interacting protein (Rho-interacting protein 3) (RIP3) (p116Rip)
CAFS_CommonC_G_019735	CAFS_CommonC_T_00055252	Q29467	INPP5A	0.96	0.00444084	0.0360561	Type I inositol 1,4,5-trisphosphate 5-phosphatase (5PTase) (EC 3.1.3.56)
CAFS_CommonC_G_031788	CAFS_CommonC_T_00085444	Q56A35	actr2b arp2b si:dkey-66m17.2 zgc:110550	0.96	0.00607465	0.0446048	Actin-related protein 2-B (Actin-like protein 2-B)
CAFS_CommonC_G_001405	CAFS_CommonC_T_00003969	Q5NVM4	PTGES3	0.96	0.00504637	0.0393513	Prostaglandin E synthase 3 (EC 5.3.99.3) (Cytosolic prostaglandin E2 synthase) (cPGES)
CAFS_CommonC_G_023967	CAFS_CommonC_T_00066222	Q5R7J9	EIF4G2	0.96	0.0068371	0.0482182	Eukaryotic translation initiation factor 4 gamma 2 (eIF-4-gamma 2) (eIF-4G 2) (eIF4G 2)
CAFS_CommonC_G_024759	CAFS_CommonC_T_00068299	Q5TEA3	C20orf194	0.96	0.000137677	0.0031938	Uncharacterized protein C20orf194
CAFS_CommonC_G_082793	CAFS_CommonC_T_00227715	Q62234	Myom1	0.96	1.18025e-07	1.32161e-05	Myomesin-1 (Myomesin family member 1) (Skelemin)
CAFS_CommonC_G_091613	CAFS_CommonC_T_00253213	Q6DRC5	uspl1	0.96	0.00502793	0.0392757	SUMO-specific isopeptidase USPL1 (EC 3.4.22.-) (Ubiquitin-specific peptidase-like protein 1)
CAFS_CommonC_G_069610	CAFS_CommonC_T_00190195	Q7T163	kidins220b arms kidins220 si:dkeyp-7f8.3 si:dz119j18.2 zgc:63531	0.96	0.00386549	0.032677	Kinase D-interacting substrate of 220 kDa B (Ankyrin repeat-rich membrane-spanning protein B)
CAFS_CommonC_G_009851	CAFS_CommonC_T_00027838	Q803V3	ppp2r3c zgc:55473	0.96	0.00270208	0.0257131	Serine/threonine-protein phosphatase 2A regulatory subunit B'' subunit gamma
CAFS_CommonC_G_032005	CAFS_CommonC_T_00085882	Q96BY7	ATG2B C14orf103	0.96	0.00019536	0.00408846	Autophagy-related protein 2 homolog B
CAFS_CommonC_G_088753	CAFS_CommonC_T_00244954	Q9Y5X2	SNX8	0.96	0.00511284	0.0396812	Sorting nexin-8
CAFS_CommonC_G_011167	CAFS_CommonC_T_00031564	A2BGD5	calcoco1 si:dkey-148f24.4	0.95	0.000192596	0.00404912	Calcium-binding and coiled-coil domain-containing protein 1
CAFS_CommonC_G_067351	CAFS_CommonC_T_00184101	A8MW92	PHF20L1 CGI-72	0.95	0.00328062	0.029283	PHD finger protein 20-like protein 1
CAFS_CommonC_G_082366	CAFS_CommonC_T_00226930	O60346	PHLPP1 KIAA0606 PHLPP PLEKHE1 SCOP	0.95	0.0040582	0.0337464	PH domain leucine-rich repeat-containing protein phosphatase 1 (EC 3.1.3.16) (Pleckstrin homology domain-containing family E member 1) (PH domain-containing family E member 1) (Suprachiasmatic nucleus circadian oscillatory protein) (hSCOP)
CAFS_CommonC_G_023022	CAFS_CommonC_T_00063744	O60487	MPZL2 EVA EVA1 UNQ606/PRO1192	0.95	0.00258962	0.0250205	Myelin protein zero-like protein 2 (Epithelial V-like antigen 1)
CAFS_CommonC_G_019775	CAFS_CommonC_T_00055347	O94851	MICAL2 KIAA0750 MICAL2PV1 MICAL2PV2	0.95	9.88073e-07	7.32065e-05	[F-actin]-monooxygenase MICAL2 (EC 1.14.13.225) (Molecule interacting with CasL protein 2) (MICAL-2)
CAFS_CommonC_G_089016	CAFS_CommonC_T_00245974	P08621	SNRNP70 RNPU1Z RPU1 SNRP70 U1AP1	0.95	0.000424825	0.00702387	U1 small nuclear ribonucleoprotein 70 kDa (U1 snRNP 70 kDa) (U1-70K) (snRNP70)
CAFS_CommonC_G_007105	CAFS_CommonC_T_00019908	P30622	CLIP1 CYLN1 RSN	0.95	0.00335289	0.0296975	CAP-Gly domain-containing linker protein 1 (Cytoplasmic linker protein 1) (Cytoplasmic linker protein 170 alpha-2) (CLIP-170) (Reed-Sternberg intermediate filament-associated protein) (Restin)
CAFS_CommonC_G_086744	CAFS_CommonC_T_00238981	Q13442	PDAP1 HASPP28	0.95	0.00109936	0.013547	28 kDa heat- and acid-stable phosphoprotein (PDGF-associated protein) (PAP) (PDGFA-associated protein 1) (PAP1)
CAFS_CommonC_G_065064	CAFS_CommonC_T_00177608	Q13523	PRPF4B KIAA0536 PRP4 PRP4H PRP4K	0.95	0.004172	0.034489	Serine/threonine-protein kinase PRP4 homolog (EC 2.7.11.1) (PRP4 kinase) (PRP4 pre-mRNA-processing factor 4 homolog)
CAFS_CommonC_G_073500	CAFS_CommonC_T_00201547	Q1LV22	fam214a si:dkey-266j9.3	0.95	0.00641409	0.0463149	Protein FAM214A
CAFS_CommonC_G_090018	CAFS_CommonC_T_00248842	Q2KHR2	RFX7 RFXDC2	0.95	0.00611524	0.0448138	DNA-binding protein RFX7 (Regulatory factor X 7) (Regulatory factor X domain-containing protein 2)
CAFS_CommonC_G_019617	CAFS_CommonC_T_00055007	Q503G8	slc38a6 zgc:110611	0.95	0.00269435	0.0256771	Probable sodium-coupled neutral amino acid transporter 6 (Na(+)-coupled neutral amino acid transporter 6) (Solute carrier family 38 member 6)
CAFS_CommonC_G_049755	CAFS_CommonC_T_00133038	Q6Y7W6	GIGYF2 KIAA0642 PERQ2 TNRC15	0.95	0.00224179	0.0225952	GRB10-interacting GYF protein 2 (PERQ amino acid-rich with GYF domain-containing protein 2) (Trinucleotide repeat-containing gene 15 protein)
CAFS_CommonC_G_021135	CAFS_CommonC_T_00058787	Q91YE8	Synpo2	0.95	0.00110676	0.0136155	Synaptopodin-2 (Myopodin)
CAFS_CommonC_G_017490	CAFS_CommonC_T_00049245	Q920J3	Coro6	0.95	0.00107841	0.0133613	Coronin-6
CAFS_CommonC_G_081368	CAFS_CommonC_T_00224100	Q9IBD8	ptprc	0.95	0.00473044	0.0375312	Receptor-type tyrosine-protein phosphatase C (EC 3.1.3.48) (Leukocyte common antigen) (CD antigen CD45)
CAFS_CommonC_G_062547	CAFS_CommonC_T_00170155	Q9W719	HPRT1 HPRT	0.95	0.000323933	0.00581427	Hypoxanthine-guanine phosphoribosyltransferase (HGPRT) (HGPRTase) (EC 2.4.2.8)
CAFS_CommonC_G_053188	CAFS_CommonC_T_00143126	O46385	SVIL	0.94	1.14137e-07	1.28783e-05	Supervillin (Archvillin) (p205/p250)
CAFS_CommonC_G_078261	CAFS_CommonC_T_00214883	O54689	Ccr6 Cmkbr6	0.94	0.00312011	0.0282848	C-C chemokine receptor type 6 (C-C CKR-6) (CC-CKR-6) (CCR-6) (KY411) (CD antigen CD196)
CAFS_CommonC_G_014575	CAFS_CommonC_T_00040946	O75410	TACC1 KIAA1103	0.94	0.00268455	0.025625	Transforming acidic coiled-coil-containing protein 1 (Gastric cancer antigen Ga55) (Taxin-1)
CAFS_CommonC_G_077385	CAFS_CommonC_T_00212500	P15924	DSP	0.94	0.000723442	0.0101937	Desmoplakin (DP) (250/210 kDa paraneoplastic pemphigus antigen)
CAFS_CommonC_G_066338	CAFS_CommonC_T_00181216	P38529	HSF1	0.94	0.00316393	0.0285589	Heat shock factor protein 1 (HSF 1) (HSF 3A) (HSTF 3A) (Heat shock transcription factor 1) (HSTF 1)
CAFS_CommonC_G_061672	CAFS_CommonC_T_00167622	P43244	Matr3	0.94	0.00173667	0.0189584	Matrin-3 (Nuclear scaffold protein p130/MAT3)
CAFS_CommonC_G_068686	CAFS_CommonC_T_00187768	Q00004	SRP68	0.94	0.00167941	0.0184904	Signal recognition particle subunit SRP68 (SRP68) (Signal recognition particle 68 kDa protein)
CAFS_CommonC_G_072351	CAFS_CommonC_T_00198596	Q03414	mef2a sl2	0.94	0.00117755	0.0142074	Myocyte-specific enhancer factor 2A homolog (XMEF2A1) (xMEF2A) (Serum response factor-like protein 2) (SL-2)
CAFS_CommonC_G_040107	CAFS_CommonC_T_00105588	Q13133	NR1H3 LXRA	0.94	0.00442511	0.0359876	Oxysterols receptor LXR-alpha (Liver X receptor alpha) (Nuclear receptor subfamily 1 group H member 3)
CAFS_CommonC_G_091758	CAFS_CommonC_T_00253715	Q5R685	PIK3R1	0.94	0.00106605	0.0132637	Phosphatidylinositol 3-kinase regulatory subunit alpha (PI3-kinase regulatory subunit alpha) (PI3K regulatory subunit alpha) (PtdIns-3-kinase regulatory subunit alpha) (Phosphatidylinositol 3-kinase 85 kDa regulatory subunit alpha) (PI3-kinase subunit p85-alpha) (PtdIns-3-kinase regulatory subunit p85-alpha)
CAFS_CommonC_G_084876	CAFS_CommonC_T_00233696	Q5T5U3	ARHGAP21 ARHGAP10 KIAA1424	0.94	0.00452669	0.0365025	Rho GTPase-activating protein 21 (Rho GTPase-activating protein 10) (Rho-type GTPase-activating protein 21)
CAFS_CommonC_G_012647	CAFS_CommonC_T_00035690	Q5ZJI9	UBAC1 KPC2 UBADC1 RCJMB04_17l24	0.94	0.00438469	0.035775	Ubiquitin-associated domain-containing protein 1 (UBA domain-containing protein 1) (E3 ubiquitin-protein ligase subunit KPC2) (Kip1 ubiquitination-promoting complex protein 2)
CAFS_CommonC_G_014702	CAFS_CommonC_T_00041294	Q66IN2	qser1	0.94	0.00364944	0.0313893	Glutamine and serine-rich protein 1
CAFS_CommonC_G_087334	CAFS_CommonC_T_00240970	Q6EE22	UNK KIAA1753 ZC3H5	0.94	0.00655493	0.0469866	RING finger protein unkempt homolog (Zinc finger CCCH domain-containing protein 5)
CAFS_CommonC_G_000072	CAFS_CommonC_T_00000248	Q6PHS6	Snx13	0.94	0.0017072	0.0187127	Sorting nexin-13
CAFS_CommonC_G_077859	CAFS_CommonC_T_00213899	Q6UB98	ANKRD12 ANCO2 KIAA0874	0.94	0.000122767	0.0029382	Ankyrin repeat domain-containing protein 12 (Ankyrin repeat-containing cofactor 2) (GAC-1 protein)
CAFS_CommonC_G_073501	CAFS_CommonC_T_00201549	Q712U5	Arpp19	0.94	0.0038889	0.0327943	cAMP-regulated phosphoprotein 19 (ARPP-19)
CAFS_CommonC_G_013457	CAFS_CommonC_T_00037828	Q8NC44	RETREG2 C2orf17 FAM134A MAG2	0.94	0.00328075	0.029283	Reticulophagy regulator 2
CAFS_CommonC_G_085195	CAFS_CommonC_T_00234877	Q8NEZ4	KMT2C HALR KIAA1506 MLL3	0.94	0.000696099	0.00988855	Histone-lysine N-methyltransferase 2C (Lysine N-methyltransferase 2C) (EC 2.1.1.43) (Homologous to ALR protein) (Myeloid/lymphoid or mixed-lineage leukemia protein 3)
CAFS_CommonC_G_037023	CAFS_CommonC_T_00097243	Q8NF50	DOCK8	0.94	0.00650152	0.0467749	Dedicator of cytokinesis protein 8
CAFS_CommonC_G_025862	CAFS_CommonC_T_00071431	Q90584	COL17A1 BP180 BPAG2	0.94	0.0063166	0.0458462	Collagen alpha-1(XVII) chain (180 kDa bullous pemphigoid antigen 2) (Bullous pemphigoid antigen 2) [Cleaved into: 120 kDa linear IgA disease antigen homolog]
CAFS_CommonC_G_035886	CAFS_CommonC_T_00094034	Q9NVN8	GNL3L	0.94	0.00194759	0.0204965	Guanine nucleotide-binding protein-like 3-like protein
CAFS_CommonC_G_058907	CAFS_CommonC_T_00159745	O19071	MGAT2 GNT2	0.93	0.00698275	0.0488925	Alpha-1,6-mannosyl-glycoprotein 2-beta-N-acetylglucosaminyltransferase (EC 2.4.1.143) (Beta-1,2-N-acetylglucosaminyltransferase II) (GlcNAc-T II) (GNT-II) (Mannoside acetylglucosaminyltransferase 2) (N-glycosyl-oligosaccharide-glycoprotein N-acetylglucosaminyltransferase II)
CAFS_CommonC_G_087525	CAFS_CommonC_T_00241683	O43493	TGOLN2 TGN46 TGN51	0.93	0.000537439	0.00827095	Trans-Golgi network integral membrane protein 2 (TGN38 homolog) (TGN46) (TGN48) (Trans-Golgi network protein TGN51)
CAFS_CommonC_G_092008	CAFS_CommonC_T_00254470	O76080	ZFAND5 ZA20D2 ZNF216	0.93	1.28148e-05	0.000549032	AN1-type zinc finger protein 5 (Zinc finger A20 domain-containing protein 2) (Zinc finger protein 216)
CAFS_CommonC_G_050296	CAFS_CommonC_T_00134977	P36404	ARL2	0.93	0.007028	0.049074	ADP-ribosylation factor-like protein 2
CAFS_CommonC_G_091850	CAFS_CommonC_T_00253978	P51589	CYP2J2	0.93	0.00174925	0.0190424	Cytochrome P450 2J2 (EC 1.14.14.-) (Albendazole monooxygenase (hydroxylating)) (EC 1.14.14.74) (Albendazole monooxygenase (sulfoxide-forming)) (EC 1.14.14.73) (Arachidonic acid epoxygenase) (CYPIIJ2)
CAFS_CommonC_G_020829	CAFS_CommonC_T_00057946	Q00589	SLC6A6	0.93	0.00448572	0.0362512	Sodium- and chloride-dependent taurine transporter (Solute carrier family 6 member 6)
CAFS_CommonC_G_020018	CAFS_CommonC_T_00055936	Q148C9	HEBP1	0.93	0.00451405	0.0364204	Heme-binding protein 1
CAFS_CommonC_G_045361	CAFS_CommonC_T_00120236	Q15119	PDK2 PDHK2	0.93	0.00230212	0.0229762	[Pyruvate dehydrogenase (acetyl-transferring)] kinase isozyme 2, mitochondrial (EC 2.7.11.2) (Pyruvate dehydrogenase kinase isoform 2) (PDH kinase 2) (PDKII)
CAFS_CommonC_G_058747	CAFS_CommonC_T_00159466	Q15434	RBMS2 SCR3	0.93	0.00544996	0.0413531	RNA-binding motif, single-stranded-interacting protein 2 (Suppressor of CDC2 with RNA-binding motif 3)
CAFS_CommonC_G_037469	CAFS_CommonC_T_00098356	Q3U1V8	Map3k9	0.93	0.00394367	0.0330919	Mitogen-activated protein kinase kinase kinase 9 (EC 2.7.11.25)
CAFS_CommonC_G_044080	CAFS_CommonC_T_00116660	Q5PQR5	Imp4	0.93	0.00438424	0.035775	U3 small nucleolar ribonucleoprotein protein IMP4 (U3 snoRNP protein IMP4)
CAFS_CommonC_G_072073	CAFS_CommonC_T_00197534	Q5RET3	AAGAB	0.93	0.000895824	0.0117058	Alpha- and gamma-adaptin-binding protein p34
CAFS_CommonC_G_060574	CAFS_CommonC_T_00164602	Q5T3F8	TMEM63B C6orf110	0.93	0.00688032	0.0484587	CSC1-like protein 2 (Transmembrane protein 63B)
CAFS_CommonC_G_071056	CAFS_CommonC_T_00194666	Q5VT06	CEP350 CAP350 KIAA0480 GM133	0.93	0.00215206	0.0219225	Centrosome-associated protein 350 (Cep350) (Centrosome-associated protein of 350 kDa)
CAFS_CommonC_G_006371	CAFS_CommonC_T_00017777	Q5XPI3	Rnf123 Kpc1	0.93	0.00117052	0.0141838	E3 ubiquitin-protein ligase RNF123 (EC 2.3.2.27) (Kip1 ubiquitination-promoting complex protein 1) (RING finger protein 123) (RING-type E3 ubiquitin transferase RNF123)
CAFS_CommonC_G_007323	CAFS_CommonC_T_00020553	Q61329	Zfhx3 Atbf1	0.93	0.00328366	0.0293002	Zinc finger homeobox protein 3 (AT motif-binding factor 1) (AT-binding transcription factor 1) (Alpha-fetoprotein enhancer-binding protein) (Zinc finger homeodomain protein 3) (ZFH-3)
CAFS_CommonC_G_083065	CAFS_CommonC_T_00228705	Q63406	Mcf2l Ost	0.93	0.00716797	0.0495788	Guanine nucleotide exchange factor DBS (DBL's big sister) (MCF2-transforming sequence-like protein) (OST oncogene)
CAFS_CommonC_G_063792	CAFS_CommonC_T_00173743	Q6P788	Atf5 Atfx	0.93	0.00380381	0.0323442	Cyclic AMP-dependent transcription factor ATF-5 (cAMP-dependent transcription factor ATF-5) (Activating transcription factor 5) (Transcription factor ATFx)
CAFS_CommonC_G_048310	CAFS_CommonC_T_00128949	Q864Z2	RGS5	0.93	0.000472903	0.00756423	Regulator of G-protein signaling 5 (RGS5)
CAFS_CommonC_G_076050	CAFS_CommonC_T_00209239	Q99MY8	Ash1l	0.93	0.00338853	0.0299288	Histone-lysine N-methyltransferase ASH1L (EC 2.1.1.43) (ASH1-like protein) (Absent small and homeotic disks protein 1 homolog)
CAFS_CommonC_G_090887	CAFS_CommonC_T_00251174	Q9HBU6	ETNK1 EKI1	0.93	0.00123128	0.0147238	Ethanolamine kinase 1 (EKI 1) (EC 2.7.1.82)
CAFS_CommonC_G_023794	CAFS_CommonC_T_00065751	Q9JI55	PLEC PLEC1	0.93	0.00031754	0.00575544	Plectin (PCN) (PLTN) (300 kDa intermediate filament-associated protein) (IFAP300) (Plectin-1) (Fragment)
CAFS_CommonC_G_066903	CAFS_CommonC_T_00182486	Q9JM13	Rabgef1 Rabex5	0.93	0.00642613	0.0463792	Rab5 GDP/GTP exchange factor (Rabex-5)
CAFS_CommonC_G_071877	CAFS_CommonC_T_00196906	Q9UDY8	MALT1 MLT	0.93	0.00268135	0.025611	Mucosa-associated lymphoid tissue lymphoma translocation protein 1 (EC 3.4.22.-) (MALT lymphoma-associated translocation) (Paracaspase)
CAFS_CommonC_G_063288	CAFS_CommonC_T_00172737	O43451	MGAM MGA MGAML	0.92	5.50755e-05	0.00161522	Maltase-glucoamylase, intestinal [Includes: Maltase (EC 3.2.1.20) (Alpha-glucosidase); Glucoamylase (EC 3.2.1.3) (Glucan 1,4-alpha-glucosidase)]
CAFS_CommonC_G_023015	CAFS_CommonC_T_00063730	O95171	SCEL	0.92	4.57347e-06	0.000245374	Sciellin
CAFS_CommonC_G_053085	CAFS_CommonC_T_00142790	P0C1G7	Wbp1l Opal1	0.92	0.00482912	0.03813	WW domain binding protein 1-like (Outcome predictor in acute leukemia 1 homolog)
CAFS_CommonC_G_081007	CAFS_CommonC_T_00222795	P11602	LPL	0.92	0.000913492	0.011859	Lipoprotein lipase (LPL) (EC 3.1.1.34)
CAFS_CommonC_G_048446	CAFS_CommonC_T_00129470	P17790	BSG	0.92	6.27561e-05	0.00177531	Basigin (5A11 antigen) (Blood-brain barrier HT7 antigen) (Neurothelin)
CAFS_CommonC_G_085658	CAFS_CommonC_T_00236585	P29101	Syt2	0.92	0.0067121	0.0476635	Synaptotagmin-2 (Synaptotagmin II) (SytII)
CAFS_CommonC_G_062098	CAFS_CommonC_T_00168976	P41732	TSPAN7 A15 DXS1692E MXS1 TM4SF2	0.92	0.000812255	0.0109593	Tetraspanin-7 (Tspan-7) (Cell surface glycoprotein A15) (Membrane component chromosome X surface marker 1) (T-cell acute lymphoblastic leukemia-associated antigen 1) (TALLA-1) (Transmembrane 4 superfamily member 2) (CD antigen CD231)
CAFS_CommonC_G_028414	CAFS_CommonC_T_00077442	P59889	slc39a1 zip1 sb:cb629 zgc:111852	0.92	0.00126108	0.0149599	Zinc transporter ZIP1 (DrZIP1) (Solute carrier family 39 member 1) (Zrt- and Irt-like protein 1) (ZIP-1)
CAFS_CommonC_G_091073	CAFS_CommonC_T_00251862	Q58DA0	PSMD4	0.92	4.58481e-05	0.00141455	26S proteasome non-ATPase regulatory subunit 4 (26S proteasome regulatory subunit RPN10)
CAFS_CommonC_G_057997	CAFS_CommonC_T_00157232	Q5F2E8	Taok1 Kiaa1361	0.92	0.00313564	0.0283647	Serine/threonine-protein kinase TAO1 (EC 2.7.11.1) (Thousand and one amino acid protein 1)
CAFS_CommonC_G_033976	CAFS_CommonC_T_00090331	Q5R4Q3	SEC62 TLOC1	0.92	0.00363981	0.0313325	Translocation protein SEC62 (Translocation protein 1) (TP-1)
CAFS_CommonC_G_061792	CAFS_CommonC_T_00168056	Q6NXA9	ubxn1 saks1 zgc:77531	0.92	0.00556718	0.0419411	UBX domain-containing protein 1 (SAPK substrate protein 1)
CAFS_CommonC_G_058530	CAFS_CommonC_T_00158675	Q8QGQ8	PER2	0.92	2.15772e-05	0.000813603	Period circadian protein homolog 2 (cPER2) (Circadian clock protein PERIOD 2)
CAFS_CommonC_G_081418	CAFS_CommonC_T_00224239	Q8VE97	Srsf4 Sfrs4 MNCb-2616	0.92	0.00301104	0.0275751	Serine/arginine-rich splicing factor 4 (Splicing factor, arginine/serine-rich 4)
CAFS_CommonC_G_032610	CAFS_CommonC_T_00087251	Q90669	ACVR2A	0.92	0.00291611	0.0270176	Activin receptor type-2A (EC 2.7.11.30) (Activin receptor type IIA) (ACTR-IIA) (ACTRIIA)
CAFS_CommonC_G_025951	CAFS_CommonC_T_00071668	Q92545	TMEM131 KIAA0257 RW1	0.92	8.93693e-06	0.000409602	Transmembrane protein 131 (Protein RW1)
CAFS_CommonC_G_068253	CAFS_CommonC_T_00186305	Q92888	ARHGEF1	0.92	0.00334751	0.0296794	Rho guanine nucleotide exchange factor 1 (115 kDa guanine nucleotide exchange factor) (p115-RhoGEF) (p115RhoGEF) (Sub1.5)
CAFS_CommonC_G_022549	CAFS_CommonC_T_00062454	Q99624	SLC38A3 G17 NAT1 SN1 SNAT3	0.92	0.00391589	0.0329055	Sodium-coupled neutral amino acid transporter 3 (N-system amino acid transporter 1) (Na(+)-coupled neutral amino acid transporter 3) (Solute carrier family 38 member 3) (System N amino acid transporter 1)
CAFS_CommonC_G_037774	CAFS_CommonC_T_00099176	Q9CX56	Psmd8	0.92	0.000265732	0.00509772	26S proteasome non-ATPase regulatory subunit 8 (26S proteasome regulatory subunit RPN12) (26S proteasome regulatory subunit S14)
CAFS_CommonC_G_050224	CAFS_CommonC_T_00134730	Q9DG12	arnt2	0.92	0.000544224	0.00834026	Aryl hydrocarbon receptor nuclear translocator 2 (ARNT protein 2) (zfARNT2)
CAFS_CommonC_G_009474	CAFS_CommonC_T_00026762	Q9I969	TXLNB MDP77	0.92	4.62868e-06	0.000247886	Beta-taxilin (Muscle-derived protein 77)
CAFS_CommonC_G_078879	CAFS_CommonC_T_00217172	Q9WTQ5	Akap12 Gag12 Ssecks	0.92	0.000823455	0.0110399	A-kinase anchor protein 12 (AKAP-12) (Germ cell lineage protein gercelin) (Src-suppressed C kinase substrate) (SSeCKS)
CAFS_CommonC_G_048082	CAFS_CommonC_T_00128218	D3ZEN0	Micall2 Jrab	0.91	0.00470017	0.0373411	MICAL-like protein 2 (Junctional Rab13-binding protein) (Molecule interacting with CasL-like 2) (MICAL-L2)
CAFS_CommonC_G_087071	CAFS_CommonC_T_00240109	O43345	ZNF208 ZNF91L	0.91	0.00657768	0.0470822	Zinc finger protein 208 (Zinc finger protein 91-like)
CAFS_CommonC_G_044664	CAFS_CommonC_T_00118247	O75131	CPNE3 CPN3 KIAA0636	0.91	0.00514596	0.0398724	Copine-3 (Copine III)
CAFS_CommonC_G_048443	CAFS_CommonC_T_00129460	O95633	FSTL3 FLRG UNQ674/PRO1308	0.91	0.00209214	0.0214466	Follistatin-related protein 3 (Follistatin-like protein 3) (Follistatin-related gene protein)
CAFS_CommonC_G_009246	CAFS_CommonC_T_00026158	P16960	RYR1 CRC	0.91	0.00137478	0.015949	Ryanodine receptor 1 (RYR-1) (RyR1) (Skeletal muscle calcium release channel) (Skeletal muscle ryanodine receptor) (Skeletal muscle-type ryanodine receptor) (Type 1 ryanodine receptor)
CAFS_CommonC_G_010128	CAFS_CommonC_T_00028584	P52746	ZNF142 KIAA0236	0.91	0.00218768	0.0222089	Zinc finger protein 142 (HA4654)
CAFS_CommonC_G_078756	CAFS_CommonC_T_00216718	Q15413	RYR3 HBRR	0.91	0.000237116	0.00470445	Ryanodine receptor 3 (RYR-3) (RyR3) (Brain ryanodine receptor-calcium release channel) (Brain-type ryanodine receptor) (Type 3 ryanodine receptor)
CAFS_CommonC_G_027126	CAFS_CommonC_T_00074372	Q568F6	adss adss2 zgc:110327	0.91	9.98796e-05	0.0025216	Adenylosuccinate synthetase isozyme 2 (AMPSase 2) (AdSS 2) (EC 6.3.4.4) (Adenylosuccinate synthetase, acidic isozyme) (Adenylosuccinate synthetase, liver isozyme) (L-type adenylosuccinate synthetase) (IMP--aspartate ligase 2)
CAFS_CommonC_G_052976	CAFS_CommonC_T_00142410	Q5RCT1	TPD52L2	0.91	0.00110869	0.0136279	Tumor protein D54 (Tumor protein D52-like 2)
CAFS_CommonC_G_002179	CAFS_CommonC_T_00005990	Q5ZIJ9	MIB2 RCJMB04_25j24	0.91	0.000470376	0.0075531	E3 ubiquitin-protein ligase MIB2 (EC 2.3.2.27) (Mind bomb homolog 2) (RING-type E3 ubiquitin transferase MIB2)
CAFS_CommonC_G_015265	CAFS_CommonC_T_00042873	Q8BU25	Pamr1 Ramp	0.91	0.0053864	0.0410288	Inactive serine protease PAMR1 (Peptidase domain-containing protein associated with muscle regeneration 1) (Regeneration-associated muscle protease homolog)
CAFS_CommonC_G_052999	CAFS_CommonC_T_00142493	Q8VD04	Gripap1 DXImx47e Kiaa1167	0.91	0.00575419	0.042931	GRIP1-associated protein 1 (GRASP-1) (HCMV-interacting protein) [Cleaved into: GRASP-1 C-terminal chain (30kDa C-terminus form)]
CAFS_CommonC_G_084216	CAFS_CommonC_T_00231889	Q91ZP6	Ndfip2 Kiaa1165 N4wbp5A	0.91	0.000967528	0.0123498	NEDD4 family-interacting protein 2 (NEDD4 WW domain-binding protein 5A) (Fragment)
CAFS_CommonC_G_078656	CAFS_CommonC_T_00216326	Q9BXL8	CDCA4 HEPP	0.91	0.00672019	0.047698	Cell division cycle-associated protein 4 (Hematopoietic progenitor protein)
CAFS_CommonC_G_003627	CAFS_CommonC_T_00010131	Q9DDA9	pacsin2	0.91	2.49009e-08	3.66229e-06	Protein kinase C and casein kinase substrate in neurons protein 2 (x-PACSIN2)
CAFS_CommonC_G_025119	CAFS_CommonC_T_00069258	Q9EQQ9	Oga Hexc Kiaa0679 Mgea5	0.91	0.00117244	0.014199	Protein O-GlcNAcase (OGA) (EC 3.2.1.169) (Beta-N-acetylhexosaminidase) (Beta-hexosaminidase) (Bifunctional protein NCOAT) (Meningioma-expressed antigen 5) (N-acetyl-beta-D-glucosaminidase) (N-acetyl-beta-glucosaminidase)
CAFS_CommonC_G_001967	CAFS_CommonC_T_00005353	Q9ERH7	Hipk3 Fist3	0.91	0.00701323	0.049013	Homeodomain-interacting protein kinase 3 (EC 2.7.11.1) (Androgen receptor-interacting nuclear protein kinase) (ANPK) (Fas-interacting serine/threonine-protein kinase) (FIST) (Nuclear body-associated kinase 3) (Nbak3)
CAFS_CommonC_G_022096	CAFS_CommonC_T_00061293	O15211	RGL2 RAB2L	0.9	0.00715017	0.0495135	Ral guanine nucleotide dissociation stimulator-like 2 (RalGDS-like 2) (RalGDS-like factor) (Ras-associated protein RAB2L)
CAFS_CommonC_G_029363	CAFS_CommonC_T_00079682	O35165	Gosr2 Gs27	0.9	0.000798949	0.0108491	Golgi SNAP receptor complex member 2 (27 kDa Golgi SNARE protein) (Membrin)
CAFS_CommonC_G_045596	CAFS_CommonC_T_00120867	P04917	Srgn Pgsg Prg Prg1	0.9	0.0036272	0.0312525	Serglycin (Chondroitin sulfate proteoglycan core protein) (Cytolytic granule proteoglycan core protein) (PG19 core protein) (Proteoglycan 10K core protein) (Secretory granule proteoglycan core protein)
CAFS_CommonC_G_074753	CAFS_CommonC_T_00205172	P40123	CAP2	0.9	0.00409846	0.0340143	Adenylyl cyclase-associated protein 2 (CAP 2)
CAFS_CommonC_G_078758	CAFS_CommonC_T_00216723	Q15413	RYR3 HBRR	0.9	5.53886e-06	0.000281824	Ryanodine receptor 3 (RYR-3) (RyR3) (Brain ryanodine receptor-calcium release channel) (Brain-type ryanodine receptor) (Type 3 ryanodine receptor)
CAFS_CommonC_G_031604	CAFS_CommonC_T_00085031	Q4VYR7	foxp4	0.9	0.00425393	0.0349805	Forkhead box protein P4 (XlFoxP4)
CAFS_CommonC_G_084545	CAFS_CommonC_T_00233089	Q58D15	TRIM54	0.9	0.00282891	0.0264814	Tripartite motif-containing protein 54
CAFS_CommonC_G_075855	CAFS_CommonC_T_00208534	Q5RES1	MMP14	0.9	0.000243006	0.00478279	Matrix metalloproteinase-14 (MMP-14) (EC 3.4.24.80)
CAFS_CommonC_G_020221	CAFS_CommonC_T_00056437	Q69Z38	Peak1 Kiaa2002 Sgk269	0.9	0.00701977	0.0490471	Inactive tyrosine-protein kinase PEAK1 (Pseudopodium-enriched atypical kinase 1) (Sugen kinase 269) (Tyrosine-protein kinase SgK269)
CAFS_CommonC_G_020259	CAFS_CommonC_T_00056516	Q6SA80	Rnd3 Arhe Rhoe	0.9	0.00375732	0.0320578	Rho-related GTP-binding protein RhoE (Rho family GTPase 3) (Rnd3)
CAFS_CommonC_G_038140	CAFS_CommonC_T_00100219	Q6UWE0	LRSAM1 TAL UNQ6496/PRO21356	0.9	0.00657452	0.047071	E3 ubiquitin-protein ligase LRSAM1 (EC 2.3.2.27) (Leucine-rich repeat and sterile alpha motif-containing protein 1) (RING-type E3 ubiquitin transferase LRSAM1) (Tsg101-associated ligase) (hTAL)
CAFS_CommonC_G_007123	CAFS_CommonC_T_00019976	Q7SXR3	maea zgc:63708	0.9	0.00161996	0.0180744	E3 ubiquitin-protein transferase MAEA (EC 2.3.2.27) (Macrophage erythroblast attacher)
CAFS_CommonC_G_038105	CAFS_CommonC_T_00100074	Q7ZTS4	krt18 dapk1	0.9	3.06184e-05	0.00105521	Keratin, type I cytoskeletal 18 (Cytokeratin-18) (CK-18) (Dorsal aorta proneprin kinesin-1) (DreK18) (Keratin-18) (K18)
CAFS_CommonC_G_023650	CAFS_CommonC_T_00065333	Q9I9C3	atnb233	0.9	0.000195742	0.00409021	Sodium/potassium-transporting ATPase subunit beta-233 (Sodium/potassium-dependent ATPase subunit beta-233)
CAFS_CommonC_G_013423	CAFS_CommonC_T_00037723	Q9NR56	MBNL1 EXP KIAA0428 MBNL	0.9	0.0011745	0.0142074	Muscleblind-like protein 1 (Triplet-expansion RNA-binding protein)
CAFS_CommonC_G_033110	CAFS_CommonC_T_00088426	Q9UN71	PCDHGB4 CDH20 FIB2	0.9	0.00122281	0.0146529	Protocadherin gamma-B4 (PCDH-gamma-B4) (Cadherin-20) (Fibroblast cadherin-2)
CAFS_CommonC_G_086380	CAFS_CommonC_T_00238107	Q9WV70	Noc2l Nir	0.9	0.000205171	0.00423551	Nucleolar complex protein 2 homolog (Protein NOC2 homolog) (NOC2-like protein) (Novel INHAT repressor)
CAFS_CommonC_G_080051	CAFS_CommonC_T_00219988	Q9Y6R7	FCGBP	0.9	0.00209301	0.0214466	IgGFc-binding protein (Fcgamma-binding protein antigen) (FcgammaBP)
CAFS_CommonC_G_050207	CAFS_CommonC_T_00134667	A4IGD2	nat8l zgc:162648	0.89	0.00557464	0.0419747	N-acetylaspartate synthetase (NAA synthetase) (EC 2.3.1.17) (N-acetyltransferase 8-like protein)
CAFS_CommonC_G_031673	CAFS_CommonC_T_00085160	O14595	CTDSP2 NIF2 OS4 SCP2	0.89	0.000548176	0.0083791	Carboxy-terminal domain RNA polymerase II polypeptide A small phosphatase 2 (EC 3.1.3.16) (Nuclear LIM interactor-interacting factor 2) (NLI-interacting factor 2) (Protein OS-4) (Small C-terminal domain phosphatase 2) (Small CTD phosphatase 2) (SCP2)
CAFS_CommonC_G_010119	CAFS_CommonC_T_00028551	Q01082	SPTBN1 SPTB2	0.89	0.00385764	0.032648	Spectrin beta chain, non-erythrocytic 1 (Beta-II spectrin) (Fodrin beta chain) (Spectrin, non-erythroid beta chain 1)
CAFS_CommonC_G_057904	CAFS_CommonC_T_00156917	Q17RW2	COL24A1	0.89	0.00512991	0.0397824	Collagen alpha-1(XXIV) chain
CAFS_CommonC_G_020417	CAFS_CommonC_T_00056895	Q2HJ23	MAP1LC3A	0.89	0.000569161	0.00858208	Microtubule-associated proteins 1A/1B light chain 3A (Autophagy-related protein LC3 A) (Autophagy-related ubiquitin-like modifier LC3 A) (MAP1 light chain 3-like protein 1) (MAP1A/MAP1B light chain 3 A) (MAP1A/MAP1B LC3 A) (Microtubule-associated protein 1 light chain 3 alpha)
CAFS_CommonC_G_085477	CAFS_CommonC_T_00235968	Q2KIL7	R3HDM4	0.89	0.00621502	0.0453538	R3H domain-containing protein 4
CAFS_CommonC_G_068017	CAFS_CommonC_T_00185477	Q5T7N3	KANK4 ANKRD38	0.89	0.00608077	0.0446275	KN motif and ankyrin repeat domain-containing protein 4 (Ankyrin repeat domain-containing protein 38)
CAFS_CommonC_G_052409	CAFS_CommonC_T_00140575	Q5U3N5	pptc7 zgc:101865	0.89	0.00716093	0.0495417	Protein phosphatase PTC7 homolog (EC 3.1.3.16)
CAFS_CommonC_G_074482	CAFS_CommonC_T_00204157	Q8NEZ4	KMT2C HALR KIAA1506 MLL3	0.89	0.00519242	0.0400675	Histone-lysine N-methyltransferase 2C (Lysine N-methyltransferase 2C) (EC 2.1.1.43) (Homologous to ALR protein) (Myeloid/lymphoid or mixed-lineage leukemia protein 3)
CAFS_CommonC_G_015935	CAFS_CommonC_T_00044761	Q8TDM6	DLG5 KIAA0583 PDLG	0.89	0.00688145	0.0484587	Disks large homolog 5 (Discs large protein P-dlg) (Placenta and prostate DLG)
CAFS_CommonC_G_068248	CAFS_CommonC_T_00186274	Q92888	ARHGEF1	0.89	0.000469623	0.00754511	Rho guanine nucleotide exchange factor 1 (115 kDa guanine nucleotide exchange factor) (p115-RhoGEF) (p115RhoGEF) (Sub1.5)
CAFS_CommonC_G_006072	CAFS_CommonC_T_00016925	Q969S3	ZNF622 ZPR9	0.89	0.000805523	0.0108983	Zinc finger protein 622 (Zinc finger-like protein 9)
CAFS_CommonC_G_019740	CAFS_CommonC_T_00055263	Q96GD3	SCMH1	0.89	0.00474691	0.0376014	Polycomb protein SCMH1 (Sex comb on midleg homolog 1)
CAFS_CommonC_G_090763	CAFS_CommonC_T_00250717	Q9BY84	DUSP16 KIAA1700 MKP7	0.89	1.42832e-05	0.000593867	Dual specificity protein phosphatase 16 (EC 3.1.3.16) (EC 3.1.3.48) (Mitogen-activated protein kinase phosphatase 7) (MAP kinase phosphatase 7) (MKP-7)
CAFS_CommonC_G_030741	CAFS_CommonC_T_00083018	O60285	NUAK1 ARK5 KIAA0537 OMPHK1	0.88	0.00174852	0.0190424	NUAK family SNF1-like kinase 1 (EC 2.7.11.1) (AMPK-related protein kinase 5) (ARK5) (Omphalocele kinase 1)
CAFS_CommonC_G_083237	CAFS_CommonC_T_00229322	O95425	SVIL	0.88	2.8007e-05	0.000991549	Supervillin (Archvillin) (p205/p250)
CAFS_CommonC_G_003049	CAFS_CommonC_T_00008454	O95810	CAVIN2 SDPR	0.88	0.000150814	0.00339296	Caveolae-associated protein 2 (Cavin-2) (PS-p68) (Phosphatidylserine-binding protein) (Serum deprivation-response protein)
CAFS_CommonC_G_036862	CAFS_CommonC_T_00096810	P45481	Crebbp Cbp	0.88	0.000906656	0.0118079	CREB-binding protein (EC 2.3.1.48)
CAFS_CommonC_G_066246	CAFS_CommonC_T_00180914	P60192	Snapin Bloc1s7 Snap25bp Snapap	0.88	0.000818677	0.0110042	SNARE-associated protein Snapin (Biogenesis of lysosome-related organelles complex 1 subunit 7) (BLOC-1 subunit 7) (Synaptosomal-associated protein 25-binding protein) (SNAP-associated protein)
CAFS_CommonC_G_041993	CAFS_CommonC_T_00110851	Q00900	Hivep2 Agie-bp1 Mibp1	0.88	0.00659692	0.0471628	Human immunodeficiency virus type I enhancer-binding protein 2 homolog (Angiotensinogen gene-inducible enhancer-binding protein 1) (DNA-binding protein AGIE-BP1) (Myc intron-binding protein 1) (MIBP-1)
CAFS_CommonC_G_076826	CAFS_CommonC_T_00211084	Q03413	mef2d sl1	0.88	0.00089931	0.0117375	Myocyte-specific enhancer factor 2D homolog (Serum response factor-like protein 1) (SL-1)
CAFS_CommonC_G_002696	CAFS_CommonC_T_00007409	Q05B92	TFE3	0.88	0.00711743	0.0494561	Transcription factor E3
CAFS_CommonC_G_022787	CAFS_CommonC_T_00063065	Q2KHR2	RFX7 RFXDC2	0.88	0.00557589	0.0419747	DNA-binding protein RFX7 (Regulatory factor X 7) (Regulatory factor X domain-containing protein 2)
CAFS_CommonC_G_064048	CAFS_CommonC_T_00174661	Q5PQN5	Trim55 Murf2 Rnf29	0.88	3.22834e-05	0.00109823	Tripartite motif-containing protein 55 (Muscle-specific RING finger protein 2) (MuRF-2) (MuRF2) (RING finger protein 29)
CAFS_CommonC_G_021136	CAFS_CommonC_T_00058793	Q5R6I2	MYOZ2	0.88	0.00019837	0.00412852	Myozenin-2 (Calsarcin-1)
CAFS_CommonC_G_037849	CAFS_CommonC_T_00099423	Q5ZLA6	MYO1C RCJMB04_6o17	0.88	0.0014264	0.0163883	Unconventional myosin-Ic (Myosin I beta) (MMI-beta) (MMIb)
CAFS_CommonC_G_037855	CAFS_CommonC_T_00099434	Q5ZLA6	MYO1C RCJMB04_6o17	0.88	0.000434272	0.00711854	Unconventional myosin-Ic (Myosin I beta) (MMI-beta) (MMIb)
CAFS_CommonC_G_052395	CAFS_CommonC_T_00140525	Q62839	Golga2	0.88	3.62065e-05	0.00118803	Golgin subfamily A member 2 (130 kDa cis-Golgi matrix protein) (GM130)
CAFS_CommonC_G_002916	CAFS_CommonC_T_00008097	Q6N021	TET2 KIAA1546 Nbla00191	0.88	0.00700375	0.0489815	Methylcytosine dioxygenase TET2 (EC 1.14.11.n2)
CAFS_CommonC_G_039363	CAFS_CommonC_T_00103716	Q6PFM9	wdr48 uaf1 ch211-190k17.1	0.88	0.00445571	0.036147	WD repeat-containing protein 48 (USP1-associated factor 1)
CAFS_CommonC_G_025021	CAFS_CommonC_T_00068939	Q8K448	Abca5 Kiaa1888	0.88	0.00370354	0.0316977	ATP-binding cassette sub-family A member 5
CAFS_CommonC_G_062628	CAFS_CommonC_T_00170397	Q8UVQ4	zbtb33 kaiso	0.88	0.00573658	0.0428353	Transcriptional regulator Kaiso (Zinc finger and BTB domain-containing protein 33) (xKaiso)
CAFS_CommonC_G_084925	CAFS_CommonC_T_00233877	Q9HDC5	JPH1 JP1	0.88	0.00451871	0.036448	Junctophilin-1 (JP-1) (Junctophilin type 1)
CAFS_CommonC_G_089723	CAFS_CommonC_T_00247785	Q9JJR9	Nrip3 D7H11orf14	0.88	0.00288393	0.0268688	Nuclear receptor-interacting protein 3
CAFS_CommonC_G_090588	CAFS_CommonC_T_00250174	A1L1M4	ppp4r2b wu:fc23g05	0.87	0.00547696	0.0414715	Serine/threonine-protein phosphatase 4 regulatory subunit 2-B
CAFS_CommonC_G_017540	CAFS_CommonC_T_00049424	A6QLA0	NFX1	0.87	0.000200794	0.00417139	Transcriptional repressor NF-X1 (EC 2.3.2.-) (Nuclear transcription factor, X box-binding protein 1)
CAFS_CommonC_G_042042	CAFS_CommonC_T_00110929	E1BEQ5	AMOTL1	0.87	0.00650859	0.046803	Angiomotin-like protein 1
CAFS_CommonC_G_009243	CAFS_CommonC_T_00026154	P11716	RYR1	0.87	0.000364038	0.00634533	Ryanodine receptor 1 (RYR-1) (RyR1) (Skeletal muscle calcium release channel) (Skeletal muscle ryanodine receptor) (Skeletal muscle-type ryanodine receptor) (Type 1 ryanodine receptor)
CAFS_CommonC_G_075403	CAFS_CommonC_T_00206948	P26433	Slc9a3 Nhe3	0.87	0.00280134	0.0263439	Sodium/hydrogen exchanger 3 (Na(+)/H(+) exchanger 3) (NHE-3) (Solute carrier family 9 member 3)
CAFS_CommonC_G_029888	CAFS_CommonC_T_00081104	P49116	NR2C2 TAK1 TR4	0.87	0.00626266	0.0456002	Nuclear receptor subfamily 2 group C member 2 (Orphan nuclear receptor TAK1) (Orphan nuclear receptor TR4) (Testicular receptor 4)
CAFS_CommonC_G_014872	CAFS_CommonC_T_00041852	P55849	Dsc1	0.87	0.00139502	0.0161092	Desmocollin-1
CAFS_CommonC_G_042664	CAFS_CommonC_T_00112565	P97411	Ica1 Icap69	0.87	0.00562095	0.0421743	Islet cell autoantigen 1 (69 kDa islet cell autoantigen) (ICA69) (Islet cell autoantigen p69) (ICAp69) (p69)
CAFS_CommonC_G_021888	CAFS_CommonC_T_00060819	Q13620	CUL4B KIAA0695	0.87	7.33189e-05	0.00198122	Cullin-4B (CUL-4B)
CAFS_CommonC_G_091058	CAFS_CommonC_T_00251785	Q14789	GOLGB1	0.87	0.00257638	0.0249388	Golgin subfamily B member 1 (372 kDa Golgi complex-associated protein) (GCP372) (Giantin) (Macrogolgin)
CAFS_CommonC_G_069576	CAFS_CommonC_T_00190068	Q1LY51	znf704 si:ch211-203l9.2	0.87	0.00310605	0.0282006	Zinc finger protein 704
CAFS_CommonC_G_068392	CAFS_CommonC_T_00186782	Q2KI09	TCEA3	0.87	0.00280174	0.0263439	Transcription elongation factor A protein 3 (Transcription elongation factor S-II protein 3)
CAFS_CommonC_G_063863	CAFS_CommonC_T_00174043	Q2TBU3	GOSR1	0.87	0.00400293	0.0334373	Golgi SNAP receptor complex member 1 (28 kDa Golgi SNARE protein) (28 kDa cis-Golgi SNARE p28)
CAFS_CommonC_G_044031	CAFS_CommonC_T_00116441	Q5VWP3	MLIP C6orf142 Cip	0.87	0.000208759	0.0042797	Muscular LMNA-interacting protein (Cardiac Isl1-interacting protein) (CIP) (Muscular-enriched A-type laminin-interacting protein)
CAFS_CommonC_G_052771	CAFS_CommonC_T_00141727	Q6PEH5	ube2v2 zgc:63717	0.87	0.00635616	0.0460541	Ubiquitin-conjugating enzyme E2 variant 2
CAFS_CommonC_G_058883	CAFS_CommonC_T_00159649	Q711Q0	CEFIP C10orf71	0.87	0.00457017	0.0366845	Cardiac-enriched FHL2-interacting protein
CAFS_CommonC_G_016088	CAFS_CommonC_T_00045247	Q7ZW25	chmp2a bc2	0.87	0.00160236	0.017936	Charged multivesicular body protein 2a (Chromatin-modifying protein 2a) (CHMP2a)
CAFS_CommonC_G_011494	CAFS_CommonC_T_00032397	Q8IYT8	ULK2 KIAA0623	0.87	0.00420102	0.0346514	Serine/threonine-protein kinase ULK2 (EC 2.7.11.1) (Unc-51-like kinase 2)
CAFS_CommonC_G_087390	CAFS_CommonC_T_00241192	Q8NDV7	TNRC6A CAGH26 KIAA1460 TNRC6	0.87	0.00691822	0.0486134	Trinucleotide repeat-containing gene 6A protein (CAG repeat protein 26) (EMSY interactor protein) (GW182 autoantigen) (Protein GW1) (Glycine-tryptophan protein of 182 kDa)
CAFS_CommonC_G_011951	CAFS_CommonC_T_00033689	Q9GLY5	ITIH3	0.87	0.00367609	0.0315423	Inter-alpha-trypsin inhibitor heavy chain H3 (ITI heavy chain H3) (ITI-HC3) (Inter-alpha-inhibitor heavy chain 3)
CAFS_CommonC_G_039256	CAFS_CommonC_T_00103442	H2LRU7	pkd2	0.86	0.00163755	0.0181914	Polycystin-2 (Polycystic kidney disease 2 protein homolog)
CAFS_CommonC_G_045930	CAFS_CommonC_T_00122011	P11533	DMD	0.86	0.00312231	0.028296	Dystrophin
CAFS_CommonC_G_003402	CAFS_CommonC_T_00009509	P53714	ITGB2 CD18	0.86	0.00462377	0.0370128	Integrin beta-2 (Cell surface adhesion glycoproteins LFA-1/CR3/p150,95 subunit beta) (Complement receptor C3 subunit beta) (CD antigen CD18)
CAFS_CommonC_G_068887	CAFS_CommonC_T_00188507	Q5EA87	B4GALT3	0.86	0.00692021	0.0486158	Beta-1,4-galactosyltransferase 3 (Beta-1,4-GalTase 3) (Beta4Gal-T3) (b4Gal-T3) (EC 2.4.1.-) (Beta-N-acetylglucosaminyl-glycolipid beta-1,4-galactosyltransferase) (Beta-N-acetylglucosaminylglycopeptide beta-1,4-galactosyltransferase) (EC 2.4.1.38) (N-acetyllactosamine synthase) (EC 2.4.1.90) (Nal synthase) (UDP-Gal:beta-GlcNAc beta-1,4-galactosyltransferase 3) (UDP-galactose:beta-N-acetylglucosami…
CAFS_CommonC_G_059279	CAFS_CommonC_T_00160962	Q5R6I2	MYOZ2	0.86	0.00024333	0.00478299	Myozenin-2 (Calsarcin-1)
CAFS_CommonC_G_046876	CAFS_CommonC_T_00124564	Q5RAB0	HSPB8	0.86	0.000571693	0.00860948	Heat shock protein beta-8 (HspB8)
CAFS_CommonC_G_002786	CAFS_CommonC_T_00007736	Q5XPI3	Rnf123 Kpc1	0.86	0.00448281	0.0362376	E3 ubiquitin-protein ligase RNF123 (EC 2.3.2.27) (Kip1 ubiquitination-promoting complex protein 1) (RING finger protein 123) (RING-type E3 ubiquitin transferase RNF123)
CAFS_CommonC_G_020427	CAFS_CommonC_T_00056942	Q6PGW3	armh3 zgc:63733	0.86	0.00203714	0.0210935	Armadillo-like helical domain-containing protein 3
CAFS_CommonC_G_058600	CAFS_CommonC_T_00158908	Q86VR2	RETREG3 FAM134C	0.86	0.00221693	0.0224218	Reticulophagy regulator 3
CAFS_CommonC_G_018248	CAFS_CommonC_T_00051487	Q8CHI5	Per1	0.86	3.74422e-05	0.00121902	Period circadian protein homolog 1 (rPER1) (Circadian clock protein PERIOD 1)
CAFS_CommonC_G_040833	CAFS_CommonC_T_00107739	Q9CQ92	Fis1 Ttc11	0.86	0.000366103	0.00637006	Mitochondrial fission 1 protein (FIS1 homolog) (Tetratricopeptide repeat protein 11) (TPR repeat protein 11)
CAFS_CommonC_G_027610	CAFS_CommonC_T_00075557	Q9HCJ0	TNRC6C KIAA1582	0.86	0.00539317	0.0410436	Trinucleotide repeat-containing gene 6C protein
CAFS_CommonC_G_009244	CAFS_CommonC_T_00026155	P21817	RYR1 RYDR	0.85	0.000599774	0.00890632	Ryanodine receptor 1 (RYR-1) (RyR1) (Skeletal muscle calcium release channel) (Skeletal muscle ryanodine receptor) (Skeletal muscle-type ryanodine receptor) (Type 1 ryanodine receptor)
CAFS_CommonC_G_026253	CAFS_CommonC_T_00072406	P49843	nr3c1 grl	0.85	0.000187458	0.00396461	Glucocorticoid receptor (GR) (Nuclear receptor subfamily 3 group C member 1)
CAFS_CommonC_G_083036	CAFS_CommonC_T_00228545	P63149	Ube2b Rad6b	0.85	0.00181305	0.019519	Ubiquitin-conjugating enzyme E2 B (EC 2.3.2.23) (E2 ubiquitin-conjugating enzyme B) (RAD6 homolog B) (HR6B) (Ubiquitin carrier protein B) (Ubiquitin-conjugating enzyme E2(14k)) (Ubiquitin-protein ligase B)
CAFS_CommonC_G_050544	CAFS_CommonC_T_00135717	Q15911	ZFHX3 ATBF1	0.85	0.00644639	0.0464914	Zinc finger homeobox protein 3 (AT motif-binding factor 1) (AT-binding transcription factor 1) (Alpha-fetoprotein enhancer-binding protein) (Zinc finger homeodomain protein 3) (ZFH-3)
CAFS_CommonC_G_081092	CAFS_CommonC_T_00223093	Q66I85	ccdc130 zgc:103496	0.85	0.00244827	0.0239814	Coiled-coil domain-containing protein 130 homolog
CAFS_CommonC_G_044908	CAFS_CommonC_T_00118990	Q6PNC0	Dmxl1	0.85	0.00131522	0.0154656	DmX-like protein 1 (X-like 1 protein)
CAFS_CommonC_G_058948	CAFS_CommonC_T_00159884	Q7SXI6	ndel1a	0.85	0.00630653	0.0458068	Nuclear distribution protein nudE-like 1-A
CAFS_CommonC_G_039821	CAFS_CommonC_T_00104850	Q7SYL3	siah2l siah2 siaz zgc:66284	0.85	0.00520002	0.0401014	E3 ubiquitin-protein ligase Siah2 (EC 2.3.2.27) (RING-type E3 ubiquitin transferase SIAH2) (Seven in absentia homolog 2-like) (Siah-2)
CAFS_CommonC_G_085199	CAFS_CommonC_T_00234900	Q8BRH4	Kmt2c Mll3	0.85	0.00714607	0.049507	Histone-lysine N-methyltransferase 2C (Lysine N-methyltransferase 2C) (EC 2.1.1.43) (Myeloid/lymphoid or mixed-lineage leukemia protein 3 homolog)
CAFS_CommonC_G_038927	CAFS_CommonC_T_00102491	Q90965	RAB2A RAB2	0.85	0.0010431	0.013	Ras-related protein Rab-2A
CAFS_CommonC_G_000598	CAFS_CommonC_T_00001659	Q98880	chrna1 nic1	0.85	0.00496625	0.0389836	Acetylcholine receptor subunit alpha
CAFS_CommonC_G_053549	CAFS_CommonC_T_00143750	Q9UKA4	AKAP11 AKAP220 KIAA0629	0.85	0.00477758	0.0377936	A-kinase anchor protein 11 (AKAP-11) (A-kinase anchor protein 220 kDa) (AKAP 220) (hAKAP220) (Protein kinase A-anchoring protein 11) (PRKA11)
CAFS_CommonC_G_078876	CAFS_CommonC_T_00217166	Q9WTQ5	Akap12 Gag12 Ssecks	0.85	0.0028955	0.0269142	A-kinase anchor protein 12 (AKAP-12) (Germ cell lineage protein gercelin) (Src-suppressed C kinase substrate) (SSeCKS)
CAFS_CommonC_G_087529	CAFS_CommonC_T_00241707	Q9Y2S7	POLDIP2 PDIP38 POLD4 HSPC017	0.85	0.000450784	0.007318	Polymerase delta-interacting protein 2 (38 kDa DNA polymerase delta interaction protein) (p38)
CAFS_CommonC_G_069825	CAFS_CommonC_T_00190966	Q9Y5R2	MMP24 MT5MMP	0.85	0.00184074	0.0197362	Matrix metalloproteinase-24 (MMP-24) (EC 3.4.24.-) (Membrane-type matrix metalloproteinase 5) (MT-MMP 5) (MTMMP5) (Membrane-type-5 matrix metalloproteinase) (MT5-MMP) (MT5MMP) [Cleaved into: Processed matrix metalloproteinase-24]
CAFS_CommonC_G_055053	CAFS_CommonC_T_00148699	A4UGR9	XIRP2 CMYA3	0.84	0.00325825	0.029131	Xin actin-binding repeat-containing protein 2 (Beta-xin) (Cardiomyopathy-associated protein 3) (Xeplin)
CAFS_CommonC_G_075784	CAFS_CommonC_T_00208316	D3ZHV2	Macf1 Acf7 Aclp7 Macf	0.84	0.0020327	0.0210548	Microtubule-actin cross-linking factor 1 (Actin cross-linking family 7)
CAFS_CommonC_G_072516	CAFS_CommonC_T_00199119	F1LMY4	Ryr1	0.84	0.000113271	0.00276508	Ryanodine receptor 1 (RYR-1) (RyR1) (Skeletal muscle calcium release channel) (Skeletal muscle ryanodine receptor) (Skeletal muscle-type ryanodine receptor) (Type 1 ryanodine receptor)
CAFS_CommonC_G_089554	CAFS_CommonC_T_00247139	P11019	ATP6V1E1 ATP6E	0.84	0.0016922	0.0185828	V-type proton ATPase subunit E 1 (V-ATPase subunit E 1) (V-ATPase 31 kDa subunit) (P31) (Vacuolar proton pump subunit E 1)
CAFS_CommonC_G_054908	CAFS_CommonC_T_00148142	P20929	NEB	0.84	0.000194953	0.00408447	Nebulin
CAFS_CommonC_G_089875	CAFS_CommonC_T_00248342	P51589	CYP2J2	0.84	0.000313451	0.0057195	Cytochrome P450 2J2 (EC 1.14.14.-) (Albendazole monooxygenase (hydroxylating)) (EC 1.14.14.74) (Albendazole monooxygenase (sulfoxide-forming)) (EC 1.14.14.73) (Arachidonic acid epoxygenase) (CYPIIJ2)
CAFS_CommonC_G_053950	CAFS_CommonC_T_00145206	Q6DBR6	stac3	0.84	0.00133213	0.0155777	SH3 and cysteine-rich domain-containing protein 3
CAFS_CommonC_G_050159	CAFS_CommonC_T_00134492	Q6UB99	ANKRD11 ANCO1	0.84	0.00500177	0.0391811	Ankyrin repeat domain-containing protein 11 (Ankyrin repeat-containing cofactor 1)
CAFS_CommonC_G_047080	CAFS_CommonC_T_00125293	Q7T3I0	zc4h2	0.84	0.00710542	0.0494393	Zinc finger C4H2 domain-containing protein (Hepatocellular carcinoma-associated antigen 127 homolog) (Hepatocellular carcinoma-associated antigen 127-like)
CAFS_CommonC_G_065688	CAFS_CommonC_T_00179053	Q8SQ72	SGCG	0.84	0.00588458	0.0436508	Gamma-sarcoglycan (Gamma-SG)
CAFS_CommonC_G_074756	CAFS_CommonC_T_00205181	Q9CX11	Utp23	0.84	0.00337735	0.0298479	rRNA-processing protein UTP23 homolog
CAFS_CommonC_G_060670	CAFS_CommonC_T_00165008	A1YF12	ZNF16	0.83	0.000951196	0.0122205	Zinc finger protein 16
CAFS_CommonC_G_066062	CAFS_CommonC_T_00180277	A2VDL4	SLC1A4	0.83	0.00212668	0.0216938	Neutral amino acid transporter A (SATT) (Solute carrier family 1 member 4)
CAFS_CommonC_G_010366	CAFS_CommonC_T_00029250	P35802	Gpm6a M6a	0.83	0.00169072	0.0185734	Neuronal membrane glycoprotein M6-a (M6a)
CAFS_CommonC_G_037994	CAFS_CommonC_T_00099726	P54726	Rad23a Mhr23a	0.83	0.00388992	0.0327943	UV excision repair protein RAD23 homolog A (HR23A) (mHR23A)
CAFS_CommonC_G_008155	CAFS_CommonC_T_00022908	Q05086	UBE3A E6AP EPVE6AP HPVE6A	0.83	8.62463e-06	0.000397136	Ubiquitin-protein ligase E3A (EC 2.3.2.26) (E6AP ubiquitin-protein ligase) (HECT-type ubiquitin transferase E3A) (Human papillomavirus E6-associated protein) (Oncogenic protein-associated protein E6-AP) (Renal carcinoma antigen NY-REN-54)
CAFS_CommonC_G_001055	CAFS_CommonC_T_00003016	Q15075	EEA1 ZFYVE2	0.83	0.00217993	0.0221454	Early endosome antigen 1 (Endosome-associated protein p162) (Zinc finger FYVE domain-containing protein 2)
CAFS_CommonC_G_002983	CAFS_CommonC_T_00008364	Q16787	LAMA3 LAMNA	0.83	0.00682964	0.0482182	Laminin subunit alpha-3 (Epiligrin 170 kDa subunit) (E170) (Epiligrin subunit alpha) (Kalinin subunit alpha) (Laminin-5 subunit alpha) (Laminin-6 subunit alpha) (Laminin-7 subunit alpha) (Nicein subunit alpha)
CAFS_CommonC_G_074832	CAFS_CommonC_T_00205511	Q3ZBF8	CERS2 LASS2	0.83	0.00417886	0.0345071	Ceramide synthase 2 (CerS2) (LAG1 longevity assurance homolog 2)
CAFS_CommonC_G_079399	CAFS_CommonC_T_00218218	Q5RD69	SPOCK3	0.83	0.0055207	0.0416973	Testican-3 (SPARC/osteonectin, CWCV, and Kazal-like domains proteoglycan 3)
CAFS_CommonC_G_019445	CAFS_CommonC_T_00054552	Q6TXF1	Arrdc3	0.83	0.000391987	0.00664065	Arrestin domain-containing protein 3 (Liver regeneration-related protein LRRG00048)
CAFS_CommonC_G_027859	CAFS_CommonC_T_00076192	Q861R0	SOCS2	0.83	0.00648991	0.0467141	Suppressor of cytokine signaling 2 (SOCS-2)
CAFS_CommonC_G_068647	CAFS_CommonC_T_00187639	Q8R0H9	Gga1	0.83	0.00117655	0.0142074	ADP-ribosylation factor-binding protein GGA1 (Gamma-adaptin-related protein 1) (Golgi-localized, gamma ear-containing, ARF-binding protein 1)
CAFS_CommonC_G_058673	CAFS_CommonC_T_00159152	Q8VH51	Rbm39 Caper Rnpc2	0.83	0.00330879	0.0294445	RNA-binding protein 39 (Coactivator of activating protein 1 and estrogen receptors) (Coactivator of AP-1 and ERs) (RNA-binding motif protein 39) (RNA-binding region-containing protein 2) (Transcription coactivator CAPER)
CAFS_CommonC_G_041437	CAFS_CommonC_T_00109362	Q99088	ldlr-b ldlr2	0.83	0.00457037	0.0366845	Low-density lipoprotein receptor 2 (LDL receptor 2)
CAFS_CommonC_G_073757	CAFS_CommonC_T_00202512	Q9NR56	MBNL1 EXP KIAA0428 MBNL	0.83	0.00529206	0.0405965	Muscleblind-like protein 1 (Triplet-expansion RNA-binding protein)
CAFS_CommonC_G_043579	CAFS_CommonC_T_00115226	O35474	Edil3 Del1	0.82	0.00534059	0.0407744	EGF-like repeat and discoidin I-like domain-containing protein 3 (Developmentally-regulated endothelial cell locus 1 protein) (Integrin-binding protein DEL1)
CAFS_CommonC_G_050493	CAFS_CommonC_T_00135552	Q08DQ0	PKP3	0.82	0.00335806	0.0297308	Plakophilin-3
CAFS_CommonC_G_037886	CAFS_CommonC_T_00099544	Q5U1W4	Laptm4b	0.82	0.00342126	0.0300579	Lysosomal-associated transmembrane protein 4B
CAFS_CommonC_G_016054	CAFS_CommonC_T_00045122	Q6ZRS2	SRCAP KIAA0309	0.82	0.00546608	0.0414329	Helicase SRCAP (EC 3.6.4.-) (Domino homolog 2) (Snf2-related CBP activator)
CAFS_CommonC_G_083998	CAFS_CommonC_T_00231070	Q9ERE6	Mprip Mrip Rhoip3	0.82	4.89918e-05	0.00148035	Myosin phosphatase Rho-interacting protein (Rho-interacting protein 3) (RIP3) (p116Rip)
CAFS_CommonC_G_008605	CAFS_CommonC_T_00024283	Q9NR80	ARHGEF4 KIAA1112	0.82	0.00388709	0.032794	Rho guanine nucleotide exchange factor 4 (APC-stimulated guanine nucleotide exchange factor 1) (Asef) (Asef1)
CAFS_CommonC_G_037000	CAFS_CommonC_T_00097172	E1BWM5	FUNDC1	0.81	0.00240765	0.0237329	FUN14 domain-containing protein 1
CAFS_CommonC_G_009238	CAFS_CommonC_T_00026147	P16960	RYR1 CRC	0.81	0.00390875	0.0329026	Ryanodine receptor 1 (RYR-1) (RyR1) (Skeletal muscle calcium release channel) (Skeletal muscle ryanodine receptor) (Skeletal muscle-type ryanodine receptor) (Type 1 ryanodine receptor)
CAFS_CommonC_G_089988	CAFS_CommonC_T_00248729	P22316	0	0.81	2.47559e-06	0.00015407	Dihydropyridine-sensitive L-type skeletal muscle calcium channel subunit alpha-1
CAFS_CommonC_G_044525	CAFS_CommonC_T_00117847	P63045	Vamp2 Syb2	0.81	0.00282736	0.0264814	Vesicle-associated membrane protein 2 (VAMP-2) (Synaptobrevin-2)
CAFS_CommonC_G_059196	CAFS_CommonC_T_00160699	Q15643	TRIP11 CEV14	0.81	0.00277955	0.0262007	Thyroid receptor-interacting protein 11 (TR-interacting protein 11) (TRIP-11) (Clonal evolution-related gene on chromosome 14 protein) (Golgi-associated microtubule-binding protein 210) (GMAP-210) (Trip230)
CAFS_CommonC_G_017443	CAFS_CommonC_T_00049119	Q5U4C9	Dyrk2	0.81	0.00671446	0.0476688	Dual specificity tyrosine-phosphorylation-regulated kinase 2 (EC 2.7.12.1)
CAFS_CommonC_G_016132	CAFS_CommonC_T_00045345	Q6IQT4	cops2 csn2 zgc:86624	0.81	0.000645977	0.00940245	COP9 signalosome complex subunit 2 (Signalosome subunit 2)
CAFS_CommonC_G_047943	CAFS_CommonC_T_00127760	Q6NZW8	arl8ba arl8b zgc:77187	0.81	0.00316928	0.0285816	ADP-ribosylation factor-like protein 8B-A
CAFS_CommonC_G_038815	CAFS_CommonC_T_00102130	Q8R349	Cdc16 Anapc6	0.81	0.00037089	0.0064156	Cell division cycle protein 16 homolog (Anaphase-promoting complex subunit 6) (APC6) (Cyclosome subunit 6)
CAFS_CommonC_G_017340	CAFS_CommonC_T_00048888	Q99624	SLC38A3 G17 NAT1 SN1 SNAT3	0.81	7.31503e-05	0.00198122	Sodium-coupled neutral amino acid transporter 3 (N-system amino acid transporter 1) (Na(+)-coupled neutral amino acid transporter 3) (Solute carrier family 38 member 3) (System N amino acid transporter 1)
CAFS_CommonC_G_049734	CAFS_CommonC_T_00132966	Q99MS7	Ehbp1l1	0.81	0.0020258	0.0210029	EH domain-binding protein 1-like protein 1 (Tangerin)
CAFS_CommonC_G_013021	CAFS_CommonC_T_00036617	Q9DBW0	Cyp4v2 Cyp4v3	0.81	0.000479105	0.00762698	Cytochrome P450 4V2 (EC 1.14.14.-) (Docosahexaenoic acid omega-hydroxylase CYP4V2) (EC 1.14.14.79)
CAFS_CommonC_G_016449	CAFS_CommonC_T_00046257	P24346	an3	0.8	0.00152529	0.0172299	Putative ATP-dependent RNA helicase an3 (EC 3.6.4.13)
CAFS_CommonC_G_082798	CAFS_CommonC_T_00227726	P52179	MYOM1	0.8	5.35408e-05	0.00157961	Myomesin-1 (190 kDa connectin-associated protein) (190 kDa titin-associated protein) (Myomesin family member 1)
CAFS_CommonC_G_005276	CAFS_CommonC_T_00014743	P70388	Rad50	0.8	0.00715603	0.0495394	DNA repair protein RAD50 (mRad50) (EC 3.6.-.-)
CAFS_CommonC_G_000734	CAFS_CommonC_T_00002023	P79888	amd1	0.8	0.000130928	0.00308091	S-adenosylmethionine decarboxylase proenzyme (AdoMetDC) (SAMDC) (EC 4.1.1.50) [Cleaved into: S-adenosylmethionine decarboxylase alpha chain; S-adenosylmethionine decarboxylase beta chain]
CAFS_CommonC_G_032922	CAFS_CommonC_T_00088008	Q6DGN6	spty2d1 zgc:111826	0.8	0.00560905	0.0421491	Protein SPT2 homolog (SPT2 domain-containing protein 1)
CAFS_CommonC_G_013480	CAFS_CommonC_T_00037893	Q6PBV6	nhp2 nola2 zgc:73227	0.8	0.00339213	0.0299517	H/ACA ribonucleoprotein complex subunit 2-like protein (Nucleolar protein family A member 2-like protein) (snoRNP protein NHP2)
CAFS_CommonC_G_051169	CAFS_CommonC_T_00137020	Q7SXR3	maea zgc:63708	0.8	0.00699972	0.0489765	E3 ubiquitin-protein transferase MAEA (EC 2.3.2.27) (Macrophage erythroblast attacher)
CAFS_CommonC_G_092328	CAFS_CommonC_T_00255630	Q90688	MYBPC3	0.8	0.00472815	0.0375231	Myosin-binding protein C, cardiac-type (Cardiac MyBP-C) (C-protein, cardiac muscle isoform)
CAFS_CommonC_G_063074	CAFS_CommonC_T_00172010	Q9HAZ1	CLK4	0.8	0.000508495	0.00795771	Dual specificity protein kinase CLK4 (EC 2.7.12.1) (CDC-like kinase 4)
CAFS_CommonC_G_063232	CAFS_CommonC_T_00172534	A4QNZ7	p33monox zgc:123105	0.79	0.00310559	0.0282006	Putative monooxygenase p33MONOX (EC 1.-.-.-)
CAFS_CommonC_G_009242	CAFS_CommonC_T_00026153	F1LMY4	Ryr1	0.79	0.00427585	0.0351021	Ryanodine receptor 1 (RYR-1) (RyR1) (Skeletal muscle calcium release channel) (Skeletal muscle ryanodine receptor) (Skeletal muscle-type ryanodine receptor) (Type 1 ryanodine receptor)
CAFS_CommonC_G_014175	CAFS_CommonC_T_00039938	F1QFS9	usp13 wu:fc61g08	0.79	0.000540839	0.0083056	Ubiquitin carboxyl-terminal hydrolase 13 (EC 3.4.19.12) (Deubiquitinating enzyme 13) (Ubiquitin thioesterase 13) (Ubiquitin-specific-processing protease 13)
CAFS_CommonC_G_014866	CAFS_CommonC_T_00041820	O55111	Dsg2	0.79	0.00631174	0.0458334	Desmoglein-2
CAFS_CommonC_G_063942	CAFS_CommonC_T_00174278	P07722	Mag	0.79	0.000935293	0.0120528	Myelin-associated glycoprotein (1B236) (Brain neuron cytoplasmic protein 3) (Sialic acid-binding Ig-like lectin 4a) (Siglec-4a)
CAFS_CommonC_G_085023	CAFS_CommonC_T_00234230	P50579	METAP2 MNPEP P67EIF2	0.79	0.00013079	0.00308091	Methionine aminopeptidase 2 (MAP 2) (MetAP 2) (EC 3.4.11.18) (Initiation factor 2-associated 67 kDa glycoprotein) (p67) (p67eIF2) (Peptidase M)
CAFS_CommonC_G_072740	CAFS_CommonC_T_00199833	Q14966	ZNF638 NP220 ZFML	0.79	0.00362267	0.0312343	Zinc finger protein 638 (Cutaneous T-cell lymphoma-associated antigen se33-1) (CTCL-associated antigen se33-1) (Nuclear protein 220) (Zinc finger matrin-like protein)
CAFS_CommonC_G_088546	CAFS_CommonC_T_00244117	Q5TJE1	DAXX	0.79	0.00391443	0.0329026	Death domain-associated protein 6 (Daxx)
CAFS_CommonC_G_092090	CAFS_CommonC_T_00254790	Q640N1	Aebp1 Aclp	0.79	0.00288759	0.0268775	Adipocyte enhancer-binding protein 1 (AE-binding protein 1) (Aortic carboxypeptidase-like protein)
CAFS_CommonC_G_006069	CAFS_CommonC_T_00016910	Q9D032	Ssbp3 Last Ssdp1	0.79	0.00586873	0.0435592	Single-stranded DNA-binding protein 3 (Lck-associated signal transducer) (Sequence-specific single-stranded-DNA-binding protein)
CAFS_CommonC_G_041546	CAFS_CommonC_T_00109637	Q9UGR2	ZC3H7B KIAA1031	0.79	0.00127168	0.0150735	Zinc finger CCCH domain-containing protein 7B (Rotavirus 'X'-associated non-structural protein) (RoXaN)
CAFS_CommonC_G_073952	CAFS_CommonC_T_00203176	A3KQQ9	scg3 si:ch211-12a1.3 zgc:73236	0.78	0.0057641	0.0429756	Secretogranin-3 (Secretogranin III) (SgIII)
CAFS_CommonC_G_085081	CAFS_CommonC_T_00234409	P17153	ANXA5 ANX5	0.78	0.00257322	0.0249163	Annexin A5 (Anchorin CII) (Annexin V) (Annexin-5) (Calphobindin I) (CBP-I) (Endonexin II) (Lipocortin V) (Placental anticoagulant protein I) (PAP-I) (Thromboplastin inhibitor) (Vascular anticoagulant-alpha) (VAC-alpha)
CAFS_CommonC_G_089934	CAFS_CommonC_T_00248529	P83748	Prss30 Disp Tmprss8 Tmsp-1 Tmsp1	0.78	0.00365123	0.0313955	Serine protease 30 (EC 3.4.21.-) (Distal intestinal serine protease) (Transmembrane serine protease 1) (TMSP-1) (Transmembrane serine protease 8)
CAFS_CommonC_G_063757	CAFS_CommonC_T_00173601	P97840	Lgals9	0.78	0.00580582	0.0432104	Galectin-9 (Gal-9) (36 kDa beta-galactoside-binding lectin) (Urate transporter/channel) (UAT)
CAFS_CommonC_G_020482	CAFS_CommonC_T_00057111	Q12983	BNIP3 NIP3	0.78	1.90781e-05	0.000745372	BCL2/adenovirus E1B 19 kDa protein-interacting protein 3
CAFS_CommonC_G_078750	CAFS_CommonC_T_00216695	Q15413	RYR3 HBRR	0.78	7.82946e-05	0.00208894	Ryanodine receptor 3 (RYR-3) (RyR3) (Brain ryanodine receptor-calcium release channel) (Brain-type ryanodine receptor) (Type 3 ryanodine receptor)
CAFS_CommonC_G_089122	CAFS_CommonC_T_00246328	Q3UH68	Limch1 Kiaa1102	0.78	0.00299867	0.0274959	LIM and calponin homology domains-containing protein 1
CAFS_CommonC_G_025864	CAFS_CommonC_T_00071441	Q58EG2	erlin1 si:ch211-223p8.2 zgc:110547	0.78	0.00716966	0.0495788	Erlin-1 (Endoplasmic reticulum lipid raft-associated protein 1)
CAFS_CommonC_G_090609	CAFS_CommonC_T_00250287	Q5TZ18	nav3 si:dkeyp-60g2.1	0.78	0.00409412	0.0339973	Neuron navigator 3
CAFS_CommonC_G_000052	CAFS_CommonC_T_00000196	Q63474	Ddr1 Eddr1 Ptk3	0.78	0.000321551	0.00578732	Epithelial discoidin domain-containing receptor 1 (Epithelial discoidin domain receptor 1) (EC 2.7.10.1) (CD167 antigen-like family member A) (Cell adhesion kinase) (Discoidin receptor tyrosine kinase) (Protein-tyrosine kinase 3) (Tyrosine kinase DDR) (Tyrosine-protein kinase CAK) (CD antigen CD167a)
CAFS_CommonC_G_038615	CAFS_CommonC_T_00101521	Q90501	0	0.78	0.00456774	0.0366845	Thread biopolymer filament subunit alpha
CAFS_CommonC_G_077144	CAFS_CommonC_T_00212114	Q9NW75	GPATCH2 GPATC2	0.78	0.00497692	0.0390363	G patch domain-containing protein 2
CAFS_CommonC_G_072410	CAFS_CommonC_T_00198771	Q9P203	BTBD7 KIAA1525	0.78	0.00659896	0.0471659	BTB/POZ domain-containing protein 7
CAFS_CommonC_G_047131	CAFS_CommonC_T_00125491	A7MB35	PDHA1	0.77	0.00291393	0.0270121	Pyruvate dehydrogenase E1 component subunit alpha, somatic form, mitochondrial (EC 1.2.4.1) (PDHE1-A type I)
CAFS_CommonC_G_018888	CAFS_CommonC_T_00053077	O00748	CES2 ICE	0.77	0.000973182	0.0123786	Cocaine esterase (EC 3.1.1.84) (Carboxylesterase 2) (CE-2) (hCE-2) (EC 3.1.1.1) (Methylumbelliferyl-acetate deacetylase 2) (EC 3.1.1.56)
CAFS_CommonC_G_091925	CAFS_CommonC_T_00254198	O60688	YPEL1 FKSG3	0.77	0.00331626	0.0294843	Protein yippee-like 1
CAFS_CommonC_G_055419	CAFS_CommonC_T_00149433	Q3T013	BNIP3L	0.77	0.000107337	0.00265309	BCL2/adenovirus E1B 19 kDa protein-interacting protein 3-like
CAFS_CommonC_G_053173	CAFS_CommonC_T_00143092	Q5RE11	TSPAN3	0.77	0.00274541	0.0259961	Tetraspanin-3 (Tspan-3)
CAFS_CommonC_G_066895	CAFS_CommonC_T_00182465	Q5ZKD5	RRP12 RCJMB04_11j1	0.77	0.00226843	0.0227895	RRP12-like protein
CAFS_CommonC_G_017026	CAFS_CommonC_T_00047882	Q61827	Mafk Nfe2u	0.77	0.0050643	0.0394495	Transcription factor MafK (Erythroid transcription factor NF-E2 p18 subunit)
CAFS_CommonC_G_025946	CAFS_CommonC_T_00071644	Q92545	TMEM131 KIAA0257 RW1	0.77	0.00159057	0.0178377	Transmembrane protein 131 (Protein RW1)
CAFS_CommonC_G_068592	CAFS_CommonC_T_00187443	Q9HCY8	S100A14 S100A15	0.77	0.00258118	0.024977	Protein S100-A14 (S100 calcium-binding protein A14) (S114)
CAFS_CommonC_G_015696	CAFS_CommonC_T_00044089	Q9I9R3	slc40a1 fpn1 slc39a1	0.77	0.000696939	0.00989573	Solute carrier family 40 member 1 (Ferroportin-1)
CAFS_CommonC_G_029364	CAFS_CommonC_T_00079690	Q9UKJ3	GPATCH8 GPATC8 KIAA0553	0.77	0.00259075	0.0250205	G patch domain-containing protein 8
CAFS_CommonC_G_086704	CAFS_CommonC_T_00238834	A7E3W5	SYNGR2	0.76	0.00472554	0.0375125	Synaptogyrin-2 (Cellugyrin)
CAFS_CommonC_G_090893	CAFS_CommonC_T_00251181	A7Z033	TCP11L2	0.76	0.00113247	0.0138569	T-complex protein 11-like protein 2
CAFS_CommonC_G_045078	CAFS_CommonC_T_00119456	Q15772	SPEG APEG1 KIAA1297	0.76	0.00187772	0.0200105	Striated muscle preferentially expressed protein kinase (EC 2.7.11.1) (Aortic preferentially expressed protein 1) (APEG-1)
CAFS_CommonC_G_017145	CAFS_CommonC_T_00048301	Q5R9Y9	KIF2A	0.76	0.00204882	0.0211627	Kinesin-like protein KIF2A
CAFS_CommonC_G_019443	CAFS_CommonC_T_00054548	Q6TXF1	Arrdc3	0.76	0.000384375	0.00656815	Arrestin domain-containing protein 3 (Liver regeneration-related protein LRRG00048)
CAFS_CommonC_G_086080	CAFS_CommonC_T_00237113	Q8NCC3	PLA2G15 LYPLA3 UNQ341/PRO540	0.76	6.70694e-05	0.00186871	Group XV phospholipase A2 (EC 2.3.1.-) (1-O-acylceramide synthase) (ACS) (LCAT-like lysophospholipase) (LLPL) (Lysophospholipase 3) (Lysosomal phospholipase A2) (LPLA2)
CAFS_CommonC_G_070038	CAFS_CommonC_T_00191725	Q9QXF8	Gnmt	0.76	0.000755678	0.0104515	Glycine N-methyltransferase (EC 2.1.1.20)
CAFS_CommonC_G_003102	CAFS_CommonC_T_00008610	F1QFR9	psme4a	0.75	0.00124423	0.0148194	Proteasome activator complex subunit 4A (Proteasome activator PA200-A)
CAFS_CommonC_G_043002	CAFS_CommonC_T_00113572	P41689	AGXT AGT1	0.75	0.00071942	0.0101516	Serine--pyruvate aminotransferase, mitochondrial (SPT) (EC 2.6.1.51) (Alanine--glyoxylate aminotransferase) (AGT) (EC 2.6.1.44)
CAFS_CommonC_G_023856	CAFS_CommonC_T_00065937	P97868	Rbbp6 P2pr Pact	0.75	0.00197877	0.0207242	E3 ubiquitin-protein ligase RBBP6 (EC 2.3.2.27) (Proliferation potential-related protein) (Protein P2P-R) (RING-type E3 ubiquitin transferase RBBP6) (Retinoblastoma-binding protein 6) (p53-associated cellular protein of testis)
CAFS_CommonC_G_071215	CAFS_CommonC_T_00195217	Q5I085	ppp1cb TEgg049h05.1	0.75	0.000929412	0.0120032	Serine/threonine-protein phosphatase PP1-beta catalytic subunit (PP-1B) (EC 3.1.3.16)
CAFS_CommonC_G_038014	CAFS_CommonC_T_00099823	Q5R685	PIK3R1	0.75	0.0041269	0.0341831	Phosphatidylinositol 3-kinase regulatory subunit alpha (PI3-kinase regulatory subunit alpha) (PI3K regulatory subunit alpha) (PtdIns-3-kinase regulatory subunit alpha) (Phosphatidylinositol 3-kinase 85 kDa regulatory subunit alpha) (PI3-kinase subunit p85-alpha) (PtdIns-3-kinase regulatory subunit p85-alpha)
CAFS_CommonC_G_046026	CAFS_CommonC_T_00122307	Q6DGP4	ndfip1l ndfip1 zgc:92833	0.75	0.00644295	0.0464779	NEDD4 family-interacting protein 1-like
CAFS_CommonC_G_045368	CAFS_CommonC_T_00120265	Q6NUT7	sort1	0.75	0.00599778	0.044172	Sortilin
CAFS_CommonC_G_079250	CAFS_CommonC_T_00217675	Q86TB3	ALPK2 HAK	0.75	0.00258353	0.0249916	Alpha-protein kinase 2 (EC 2.7.11.-) (Heart alpha-protein kinase)
CAFS_CommonC_G_067306	CAFS_CommonC_T_00183894	Q8WXH0	SYNE2 KIAA1011 NUA	0.75	0.00533985	0.0407744	Nesprin-2 (KASH domain-containing protein 2) (KASH2) (Nuclear envelope spectrin repeat protein 2) (Nucleus and actin connecting element protein) (Protein NUANCE) (Synaptic nuclear envelope protein 2) (Syne-2)
CAFS_CommonC_G_053184	CAFS_CommonC_T_00143115	O46385	SVIL	0.74	0.00011011	0.00270804	Supervillin (Archvillin) (p205/p250)
CAFS_CommonC_G_069927	CAFS_CommonC_T_00191326	P17931	LGALS3 MAC2	0.74	0.000961992	0.012311	Galectin-3 (Gal-3) (35 kDa lectin) (Carbohydrate-binding protein 35) (CBP 35) (Galactose-specific lectin 3) (Galactoside-binding protein) (GALBP) (IgE-binding protein) (L-31) (Laminin-binding protein) (Lectin L-29) (Mac-2 antigen)
CAFS_CommonC_G_009153	CAFS_CommonC_T_00025863	P51909	APOD	0.74	0.000990957	0.0125031	Apolipoprotein D (Apo-D) (ApoD)
CAFS_CommonC_G_081963	CAFS_CommonC_T_00225522	P55199	ELL C19orf17	0.74	0.00196703	0.020657	RNA polymerase II elongation factor ELL (Eleven-nineteen lysine-rich leukemia protein)
CAFS_CommonC_G_049237	CAFS_CommonC_T_00131603	Q01085	TIAL1	0.74	0.00679068	0.0480592	Nucleolysin TIAR (TIA-1-related protein)
CAFS_CommonC_G_011640	CAFS_CommonC_T_00032840	Q12955	ANK3	0.74	0.00178511	0.0193437	Ankyrin-3 (ANK-3) (Ankyrin-G)
CAFS_CommonC_G_002277	CAFS_CommonC_T_00006258	Q2KJ25	PSMD12	0.74	0.000615174	0.00907856	26S proteasome non-ATPase regulatory subunit 12 (26S proteasome regulatory subunit RPN5)
CAFS_CommonC_G_030869	CAFS_CommonC_T_00083245	Q3ZCD0	CD81	0.74	0.00235032	0.023304	CD81 antigen (CD antigen CD81)
CAFS_CommonC_G_092124	CAFS_CommonC_T_00254906	Q502A3	ubald2 fam100b zgc:112372	0.74	0.0022966	0.0229442	UBA-like domain-containing protein 2
CAFS_CommonC_G_023302	CAFS_CommonC_T_00064314	Q54TR1	cfaD DDB_G0281605	0.74	0.00358854	0.0310915	Counting factor associated protein D
CAFS_CommonC_G_080433	CAFS_CommonC_T_00221270	Q8BXB6	Slco2b1 Oatp2b1 Slc21a9	0.74	0.00103425	0.0129024	Solute carrier organic anion transporter family member 2B1 (Solute carrier family 21 member 9)
CAFS_CommonC_G_037562	CAFS_CommonC_T_00098602	Q8CIV2	Tmem259 ORF61	0.74	0.00604546	0.0444235	Membralin (Transmembrane protein 259)
CAFS_CommonC_G_073950	CAFS_CommonC_T_00203159	Q91584	elavl3 elrC	0.74	0.00589795	0.0436981	ELAV-like protein 3 (Protein ElrC)
CAFS_CommonC_G_049106	CAFS_CommonC_T_00131162	Q9DB05	Napa Snapa	0.74	0.000535212	0.0082578	Alpha-soluble NSF attachment protein (SNAP-alpha) (N-ethylmaleimide-sensitive factor attachment protein alpha)
CAFS_CommonC_G_080565	CAFS_CommonC_T_00221687	O60504	SORBS3 SCAM1	0.73	0.00577939	0.0430353	Vinexin (SH3-containing adapter molecule 1) (SCAM-1) (Sorbin and SH3 domain-containing protein 3)
CAFS_CommonC_G_076881	CAFS_CommonC_T_00211243	P02750	LRG1 LRG	0.73	0.00236968	0.0234524	Leucine-rich alpha-2-glycoprotein (LRG)
CAFS_CommonC_G_078848	CAFS_CommonC_T_00217034	Q498L2	sltm	0.73	0.0047916	0.0378539	SAFB-like transcription modulator
CAFS_CommonC_G_078845	CAFS_CommonC_T_00217024	Q5R7C4	SERF2	0.73	0.000334151	0.00596868	Small EDRK-rich factor 2
CAFS_CommonC_G_040490	CAFS_CommonC_T_00106834	Q5ZLX2	EIF2S1 EIF2A RCJMB04_4i21	0.73	0.0035437	0.0307843	Eukaryotic translation initiation factor 2 subunit 1 (Eukaryotic translation initiation factor 2 subunit alpha) (eIF-2-alpha) (eIF-2A) (eIF-2alpha)
CAFS_CommonC_G_064748	CAFS_CommonC_T_00176490	Q7SZC2	cse1l xpo2	0.73	0.00128048	0.0151657	Exportin-2 (Exp2) (Chromosome segregation 1-like protein) (Importin-alpha re-exporter)
CAFS_CommonC_G_090483	CAFS_CommonC_T_00249778	Q8VCB3	Gys2	0.73	0.00240632	0.0237277	Glycogen [starch] synthase, liver (EC 2.4.1.11)
CAFS_CommonC_G_004355	CAFS_CommonC_T_00012325	Q9TTY1	TIMP2	0.73	0.00604184	0.044408	Metalloproteinase inhibitor 2 (Tissue inhibitor of metalloproteinases 2) (TIMP-2)
CAFS_CommonC_G_046672	CAFS_CommonC_T_00123888	Q9TU17	GJA3	0.73	0.000858713	0.011328	Gap junction alpha-3 protein (Connexin-44) (Cx44)
CAFS_CommonC_G_084824	CAFS_CommonC_T_00233514	A4IIX9	wdr37	0.72	0.00490452	0.0386016	WD repeat-containing protein 37
CAFS_CommonC_G_036807	CAFS_CommonC_T_00096668	Q5R680	OAZ2	0.72	0.000628578	0.00920358	Ornithine decarboxylase antizyme 2 (AZ2) (ODC-Az 2)
CAFS_CommonC_G_092327	CAFS_CommonC_T_00255629	Q5XKE0	Mybpc2	0.72	0.00198856	0.0207749	Myosin-binding protein C, fast-type (Fast MyBP-C) (C-protein, skeletal muscle fast isoform)
CAFS_CommonC_G_087099	CAFS_CommonC_T_00240218	Q7SYC9	slc44a2 ctl2 zgc:63569	0.72	0.000666202	0.00959759	Choline transporter-like protein 2 (Solute carrier family 44 member 2)
CAFS_CommonC_G_080053	CAFS_CommonC_T_00220007	Q9BVS4	RIOK2 RIO2	0.72	0.00084765	0.0112626	Serine/threonine-protein kinase RIO2 (EC 2.7.11.1) (RIO kinase 2)
CAFS_CommonC_G_078757	CAFS_CommonC_T_00216719	A2AGL3	Ryr3	0.71	0.00169628	0.0186137	Ryanodine receptor 3 (RYR-3) (RyR3) (Brain ryanodine receptor-calcium release channel) (Brain-type ryanodine receptor) (Type 3 ryanodine receptor)
CAFS_CommonC_G_009247	CAFS_CommonC_T_00026162	P11716	RYR1	0.71	0.000197263	0.00410957	Ryanodine receptor 1 (RYR-1) (RyR1) (Skeletal muscle calcium release channel) (Skeletal muscle ryanodine receptor) (Skeletal muscle-type ryanodine receptor) (Type 1 ryanodine receptor)
CAFS_CommonC_G_077428	CAFS_CommonC_T_00212633	P54296	MYOM2	0.71	1.11774e-05	0.000491704	Myomesin-2 (165 kDa connectin-associated protein) (165 kDa titin-associated protein) (M-protein) (Myomesin family member 2)
CAFS_CommonC_G_037508	CAFS_CommonC_T_00098445	Q07973	CYP24A1 CYP24	0.71	0.000556818	0.00845586	1,25-dihydroxyvitamin D(3) 24-hydroxylase, mitochondrial (24-OHase) (Vitamin D(3) 24-hydroxylase) (EC 1.14.15.16) (Cytochrome P450 24A1) (Cytochrome P450-CC24)
CAFS_CommonC_G_087445	CAFS_CommonC_T_00241393	Q5VZL5	ZMYM4 KIAA0425 ZNF262	0.71	0.0026713	0.0255811	Zinc finger MYM-type protein 4 (Zinc finger protein 262)
CAFS_CommonC_G_000573	CAFS_CommonC_T_00001593	Q7SY54	etnppl agxt2l1 zgc:63486	0.71	0.00266857	0.0255632	Ethanolamine-phosphate phospho-lyase (EC 4.2.3.2) (Alanine--glyoxylate aminotransferase 2-like 1)
CAFS_CommonC_G_052946	CAFS_CommonC_T_00142285	Q98SV1	sepp1a	0.71	0.00494761	0.0388786	Selenoprotein Pa (zSelPa)
CAFS_CommonC_G_051280	CAFS_CommonC_T_00137508	P80303	NUCB2 NEFA	0.7	0.00348541	0.0303582	Nucleobindin-2 (DNA-binding protein NEFA) (Epididymis secretory protein Li 109) (Gastric cancer antigen Zg4) (Prepronesfatin) [Cleaved into: Nesfatin-1]
CAFS_CommonC_G_071000	CAFS_CommonC_T_00194416	Q01082	SPTBN1 SPTB2	0.7	0.00633205	0.0459157	Spectrin beta chain, non-erythrocytic 1 (Beta-II spectrin) (Fodrin beta chain) (Spectrin, non-erythroid beta chain 1)
CAFS_CommonC_G_091055	CAFS_CommonC_T_00251766	Q14789	GOLGB1	0.7	0.00586182	0.0435394	Golgin subfamily B member 1 (372 kDa Golgi complex-associated protein) (GCP372) (Giantin) (Macrogolgin)
CAFS_CommonC_G_045119	CAFS_CommonC_T_00119596	Q15025	TNIP1 KIAA0113 NAF1	0.7	0.00640801	0.0462936	TNFAIP3-interacting protein 1 (A20-binding inhibitor of NF-kappa-B activation 1) (ABIN-1) (HIV-1 Nef-interacting protein) (Nef-associated factor 1) (Naf1) (Nip40-1) (Virion-associated nuclear shuttling protein) (VAN) (hVAN)
CAFS_CommonC_G_082669	CAFS_CommonC_T_00227355	Q63HR2	TNS2 KIAA1075 TENC1	0.7	0.0026516	0.0254337	Tensin-2 (EC 3.1.3.-) (C1 domain-containing phosphatase and tensin homolog) (C1-TEN) (Tensin-like C1 domain-containing phosphatase)
CAFS_CommonC_G_060712	CAFS_CommonC_T_00165124	Q95M12	LGMN PRSC1	0.7	0.00372842	0.031883	Legumain (EC 3.4.22.34) (Asparaginyl endopeptidase) (Protease, cysteine 1)
CAFS_CommonC_G_054948	CAFS_CommonC_T_00148316	Q05204	LAMP1	0.69	0.000772222	0.0106228	Lysosome-associated membrane glycoprotein 1 (LAMP-1) (Lysosome-associated membrane protein 1) (CD107 antigen-like family member A) (Chromaffin granule-associated membrane glycoprotein IIA) (CD antigen CD107a)
CAFS_CommonC_G_075601	CAFS_CommonC_T_00207708	Q5ZMM5	ZNF706 RCJMB04_1j21	0.69	0.00289791	0.0269142	Zinc finger protein 706
CAFS_CommonC_G_038856	CAFS_CommonC_T_00102261	Q95MD2	KITLG MGF SCF	0.69	0.00613155	0.0448999	Kit ligand (Mast cell growth factor) (MGF) (Stem cell factor) (SCF) (c-Kit ligand) [Cleaved into: Soluble KIT ligand (sKITLG); Processed kit ligand]
CAFS_CommonC_G_001660	CAFS_CommonC_T_00004576	A2AJ88	Pnpla7	0.68	0.0062982	0.0457648	Patatin-like phospholipase domain-containing protein 7 (EC 3.1.1.-) (Neuropathy target esterase-related esterase) (NRE) (NTE-related esterase)
CAFS_CommonC_G_031627	CAFS_CommonC_T_00085076	O95478	NSA2 TINP1 HUSSY-29	0.68	0.000320598	0.00578517	Ribosome biogenesis protein NSA2 homolog (Hairy cell leukemia protein 1) (TGF-beta-inducible nuclear protein 1)
CAFS_CommonC_G_091883	CAFS_CommonC_T_00254065	P80426	tf1	0.68	0.00235074	0.023304	Serotransferrin-1 (Serotransferrin I) (STF I) (sTF1) (Siderophilin I)
CAFS_CommonC_G_081979	CAFS_CommonC_T_00225579	Q4KM14	trnau1apl secp43 trnau1ap trspap1 zgc:113964 zgc:77884	0.68	0.00682686	0.0482182	tRNA selenocysteine 1-associated protein 1-like (tRNA selenocysteine 1-associated protein 1) (tRNA selenocysteine-associated protein 1)
CAFS_CommonC_G_054777	CAFS_CommonC_T_00147707	O46385	SVIL	0.67	0.00629866	0.0457648	Supervillin (Archvillin) (p205/p250)
CAFS_CommonC_G_076041	CAFS_CommonC_T_00209202	P49760	CLK2	0.67	0.00197688	0.0207242	Dual specificity protein kinase CLK2 (EC 2.7.12.1) (CDC-like kinase 2)
CAFS_CommonC_G_050043	CAFS_CommonC_T_00134091	Q5RJW5	irs2-b	0.67	0.0019386	0.0204382	Insulin receptor substrate 2-B (IRS-2-B)
CAFS_CommonC_G_075332	CAFS_CommonC_T_00206669	Q6Q7X9	klhl31 kbtbd1 klhl	0.67	8.64148e-05	0.00225273	Kelch-like protein 31 (Kelch repeat and BTB domain-containing protein 1) (Kelch-like protein Klhl)
CAFS_CommonC_G_033169	CAFS_CommonC_T_00088529	Q7SZC2	cse1l xpo2	0.67	0.00684809	0.0482582	Exportin-2 (Exp2) (Chromosome segregation 1-like protein) (Importin-alpha re-exporter)
CAFS_CommonC_G_022311	CAFS_CommonC_T_00061884	Q7T0R0	mxra8	0.67	0.00703326	0.0490861	Matrix remodeling-associated protein 8
CAFS_CommonC_G_075879	CAFS_CommonC_T_00208618	Q8CB77	Eloa Tceb3	0.67	0.000776052	0.0106552	Elongin-A (EloA) (Elongin 110 kDa subunit) (RNA polymerase II transcription factor SIII subunit A1) (SIII p110) (Transcription elongation factor B polypeptide 3)
CAFS_CommonC_G_044354	CAFS_CommonC_T_00117410	Q9NZM5	NOP53 GLT GLTSCR2 PICT1	0.67	4.64849e-05	0.00142699	Ribosome biogenesis protein NOP53 (Glioma tumor suppressor candidate region gene 2 protein) (Protein interacting with carboxyl terminus 1) (PICT-1) (p60)
CAFS_CommonC_G_042110	CAFS_CommonC_T_00111154	Q9UL25	RAB21 KIAA0118	0.67	0.00692775	0.0486448	Ras-related protein Rab-21
CAFS_CommonC_G_088800	CAFS_CommonC_T_00245173	Q9Y450	HBS1L HBS1 KIAA1038	0.67	0.00122973	0.0147179	HBS1-like protein (ERFS)
CAFS_CommonC_G_004326	CAFS_CommonC_T_00012190	P10759	Ampd1	0.66	0.00234705	0.023304	AMP deaminase 1 (EC 3.5.4.6) (AMP deaminase isoform M) (Myoadenylate deaminase)
CAFS_CommonC_G_019985	CAFS_CommonC_T_00055878	P62840	ube2d2 ubc4 ube2d3.1	0.66	0.00188179	0.0200467	Ubiquitin-conjugating enzyme E2 D2 (EC 2.3.2.23) ((E3-independent) E2 ubiquitin-conjugating enzyme D2) (EC 2.3.2.24) (E2 ubiquitin-conjugating enzyme D2) (Ubiquitin carrier protein 4) (xUBC4) (Ubiquitin carrier protein D2) (Ubiquitin-protein ligase D2)
CAFS_CommonC_G_010962	CAFS_CommonC_T_00030906	Q7ZUB3	tspan31 sas zgc:56710	0.66	0.00275784	0.0260887	Tetraspanin-31 (Tspan-31) (Sarcoma-amplified sequence homolog)
CAFS_CommonC_G_041022	CAFS_CommonC_T_00108285	Q91VH2	Snx9	0.66	0.00682774	0.0482182	Sorting nexin-9
CAFS_CommonC_G_025959	CAFS_CommonC_T_00071700	Q9I9C3	atnb233	0.66	0.00260041	0.0250892	Sodium/potassium-transporting ATPase subunit beta-233 (Sodium/potassium-dependent ATPase subunit beta-233)
CAFS_CommonC_G_029931	CAFS_CommonC_T_00081218	Q9R2C1	Serp1 Ramp4	0.66	0.000210317	0.00429428	Stress-associated endoplasmic reticulum protein 1 (Ribosome-attached membrane protein 4)
CAFS_CommonC_G_042643	CAFS_CommonC_T_00112494	Q9UKV3	ACIN1 ACINUS KIAA0670	0.66	0.00551447	0.0416608	Apoptotic chromatin condensation inducer in the nucleus (Acinus)
CAFS_CommonC_G_047958	CAFS_CommonC_T_00127808	B2GUZ1	Usp4	0.65	0.00066874	0.00961107	Ubiquitin carboxyl-terminal hydrolase 4 (EC 3.4.19.12) (Deubiquitinating enzyme 4) (Ubiquitin thioesterase 4) (Ubiquitin-specific-processing protease 4)
CAFS_CommonC_G_052132	CAFS_CommonC_T_00139858	P13648	LMNA	0.65	0.00665273	0.0473959	Lamin-A
CAFS_CommonC_G_053022	CAFS_CommonC_T_00142589	Q4R5J4	TAGLN3 QflA-12284	0.65	0.00453082	0.0365158	Transgelin-3
CAFS_CommonC_G_074541	CAFS_CommonC_T_00204379	Q7SYN5	rxrba nr2b2a rxrb rxre	0.65	0.00593457	0.0438485	Retinoic acid receptor RXR-beta-A (Nuclear receptor subfamily 2 group B member 2-A) (Retinoid X receptor beta-A)
CAFS_CommonC_G_052222	CAFS_CommonC_T_00140169	Q7Z429	GRINA LFG1 NMDARA1 TMBIM3	0.65	0.00695854	0.0487691	Protein lifeguard 1 (Glutamate [NMDA] receptor-associated protein 1) (NMDA receptor glutamate-binding subunit) (Putative MAPK-activating protein PM02) (Transmembrane BAX inhibitor motif-containing protein 3)
CAFS_CommonC_G_001843	CAFS_CommonC_T_00005101	Q86VP6	CAND1 KIAA0829 TIP120 TIP120A	0.65	0.000509068	0.00796246	Cullin-associated NEDD8-dissociated protein 1 (Cullin-associated and neddylation-dissociated protein 1) (TBP-interacting protein of 120 kDa A) (TBP-interacting protein 120A) (p120 CAND1)
CAFS_CommonC_G_062014	CAFS_CommonC_T_00168661	Q92817	EVPL	0.65	0.00360561	0.0311664	Envoplakin (210 kDa cornified envelope precursor protein) (210 kDa paraneoplastic pemphigus antigen) (p210)
CAFS_CommonC_G_007370	CAFS_CommonC_T_00020701	Q9JJV2	Pfn2	0.65	0.000671718	0.00964416	Profilin-2 (Profilin II)
CAFS_CommonC_G_089987	CAFS_CommonC_T_00248726	Q9WUH1	Tmem115 Pl6	0.65	0.00694599	0.0487159	Transmembrane protein 115 (Protein PL6 homolog)
CAFS_CommonC_G_027675	CAFS_CommonC_T_00075705	P29144	TPP2	0.64	0.00310822	0.028203	Tripeptidyl-peptidase 2 (TPP-2) (EC 3.4.14.10) (Tripeptidyl aminopeptidase) (Tripeptidyl-peptidase II) (TPP-II)
CAFS_CommonC_G_010593	CAFS_CommonC_T_00029851	P46976	GYG1 GYG	0.64	0.000593156	0.00883685	Glycogenin-1 (GN-1) (GN1) (EC 2.4.1.186)
CAFS_CommonC_G_090406	CAFS_CommonC_T_00249519	Q9JK42	Pdk2	0.64	0.00234912	0.023304	[Pyruvate dehydrogenase (acetyl-transferring)] kinase isozyme 2, mitochondrial (EC 2.7.11.2) (Pyruvate dehydrogenase kinase isoform 2) (PDH kinase 2)
CAFS_CommonC_G_077653	CAFS_CommonC_T_00213265	Q9WV92	Epb41l3 Dal1 Epb4.1l3 Kiaa0987	0.64	0.00430211	0.0352702	Band 4.1-like protein 3 (4.1B) (Differentially expressed in adenocarcinoma of the lung protein 1) (DAL-1) (DAL1P) (mDAL-1) [Cleaved into: Band 4.1-like protein 3, N-terminally processed]
CAFS_CommonC_G_059830	CAFS_CommonC_T_00162415	O15054	KDM6B JMJD3 KIAA0346	0.63	0.00350021	0.0304423	Lysine-specific demethylase 6B (EC 1.14.11.-) (JmjC domain-containing protein 3) (Jumonji domain-containing protein 3) (Lysine demethylase 6B)
CAFS_CommonC_G_021843	CAFS_CommonC_T_00060683	P11531	Dmd	0.63	0.00270873	0.0257365	Dystrophin
CAFS_CommonC_G_030590	CAFS_CommonC_T_00082621	Q06190	PPP2R3A PPP2R3	0.63	0.000974801	0.0123786	Serine/threonine-protein phosphatase 2A regulatory subunit B'' subunit alpha (PP2A subunit B isoform PR72/PR130) (PP2A subunit B isoform R3 isoform) (PP2A subunit B isoforms B''-PR72/PR130) (PP2A subunit B isoforms B72/B130) (Serine/threonine-protein phosphatase 2A 72/130 kDa regulatory subunit B)
CAFS_CommonC_G_005647	CAFS_CommonC_T_00015709	Q2HY40	TXNIP	0.63	0.00147965	0.0168496	Thioredoxin-interacting protein
CAFS_CommonC_G_038877	CAFS_CommonC_T_00102328	O14595	CTDSP2 NIF2 OS4 SCP2	0.62	0.00719282	0.0497041	Carboxy-terminal domain RNA polymerase II polypeptide A small phosphatase 2 (EC 3.1.3.16) (Nuclear LIM interactor-interacting factor 2) (NLI-interacting factor 2) (Protein OS-4) (Small C-terminal domain phosphatase 2) (Small CTD phosphatase 2) (SCP2)
CAFS_CommonC_G_043118	CAFS_CommonC_T_00113909	P12883	MYH7 MYHCB	0.62	0.00586167	0.0435394	Myosin-7 (Myosin heavy chain 7) (Myosin heavy chain slow isoform) (MyHC-slow) (Myosin heavy chain, cardiac muscle beta isoform) (MyHC-beta)
CAFS_CommonC_G_010983	CAFS_CommonC_T_00030955	P49697	mpp1	0.62	0.00413734	0.0342327	55 kDa erythrocyte membrane protein (p55) (Membrane protein, palmitoylated 1)
CAFS_CommonC_G_073815	CAFS_CommonC_T_00202699	Q5R7J9	EIF4G2	0.62	0.00249268	0.0242956	Eukaryotic translation initiation factor 4 gamma 2 (eIF-4-gamma 2) (eIF-4G 2) (eIF4G 2)
CAFS_CommonC_G_059198	CAFS_CommonC_T_00160704	Q92541	RTF1 KIAA0252	0.62	0.00501389	0.0392118	RNA polymerase-associated protein RTF1 homolog
CAFS_CommonC_G_021131	CAFS_CommonC_T_00058765	Q9UMS6	SYNPO2	0.62	0.00368974	0.0316283	Synaptopodin-2 (Genethonin-2) (Myopodin)
CAFS_CommonC_G_006070	CAFS_CommonC_T_00016913	Q90Y35	ZNF622	0.61	0.00629422	0.0457623	Zinc finger protein 622 (Zn-finger protein C47)
CAFS_CommonC_G_020918	CAFS_CommonC_T_00058202	Q99615	DNAJC7 TPR2 TTC2	0.61	0.000807103	0.0109047	DnaJ homolog subfamily C member 7 (Tetratricopeptide repeat protein 2) (TPR repeat protein 2)
CAFS_CommonC_G_064273	CAFS_CommonC_T_00175355	O57429	USP2 UBP41	0.6	0.00181311	0.019519	Ubiquitin carboxyl-terminal hydrolase 2 (EC 3.4.19.12) (41 kDa ubiquitin-specific protease) (Deubiquitinating enzyme 2) (Ubiquitin thioesterase 2) (Ubiquitin-specific-processing protease 2)
CAFS_CommonC_G_021820	CAFS_CommonC_T_00060604	P51165	atp1b1	0.6	0.0052195	0.0401895	Sodium/potassium-transporting ATPase subunit beta-1 (Sodium/potassium-dependent ATPase subunit beta-1)
CAFS_CommonC_G_073818	CAFS_CommonC_T_00202705	Q62448	Eif4g2 Nat1	0.6	0.000687896	0.00980501	Eukaryotic translation initiation factor 4 gamma 2 (eIF-4-gamma 2) (eIF-4G 2) (eIF4G 2) (Novel APOBEC-1 target 1) (Translation repressor NAT1) (p97)
CAFS_CommonC_G_059519	CAFS_CommonC_T_00161845	#N/A	#N/A	3.99	3.10238e-18	7.64272e-15
CAFS_CommonC_G_022356	CAFS_CommonC_T_00061999	#N/A	#N/A	3.66	1.77558e-13	1.38131e-10
CAFS_CommonC_G_030171	CAFS_CommonC_T_00081728	#N/A	#N/A	3.64	4.14725e-20	1.75144e-16
CAFS_CommonC_G_076532	CAFS_CommonC_T_00209910	#N/A	#N/A	3.23	1.51414e-15	1.86504e-12
CAFS_CommonC_G_029329	CAFS_CommonC_T_00079619	#N/A	#N/A	2.87	3.37934e-14	3.15012e-11
CAFS_CommonC_G_030093	CAFS_CommonC_T_00081614	#N/A	#N/A	2.51	3.79065e-12	2.00106e-09
CAFS_CommonC_G_071399	CAFS_CommonC_T_00195877	#N/A	#N/A	2.48	1.166e-09	2.8487e-07
CAFS_CommonC_G_088471	CAFS_CommonC_T_00243888	#N/A	#N/A	2.25	7.08034e-06	0.000338141
CAFS_CommonC_G_084434	CAFS_CommonC_T_00232534	#N/A	#N/A	2.25	2.06901e-07	2.04971e-05
CAFS_CommonC_G_032720	CAFS_CommonC_T_00087491	#N/A	#N/A	2.11	5.18915e-06	0.000268663
CAFS_CommonC_G_003507	CAFS_CommonC_T_00009791	#N/A	#N/A	2.07	2.64926e-06	0.00016091
CAFS_CommonC_G_088472	CAFS_CommonC_T_00243893	#N/A	#N/A	1.99	6.98297e-05	0.0019214
CAFS_CommonC_G_089904	CAFS_CommonC_T_00248407	#N/A	#N/A	1.94	2.365e-05	0.000871746
CAFS_CommonC_G_068269	CAFS_CommonC_T_00186375	#N/A	#N/A	1.81	0.00020989	0.00429099
CAFS_CommonC_G_090301	CAFS_CommonC_T_00249240	#N/A	#N/A	1.79	0.000257087	0.00498545
CAFS_CommonC_G_052927	CAFS_CommonC_T_00142218	#N/A	#N/A	1.77	5.8e-05	0.00167933
CAFS_CommonC_G_042834	CAFS_CommonC_T_00113061	#N/A	#N/A	1.59	3.72654e-05	0.0012146
CAFS_CommonC_G_039212	CAFS_CommonC_T_00103317	#N/A	#N/A	1.57	2.1237e-05	0.00080695
CAFS_CommonC_G_090302	CAFS_CommonC_T_00249242	#N/A	#N/A	1.56	0.00040065	0.00675711
CAFS_CommonC_G_056276	CAFS_CommonC_T_00152253	#N/A	#N/A	1.55	0.000920209	0.0119208
CAFS_CommonC_G_028533	CAFS_CommonC_T_00077719	#N/A	#N/A	1.55	0.00083451	0.0111308
CAFS_CommonC_G_045627	CAFS_CommonC_T_00121033	#N/A	#N/A	1.54	0.00156225	0.0175468
CAFS_CommonC_G_092220	CAFS_CommonC_T_00255243	#N/A	#N/A	1.53	0.00152312	0.0172251
CAFS_CommonC_G_015652	CAFS_CommonC_T_00043976	#N/A	#N/A	1.47	0.0017857	0.0193437
CAFS_CommonC_G_069675	CAFS_CommonC_T_00190385	#N/A	#N/A	1.46	0.000190671	0.00401679
CAFS_CommonC_G_011741	CAFS_CommonC_T_00033119	#N/A	#N/A	1.45	1.83832e-05	0.000725561
CAFS_CommonC_G_075459	CAFS_CommonC_T_00207165	#N/A	#N/A	1.44	0.000255804	0.00496525
CAFS_CommonC_G_003695	CAFS_CommonC_T_00010359	#N/A	#N/A	1.43	0.00140063	0.0161509
CAFS_CommonC_G_081045	CAFS_CommonC_T_00222948	#N/A	#N/A	1.43	6.53189e-05	0.00183377
CAFS_CommonC_G_073568	CAFS_CommonC_T_00201802	#N/A	#N/A	1.41	0.00179558	0.0194172
CAFS_CommonC_G_043063	CAFS_CommonC_T_00113739	#N/A	#N/A	1.4	0.00188905	0.0201095
CAFS_CommonC_G_055981	CAFS_CommonC_T_00151216	#N/A	#N/A	1.4	0.00262353	0.0252218
CAFS_CommonC_G_005864	CAFS_CommonC_T_00016308	#N/A	#N/A	1.39	0.0031438	0.0284124
CAFS_CommonC_G_025912	CAFS_CommonC_T_00071553	#N/A	#N/A	1.37	0.00264558	0.0253908
CAFS_CommonC_G_042069	CAFS_CommonC_T_00111013	#N/A	#N/A	1.37	0.000215141	0.00436812
CAFS_CommonC_G_070770	CAFS_CommonC_T_00193461	#N/A	#N/A	1.34	0.00386117	0.0326686
CAFS_CommonC_G_001986	CAFS_CommonC_T_00005409	#N/A	#N/A	1.34	0.00327219	0.0292332
CAFS_CommonC_G_009294	CAFS_CommonC_T_00026325	#N/A	#N/A	1.33	2.65081e-06	0.00016091
CAFS_CommonC_G_041732	CAFS_CommonC_T_00110144	#N/A	#N/A	1.31	0.00212437	0.0216862
CAFS_CommonC_G_065177	CAFS_CommonC_T_00177965	#N/A	#N/A	1.3	0.000211871	0.00431359
CAFS_CommonC_G_049081	CAFS_CommonC_T_00131073	#N/A	#N/A	1.3	0.000635801	0.00928175
CAFS_CommonC_G_082023	CAFS_CommonC_T_00225704	#N/A	#N/A	1.28	0.00561122	0.0421548
CAFS_CommonC_G_061338	CAFS_CommonC_T_00166906	#N/A	#N/A	1.26	0.000896094	0.0117058
CAFS_CommonC_G_069029	CAFS_CommonC_T_00188978	#N/A	#N/A	1.26	0.00337085	0.0298172
CAFS_CommonC_G_016102	CAFS_CommonC_T_00045279	#N/A	#N/A	1.25	0.00153733	0.01732
CAFS_CommonC_G_044558	CAFS_CommonC_T_00117922	#N/A	#N/A	1.19	0.000977911	0.0123967
CAFS_CommonC_G_083691	CAFS_CommonC_T_00230297	#N/A	#N/A	1.19	0.00365423	0.0314055
CAFS_CommonC_G_065893	CAFS_CommonC_T_00179804	#N/A	#N/A	1.17	0.000378949	0.0065093
CAFS_CommonC_G_036118	CAFS_CommonC_T_00094721	#N/A	#N/A	1.16	0.00227425	0.0227981
CAFS_CommonC_G_011591	CAFS_CommonC_T_00032702	#N/A	#N/A	1.16	0.00111127	0.0136539
CAFS_CommonC_G_035094	CAFS_CommonC_T_00092658	#N/A	#N/A	1.14	0.000382034	0.00655086
CAFS_CommonC_G_085559	CAFS_CommonC_T_00236278	#N/A	#N/A	1.14	0.00046873	0.00753895
CAFS_CommonC_G_069795	CAFS_CommonC_T_00190866	#N/A	#N/A	1.11	0.00360531	0.0311664
CAFS_CommonC_G_083645	CAFS_CommonC_T_00230148	#N/A	#N/A	1.11	0.00155515	0.0174804
CAFS_CommonC_G_032253	CAFS_CommonC_T_00086406	#N/A	#N/A	1.1	0.000787586	0.0107491
CAFS_CommonC_G_015471	CAFS_CommonC_T_00043435	#N/A	#N/A	1.1	0.00123949	0.0147809
CAFS_CommonC_G_042071	CAFS_CommonC_T_00111023	#N/A	#N/A	1.1	0.00319425	0.0287409
CAFS_CommonC_G_086208	CAFS_CommonC_T_00237547	#N/A	#N/A	1.06	0.00384117	0.0325552
CAFS_CommonC_G_075431	CAFS_CommonC_T_00207072	#N/A	#N/A	1.05	0.00549076	0.041556
CAFS_CommonC_G_085610	CAFS_CommonC_T_00236450	#N/A	#N/A	1.04	0.00595435	0.0439327
CAFS_CommonC_G_031388	CAFS_CommonC_T_00084496	#N/A	#N/A	1.02	0.000739726	0.0103394
CAFS_CommonC_G_045076	CAFS_CommonC_T_00119431	#N/A	#N/A	0.98	5.29416e-05	0.00156977
CAFS_CommonC_G_035522	CAFS_CommonC_T_00093397	#N/A	#N/A	0.97	0.00149044	0.0169267
CAFS_CommonC_G_080509	CAFS_CommonC_T_00221527	#N/A	#N/A	0.96	0.0012843	0.0151828
CAFS_CommonC_G_036911	CAFS_CommonC_T_00096962	#N/A	#N/A	0.94	0.00113541	0.013887
CAFS_CommonC_G_066328	CAFS_CommonC_T_00181175	#N/A	#N/A	0.94	0.00679345	0.0480592
CAFS_CommonC_G_075193	CAFS_CommonC_T_00206223	#N/A	#N/A	0.93	0.000807851	0.0109049
CAFS_CommonC_G_070767	CAFS_CommonC_T_00193438	#N/A	#N/A	0.93	0.00159615	0.017886
CAFS_CommonC_G_064140	CAFS_CommonC_T_00174950	#N/A	#N/A	0.89	0.00098654	0.0124842
CAFS_CommonC_G_017410	CAFS_CommonC_T_00049052	#N/A	#N/A	0.87	0.000148529	0.00335857
CAFS_CommonC_G_007372	CAFS_CommonC_T_00020712	#N/A	#N/A	0.85	0.00174171	0.0189924
CAFS_CommonC_G_038566	CAFS_CommonC_T_00101357	#N/A	#N/A	0.85	0.00133208	0.0155777
CAFS_CommonC_G_086239	CAFS_CommonC_T_00237616	#N/A	#N/A	0.84	0.0032886	0.0293265
CAFS_CommonC_G_015977	CAFS_CommonC_T_00044877	#N/A	#N/A	0.8	0.00516755	0.0399478
CAFS_CommonC_G_043649	CAFS_CommonC_T_00115397	#N/A	#N/A	0.78	0.000739072	0.0103351
CAFS_CommonC_G_023992	CAFS_CommonC_T_00066321	#N/A	#N/A	0.68	0.0023612	0.0233837
CAFS_CommonC_G_045721	CAFS_CommonC_T_00121303	#N/A	#N/A	0.67	0.00129146	0.0152407
The down-regulated genes between Songpu mirror carp and Barbless carp at normal temperature
gene_id	transcript_id	uniprot_accession	gene_name	log2FoldChange	pvalue	padj	Protein names
CAFS_CommonC_G_084124	CAFS_CommonC_T_00231572	Q86UP6	CUZD1 UNQ224/PRO257	-3.51827	2.02533e-28	1.99576e-24	CUB and zona pellucida-like domain-containing protein 1 (CUB and ZP domain-containing protein 1) (Transmembrane protein UO-44)
CAFS_CommonC_G_059773	CAFS_CommonC_T_00162209	Q69Z89	Radil Kiaa1849	-3.33176	9.15819e-19	2.70734e-15	Ras-associating and dilute domain-containing protein
CAFS_CommonC_G_009625	CAFS_CommonC_T_00027184	P0DMV4	itln	-3.22972	9.63587e-12	4.66976e-09	Intelectin (RTInt)
CAFS_CommonC_G_091686	CAFS_CommonC_T_00253465	Q92091	nos2	-3.2253	5.65535e-15	6.43014e-12	Nitric oxide synthase, inducible (EC 1.14.13.39) (Inducible NO synthase) (Inducible NOS) (iNOS) (NOS type II) (Peptidyl-cysteine S-nitrosylase NOS2) (Fragment)
CAFS_CommonC_G_037964	CAFS_CommonC_T_00099665	Q98989	0	-3.14047	7.2781e-15	7.96871e-12	Stonustoxin subunit alpha (SNTX subunit alpha)
CAFS_CommonC_G_069012	CAFS_CommonC_T_00188909	P02722	SLC25A4 ANT1	-2.9951	6.83853e-14	6.08233e-11	ADP/ATP translocase 1 (ADP,ATP carrier protein 1) (ADP,ATP carrier protein, heart isoform T1) (Adenine nucleotide translocator 1) (ANT 1) (Solute carrier family 25 member 4)
CAFS_CommonC_G_001128	CAFS_CommonC_T_00003204	Q1LUV9	mid1ip1b si:dkey-277i15.1 zgc:73223	-2.87881	1.79866e-15	2.12687e-12	Mid1-interacting protein 1-B
CAFS_CommonC_G_038414	CAFS_CommonC_T_00100961	Q86UP6	CUZD1 UNQ224/PRO257	-2.83675	3.94504e-51	1.16623e-46	CUB and zona pellucida-like domain-containing protein 1 (CUB and ZP domain-containing protein 1) (Transmembrane protein UO-44)
CAFS_CommonC_G_033084	CAFS_CommonC_T_00088383	Q9JIQ8	Tmprss2	-2.7651	7.2815e-10	1.87179e-07	Transmembrane protease serine 2 (EC 3.4.21.-) (Epitheliasin) (Plasmic transmembrane protein X) [Cleaved into: Transmembrane protease serine 2 non-catalytic chain; Transmembrane protease serine 2 catalytic chain]
CAFS_CommonC_G_040752	CAFS_CommonC_T_00107520	P04813	CTRB1 CTRB	-2.7648	6.2354e-11	2.27569e-08	Chymotrypsinogen 2 (EC 3.4.21.1) [Cleaved into: Chymotrypsin 2 chain A; Chymotrypsin 2 chain B; Chymotrypsin 2 chain C]
CAFS_CommonC_G_072140	CAFS_CommonC_T_00197768	Q9H3S3	TMPRSS5	-2.73672	2.97165e-10	8.87354e-08	Transmembrane protease serine 5 (EC 3.4.21.-) (Spinesin)
CAFS_CommonC_G_090481	CAFS_CommonC_T_00249770	Q8VEM8	Slc25a3	-2.53303	2.33711e-12	1.32864e-09	Phosphate carrier protein, mitochondrial (Phosphate transport protein) (PTP) (Solute carrier family 25 member 3)
CAFS_CommonC_G_000743	CAFS_CommonC_T_00002059	Q802U2	mios zgc:55958	-2.49367	1.07334e-08	1.80284e-06	GATOR complex protein MIOS
CAFS_CommonC_G_036238	CAFS_CommonC_T_00095035	Q01528	0	-2.47073	4.72912e-10	1.31889e-07	Hemagglutinin/amebocyte aggregation factor (18K-LAF)
CAFS_CommonC_G_047966	CAFS_CommonC_T_00127837	O93277	WDR1	-2.45726	5.68936e-18	1.20135e-14	WD repeat-containing protein 1 (Actin-interacting protein 1) (AIP1)
CAFS_CommonC_G_022013	CAFS_CommonC_T_00061118	O15553	MEFV MEF TRIM20	-2.43222	1.76432e-07	1.81378e-05	Pyrin (Marenostrin)
CAFS_CommonC_G_005024	CAFS_CommonC_T_00013964	Q90474	hsp90a.1 hsp90 hsp90a hsp90aa1 zgc:86652	-2.42712	2.68392e-07	2.53489e-05	Heat shock protein HSP 90-alpha 1
CAFS_CommonC_G_050248	CAFS_CommonC_T_00134806	Q5ZID1	MED17 CRSP6 RCJMB04_27o3	-2.40691	3.40992e-14	3.15012e-11	Mediator of RNA polymerase II transcription subunit 17 (Cofactor required for Sp1 transcriptional activation subunit 6) (CRSP complex subunit 6) (Mediator complex subunit 17)
CAFS_CommonC_G_008968	CAFS_CommonC_T_00025347	Q08264	stc	-2.40594	1.75525e-07	1.81378e-05	Stanniocalcin (STC) (Corpuscles of Stannius protein) (CS) (Hypocalcin) (Teleocalcin)
CAFS_CommonC_G_006469	CAFS_CommonC_T_00018064	Q5RFN2	MMUT MUT	-2.37971	6.99544e-14	6.08233e-11	Methylmalonyl-CoA mutase, mitochondrial (MCM) (EC 5.4.99.2) (Methylmalonyl-CoA isomerase)
CAFS_CommonC_G_091435	CAFS_CommonC_T_00252560	O70460	Ccl19 Elc Scya19	-2.3309	7.66225e-10	1.95268e-07	C-C motif chemokine 19 (Epstein-Barr virus-induced molecule 1 ligand chemokine) (EBI1 ligand chemokine) (ELC) (Small-inducible cytokine A19)
CAFS_CommonC_G_052530	CAFS_CommonC_T_00140963	Q6ZN66	GBP6	-2.32773	1.89852e-06	0.000123894	Guanylate-binding protein 6 (GTP-binding protein 6) (GBP-6) (Guanine nucleotide-binding protein 6)
CAFS_CommonC_G_024102	CAFS_CommonC_T_00066607	Q0VCX2	HSPA5 GRP78	-2.28041	3.3889e-08	4.79342e-06	Endoplasmic reticulum chaperone BiP (EC 3.6.4.10) (78 kDa glucose-regulated protein) (GRP-78) (Binding-immunoglobulin protein) (BiP) (Heat shock protein 70 family protein 5) (HSP70 family protein 5) (Heat shock protein family A member 5) (Immunoglobulin heavy chain-binding protein)
CAFS_CommonC_G_047326	CAFS_CommonC_T_00126234	P08537	tuba tuba1	-2.27017	5.32918e-11	1.99419e-08	Tubulin alpha chain [Cleaved into: Detyrosinated tubulin alpha chain]
CAFS_CommonC_G_014672	CAFS_CommonC_T_00041208	D4ACN8	Plgrkt	-2.26335	3.07073e-12	1.68105e-09	Plasminogen receptor (KT) (Plg-R(KT))
CAFS_CommonC_G_083096	CAFS_CommonC_T_00228828	P51959	CCNG1 CCNG CYCG1	-2.23906	3.79023e-12	2.00106e-09	Cyclin-G1 (Cyclin-G)
CAFS_CommonC_G_032914	CAFS_CommonC_T_00087969	Q90339	0	-2.21108	8.9284e-08	1.03506e-05	Myosin heavy chain, fast skeletal muscle
CAFS_CommonC_G_078317	CAFS_CommonC_T_00215105	Q66I24	ass1 zgc:92051	-2.19912	1.89461e-09	4.30834e-07	Argininosuccinate synthase (EC 6.3.4.5) (Citrulline--aspartate ligase)
CAFS_CommonC_G_033740	CAFS_CommonC_T_00089834	O81025	IAN10 PP2A3 At2g26820 F12C20.14	-2.19716	5.19675e-07	4.25558e-05	Immune-associated nucleotide-binding protein 10 (AtIAN10) (AIG1-like protein) (Putative protein PHLOEM PROTEIN 2-LIKE A3) (AtPP2-A3)
CAFS_CommonC_G_062936	CAFS_CommonC_T_00171495	O69060	htxA	-2.19106	1.62802e-11	7.29205e-09	Probable alpha-ketoglutarate-dependent hypophosphite dioxygenase (EC 1.-.-.-)
CAFS_CommonC_G_063152	CAFS_CommonC_T_00172269	P28064	Psmb8	-2.19	4.94912e-11	1.87571e-08	Proteasome subunit beta type-8 (EC 3.4.25.1) (Macropain subunit C13) (Multicatalytic endopeptidase complex subunit C13) (Proteasome component C13) (Proteasome subunit beta-5i)
CAFS_CommonC_G_046936	CAFS_CommonC_T_00124760	P68247	TNNI2	-2.18785	2.50772e-10	7.6426e-08	Troponin I, fast skeletal muscle (Troponin I, fast-twitch isoform)
CAFS_CommonC_G_030314	CAFS_CommonC_T_00082002	Q9Z1N1	Fbp2	-2.18631	1.76703e-07	1.81378e-05	Fructose-1,6-bisphosphatase isozyme 2 (FBPase 2) (EC 3.1.3.11) (D-fructose-1,6-bisphosphate 1-phosphohydrolase 2) (Muscle FBPase)
CAFS_CommonC_G_032906	CAFS_CommonC_T_00087924	Q28HU3	cenpo TGas100d11.1	-2.18011	2.18194e-06	0.000138061	Centromere protein O (CENP-O)
CAFS_CommonC_G_017507	CAFS_CommonC_T_00049293	Q9R1J0	Nsdhl	-2.14774	2.0137e-07	2.01111e-05	Sterol-4-alpha-carboxylate 3-dehydrogenase, decarboxylating (EC 1.1.1.170)
CAFS_CommonC_G_083010	CAFS_CommonC_T_00228460	Q802A9	FGFBP2	-2.13931	1.98846e-12	1.19965e-09	Fibroblast growth factor-binding protein 2 (FGF-BP2) (FGF-binding protein 2) (FGFBP-2)
CAFS_CommonC_G_081355	CAFS_CommonC_T_00224070	O60911	CTSV CATL2 CTSL2 CTSU UNQ268/PRO305	-2.13931	2.53077e-08	3.7037e-06	Cathepsin L2 (EC 3.4.22.43) (Cathepsin U) (Cathepsin V)
CAFS_CommonC_G_026412	CAFS_CommonC_T_00072734	Q99PP9	Trim16 Ebbp	-2.10718	6.42082e-11	2.31478e-08	Tripartite motif-containing protein 16 (EC 2.3.2.27) (E3 ubiquitin-protein ligase TRIM16) (Estrogen-responsive B box protein)
CAFS_CommonC_G_037622	CAFS_CommonC_T_00098788	Q9Y394	DHRS7 DHRS7A RETSDR4 SDR34C1 CGI-86 UNQ285/PRO3448	-2.10709	2.00041e-08	3.06239e-06	Dehydrogenase/reductase SDR family member 7 (EC 1.1.-.-) (Retinal short-chain dehydrogenase/reductase 4) (retSDR4) (Short chain dehydrogenase/reductase family 34C member 1)
CAFS_CommonC_G_089737	CAFS_CommonC_T_00247820	P14373	TRIM27 RFP RNF76	-2.0969	1.01712e-05	0.000456961	Zinc finger protein RFP (EC 2.3.2.27) (RING finger protein 76) (RING-type E3 ubiquitin transferase TRIM27) (Ret finger protein) (Tripartite motif-containing protein 27)
CAFS_CommonC_G_055018	CAFS_CommonC_T_00148556	Q5ZL13	NUDT19 RCJMB04_8e7	-2.09313	8.2929e-12	4.08591e-09	Nucleoside diphosphate-linked moiety X motif 19 (Nudix motif 19) (EC 3.6.1.-)
CAFS_CommonC_G_002690	CAFS_CommonC_T_00007393	Q9P0M2	AKAP7 AKAP18	-2.09256	3.02738e-07	2.78802e-05	A-kinase anchor protein 7 isoform gamma (AKAP-7 isoform gamma) (A-kinase anchor protein 18 kDa) (AKAP 18) (Protein kinase A-anchoring protein 7 isoform gamma) (PRKA7 isoform gamma)
CAFS_CommonC_G_037068	CAFS_CommonC_T_00097364	Q7ZVP8	tmem38b zgc:55815	-2.08808	2.99894e-07	2.77046e-05	Trimeric intracellular cation channel type B (TRIC-B) (TRICB) (Transmembrane protein 38B)
CAFS_CommonC_G_043340	CAFS_CommonC_T_00114641	Q9UKA2	FBXL4 FBL4 FBL5	-2.08182	1.07121e-07	1.22741e-05	F-box/LRR-repeat protein 4 (F-box and leucine-rich repeat protein 4) (F-box protein FBL4/FBL5)
CAFS_CommonC_G_011008	CAFS_CommonC_T_00031025	Q8NFA2	NOXO1 P41NOX SH3PXD5	-2.07775	2.04229e-06	0.000130964	NADPH oxidase organizer 1 (NADPH oxidase regulatory protein) (Nox organizer 1) (Nox-organizing protein 1) (SH3 and PX domain-containing protein 5)
CAFS_CommonC_G_044679	CAFS_CommonC_T_00118281	O73723	actr3 arp3	-2.07361	2.5257e-17	4.97765e-14	Actin-related protein 3 (Actin-like protein 3)
CAFS_CommonC_G_067104	CAFS_CommonC_T_00183185	F1QG30	smpd5 smpdm zgc:153995	-2.0711	6.55165e-13	4.40182e-10	Sphingomyelin phosphodiesterase 5 (EC 3.1.4.12) (Mitochondrial neutral sphingomyelinase) (mtnSMase)
CAFS_CommonC_G_090734	CAFS_CommonC_T_00250617	P81018	0	-2.06988	1.73792e-10	5.64577e-08	Ladderlectin
CAFS_CommonC_G_021489	CAFS_CommonC_T_00059756	P32455	GBP1	-2.06861	3.48783e-05	0.00116112	Guanylate-binding protein 1 (EC 3.6.5.-) (GTP-binding protein 1) (GBP-1) (HuGBP-1) (Guanine nucleotide-binding protein 1) (Interferon-induced guanylate-binding protein 1)
CAFS_CommonC_G_081199	CAFS_CommonC_T_00223520	Q92110	cyp1a1	-2.04349	2.5492e-09	5.63226e-07	Cytochrome P450 1A1 (EC 1.14.14.1) (CYP1A2) (CYPIA1)
CAFS_CommonC_G_066797	CAFS_CommonC_T_00182156	Q66I24	ass1 zgc:92051	-2.04144	3.64064e-08	5.1007e-06	Argininosuccinate synthase (EC 6.3.4.5) (Citrulline--aspartate ligase)
CAFS_CommonC_G_031633	CAFS_CommonC_T_00085090	P40313	CTRL CTRL1	-2.03539	2.20613e-05	0.000825539	Chymotrypsin-like protease CTRL-1 (EC 3.4.21.-)
CAFS_CommonC_G_011584	CAFS_CommonC_T_00032685	Q70PU1	PGRP-SC2 GD10595	-2.03447	2.06186e-05	0.000790568	Peptidoglycan-recognition protein SC2 (EC 3.5.1.28)
CAFS_CommonC_G_026280	CAFS_CommonC_T_00072456	Q502K1	exog endogl1	-2.02801	5.15254e-12	2.6262e-09	Nuclease EXOG, mitochondrial (EC 3.1.30.-) (Endonuclease G-like 1) (Endo G-like 1)
CAFS_CommonC_G_026981	CAFS_CommonC_T_00074013	Q96G27	WBP1	-2.02253	6.77783e-08	8.34674e-06	WW domain-binding protein 1 (WBP-1)
CAFS_CommonC_G_000448	CAFS_CommonC_T_00001355	O08712	Tnfrsf11b Ocif Opg	-1.99877	4.15847e-11	1.65966e-08	Tumor necrosis factor receptor superfamily member 11B (Osteoclastogenesis inhibitory factor) (Osteoprotegerin)
CAFS_CommonC_G_000471	CAFS_CommonC_T_00001407	P49616	Plaur	-1.99405	5.69826e-09	1.05945e-06	Urokinase plasminogen activator surface receptor (U-PAR) (uPAR) (CD antigen CD87)
CAFS_CommonC_G_001212	CAFS_CommonC_T_00003409	F1QG30	smpd5 smpdm zgc:153995	-1.9845	7.51373e-07	5.86071e-05	Sphingomyelin phosphodiesterase 5 (EC 3.1.4.12) (Mitochondrial neutral sphingomyelinase) (mtnSMase)
CAFS_CommonC_G_089871	CAFS_CommonC_T_00248317	P24527	Lta4h	-1.96978	6.61569e-10	1.71555e-07	Leukotriene A-4 hydrolase (LTA-4 hydrolase) (EC 3.3.2.6) (Leukotriene A(4) hydrolase)
CAFS_CommonC_G_052928	CAFS_CommonC_T_00142222	Q8N608	DPP10 DPRP3 KIAA1492	-1.96905	1.69277e-05	0.00067899	Inactive dipeptidyl peptidase 10 (Dipeptidyl peptidase IV-related protein 3) (DPRP-3) (Dipeptidyl peptidase X) (DPP X) (Dipeptidyl peptidase-like protein 2) (DPL2)
CAFS_CommonC_G_010089	CAFS_CommonC_T_00028481	B3LF48	EHD2 At4g05520 T1J24.10	-1.96542	2.74406e-07	2.58344e-05	EH domain-containing protein 2 (AtEHD2) (EC 3.6.5.2)
CAFS_CommonC_G_083764	CAFS_CommonC_T_00230570	P0C2X8	cdca3 tome1	-1.95999	8.00083e-09	1.42482e-06	Cell division cycle-associated protein 3 (Trigger of mitotic entry protein 1) (TOME-1)
CAFS_CommonC_G_067103	CAFS_CommonC_T_00183181	Q7Z429	GRINA LFG1 NMDARA1 TMBIM3	-1.95395	5.47999e-10	1.48623e-07	Protein lifeguard 1 (Glutamate [NMDA] receptor-associated protein 1) (NMDA receptor glutamate-binding subunit) (Putative MAPK-activating protein PM02) (Transmembrane BAX inhibitor motif-containing protein 3)
CAFS_CommonC_G_001218	CAFS_CommonC_T_00003428	A5PF61	leg1a zgc:172246	-1.95345	5.90454e-07	4.74321e-05	Protein leg1a (Leg1-A) (Liver-enriched gene protein 1-A)
CAFS_CommonC_G_014435	CAFS_CommonC_T_00040612	P22735	TGM1 KTG	-1.93381	1.54197e-09	3.6467e-07	Protein-glutamine gamma-glutamyltransferase K (EC 2.3.2.13) (Epidermal TGase) (Transglutaminase K) (TG(K)) (TGK) (TGase K) (Transglutaminase-1) (TGase-1)
CAFS_CommonC_G_038692	CAFS_CommonC_T_00101808	Q9W7K5	ldha	-1.93377	4.54203e-12	2.35564e-09	L-lactate dehydrogenase A chain (LDH-A) (EC 1.1.1.27)
CAFS_CommonC_G_081180	CAFS_CommonC_T_00223447	P12106	COL9A1	-1.92549	5.57279e-08	7.22557e-06	Collagen alpha-1(IX) chain
CAFS_CommonC_G_017139	CAFS_CommonC_T_00048284	Q68EI0	wdr18	-1.92515	3.78542e-06	0.00021154	WD repeat-containing protein 18
CAFS_CommonC_G_072326	CAFS_CommonC_T_00198488	B5DGM7	0	-1.91507	7.57056e-14	6.39431e-11	Fructose-bisphosphate aldolase A (EC 4.1.2.13) (Muscle-type aldolase) (allergen Sal s 3.0101)
CAFS_CommonC_G_078432	CAFS_CommonC_T_00215549	Q8AVH7	egfl6	-1.91086	8.15838e-11	2.83739e-08	Epidermal growth factor-like protein 6 (EGF-like protein 6)
CAFS_CommonC_G_076813	CAFS_CommonC_T_00211056	Q9DGH0	twsg1a tsg twsg1	-1.91067	8.52881e-05	0.00223123	Twisted gastrulation protein homolog 1-A
CAFS_CommonC_G_050557	CAFS_CommonC_T_00135767	Q8IXQ5	KLHL7	-1.9071	3.11466e-05	0.00106876	Kelch-like protein 7
CAFS_CommonC_G_082303	CAFS_CommonC_T_00226687	Q9N2H0	CYBA	-1.90575	5.76918e-05	0.00167204	Cytochrome b-245 light chain (Cytochrome b(558) alpha chain) (Cytochrome b558 subunit alpha) (Neutrophil cytochrome b 22 kDa polypeptide) (Superoxide-generating NADPH oxidase light chain subunit) (p22 phagocyte B-cytochrome) (p22-phox) (p22phox)
CAFS_CommonC_G_047381	CAFS_CommonC_T_00126414	P04792	HSPB1 HSP27 HSP28	-1.90469	1.30052e-11	6.1539e-09	Heat shock protein beta-1 (HspB1) (28 kDa heat shock protein) (Estrogen-regulated 24 kDa protein) (Heat shock 27 kDa protein) (HSP 27) (Stress-responsive protein 27) (SRP27)
CAFS_CommonC_G_089739	CAFS_CommonC_T_00247824	Q02084	0	-1.89865	7.47111e-06	0.000353962	Zinc-binding protein A33
CAFS_CommonC_G_029898	CAFS_CommonC_T_00081143	Q800G5	mxe	-1.89792	1.57007e-07	1.68168e-05	Interferon-induced GTP-binding protein MxE (IFN-inducible antiviral protein MxE) (Interferon-inducible MxE protein)
CAFS_CommonC_G_031243	CAFS_CommonC_T_00084148	P80931	0	-1.89684	0.000139986	0.00322294	Mast cell protease 1A (sMCP-1A) (EC 3.4.21.-)
CAFS_CommonC_G_043187	CAFS_CommonC_T_00114138	Q6DD38	triap1-b	-1.89647	3.29487e-07	2.97548e-05	TP53-regulated inhibitor of apoptosis 1-B (p53-inducible cell-survival factor-B) (p53csv-B)
CAFS_CommonC_G_084962	CAFS_CommonC_T_00234017	P81018	0	-1.89498	0.000187945	0.00397144	Ladderlectin
CAFS_CommonC_G_014330	CAFS_CommonC_T_00040390	Q66KL0	cml	-1.88438	2.8767e-09	6.20738e-07	Probable N-acetyltransferase camello (EC 2.3.1.-)
CAFS_CommonC_G_078220	CAFS_CommonC_T_00214737	Q8K3X3	GMDS GMD	-1.88146	3.26111e-09	6.88607e-07	GDP-mannose 4,6 dehydratase (EC 4.2.1.47) (GDP-D-mannose dehydratase) (GMD)
CAFS_CommonC_G_016712	CAFS_CommonC_T_00047078	O08876	Klf10 Cpg20 Tieg Tieg1	-1.87227	2.23357e-05	0.000833699	Krueppel-like factor 10 (Transforming growth factor-beta-inducible early growth response protein 1) (TGFB-inducible early growth response protein 1) (TIEG-1) (Zinc finger transcription factor homolog CPG20)
CAFS_CommonC_G_087412	CAFS_CommonC_T_00241262	P20849	COL9A1	-1.87208	1.16263e-09	2.8487e-07	Collagen alpha-1(IX) chain
CAFS_CommonC_G_049747	CAFS_CommonC_T_00133004	P50532	smc4 capc smc4l1	-1.86993	1.40752e-06	9.67655e-05	Structural maintenance of chromosomes protein 4 (SMC protein 4) (SMC-4) (Chromosome assembly protein XCAP-C) (Chromosome-associated protein C)
CAFS_CommonC_G_071901	CAFS_CommonC_T_00196970	Q86UP6	CUZD1 UNQ224/PRO257	-1.86948	9.32323e-09	1.62125e-06	CUB and zona pellucida-like domain-containing protein 1 (CUB and ZP domain-containing protein 1) (Transmembrane protein UO-44)
CAFS_CommonC_G_035131	CAFS_CommonC_T_00092709	Q90474	hsp90a.1 hsp90 hsp90a hsp90aa1 zgc:86652	-1.86136	4.19494e-07	3.66896e-05	Heat shock protein HSP 90-alpha 1
CAFS_CommonC_G_003714	CAFS_CommonC_T_00010448	Q91883	hspa5 grp78	-1.86036	3.22554e-07	2.93395e-05	Endoplasmic reticulum chaperone BiP (EC 3.6.4.10) (78 kDa glucose-regulated protein) (GRP-78) (Binding-immunoglobulin protein) (BiP) (Heat shock protein 70 family protein 5) (HSP70 family protein 5) (Heat shock protein family A member 5) (Immunoglobulin heavy chain-binding protein)
CAFS_CommonC_G_005030	CAFS_CommonC_T_00013988	Q15113	PCOLCE PCPE1	-1.85938	5.02898e-07	4.16434e-05	Procollagen C-endopeptidase enhancer 1 (Procollagen COOH-terminal proteinase enhancer 1) (PCPE-1) (Procollagen C-proteinase enhancer 1) (Type 1 procollagen C-proteinase enhancer protein) (Type I procollagen COOH-terminal proteinase enhancer)
CAFS_CommonC_G_016460	CAFS_CommonC_T_00046311	P81018	0	-1.85425	2.31779e-12	1.32864e-09	Ladderlectin
CAFS_CommonC_G_041835	CAFS_CommonC_T_00110374	Q9NPI5	NMRK2 ITGB1BP3 NRK2	-1.84716	2.59333e-09	5.67882e-07	Nicotinamide riboside kinase 2 (NRK 2) (NmR-K 2) (EC 2.7.1.22) (Integrin beta-1-binding protein 3) (Muscle integrin-binding protein) (MIBP) (Nicotinic acid riboside kinase 2) (EC 2.7.1.173) (Ribosylnicotinamide kinase 2) (RNK 2) (Ribosylnicotinic acid kinase 2)
CAFS_CommonC_G_002930	CAFS_CommonC_T_00008127	Q80SU7	Gvin1	-1.84689	0.000173683	0.00374501	Interferon-induced very large GTPase 1 (Very large-inducible GTPase-1) (VLIG-1)
CAFS_CommonC_G_051152	CAFS_CommonC_T_00136965	Q9PUE4	copg2 si:ch211-285d14.8	-1.84031	3.98927e-05	0.00128046	Coatomer subunit gamma-2 (Gamma-2-coat protein) (Gamma-2-COP)
CAFS_CommonC_G_057166	CAFS_CommonC_T_00154790	Q99797	MIPEP MIP	-1.83682	4.5438e-07	3.871e-05	Mitochondrial intermediate peptidase (MIP) (EC 3.4.24.59)
CAFS_CommonC_G_048970	CAFS_CommonC_T_00130659	Q5YCC5	Tmc7	-1.83481	1.17514e-15	1.57907e-12	Transmembrane channel-like protein 7
CAFS_CommonC_G_000665	CAFS_CommonC_T_00001853	O00534	VWA5A BCSC1 LOH11CR2A	-1.8317	1.92571e-14	1.94251e-11	von Willebrand factor A domain-containing protein 5A (Breast cancer suppressor candidate 1) (BCSC-1) (Loss of heterozygosity 11 chromosomal region 2 gene A protein)
CAFS_CommonC_G_053499	CAFS_CommonC_T_00143514	Q1JPB0	SERPINB1	-1.82929	1.88557e-10	5.94406e-08	Leukocyte elastase inhibitor (LEI) (Serpin B1)
CAFS_CommonC_G_086112	CAFS_CommonC_T_00237196	A6NNB3	IFITM5	-1.82443	2.59478e-06	0.000159824	Interferon-induced transmembrane protein 5 (Bone-restricted interferon-induced transmembrane protein-like protein) (BRIL) (Dispanin subfamily A member 1) (DSPA1)
CAFS_CommonC_G_028929	CAFS_CommonC_T_00078544	Q6PHG2	hpx	-1.82153	0.000181604	0.00388464	Hemopexin
CAFS_CommonC_G_054665	CAFS_CommonC_T_00147247	B5DGM7	0	-1.82088	1.64757e-21	8.11757e-18	Fructose-bisphosphate aldolase A (EC 4.1.2.13) (Muscle-type aldolase) (allergen Sal s 3.0101)
CAFS_CommonC_G_038691	CAFS_CommonC_T_00101807	Q9W7K5	ldha	-1.82049	4.10551e-10	1.16699e-07	L-lactate dehydrogenase A chain (LDH-A) (EC 1.1.1.27)
CAFS_CommonC_G_050464	CAFS_CommonC_T_00135468	P40240	Cd9	-1.81909	0.000184397	0.00392452	CD9 antigen (CD antigen CD9)
CAFS_CommonC_G_032246	CAFS_CommonC_T_00086383	Q7Z403	TMC6 EVER1 EVIN1	-1.81544	1.7734e-05	0.000706025	Transmembrane channel-like protein 6 (Epidermodysplasia verruciformis protein 1) (Protein LAK-4)
CAFS_CommonC_G_016868	CAFS_CommonC_T_00047489	O57656	gpd1 lg3p	-1.81509	1.58791e-08	2.51026e-06	Glycerol-3-phosphate dehydrogenase [NAD(+)], cytoplasmic (GPD-C) (GPDH-C) (EC 1.1.1.8)
CAFS_CommonC_G_088873	CAFS_CommonC_T_00245496	P14316	IRF2	-1.81432	1.52175e-06	0.000103416	Interferon regulatory factor 2 (IRF-2)
CAFS_CommonC_G_046661	CAFS_CommonC_T_00123849	O00585	CCL21 SCYA21 UNQ784/PRO1600	-1.81386	1.69632e-08	2.65325e-06	C-C motif chemokine 21 (6Ckine) (Beta-chemokine exodus-2) (Secondary lymphoid-tissue chemokine) (SLC) (Small-inducible cytokine A21)
CAFS_CommonC_G_091928	CAFS_CommonC_T_00254212	O95985	TOP3B TOP3B1	-1.80027	5.09083e-09	9.90099e-07	DNA topoisomerase 3-beta-1 (EC 5.6.2.2) (DNA topoisomerase III beta-1)
CAFS_CommonC_G_000529	CAFS_CommonC_T_00001504	Q5R4M7	ASB6	-1.79941	5.60863e-07	4.55501e-05	Ankyrin repeat and SOCS box protein 6 (ASB-6)
CAFS_CommonC_G_081108	CAFS_CommonC_T_00223182	O70622	Rtn2 Nspl1	-1.7972	1.87113e-12	1.15238e-09	Reticulon-2 (Neuroendocrine-specific protein-like 1) (NSP-like protein 1) (Neuroendocrine-specific protein-like I) (NSP-like protein I) (NSPLI)
CAFS_CommonC_G_044213	CAFS_CommonC_T_00116992	Q9DBI0	Tmprss6	-1.79677	1.87769e-13	1.42329e-10	Transmembrane protease serine 6 (EC 3.4.21.-) (Matriptase-2)
CAFS_CommonC_G_087077	CAFS_CommonC_T_00240153	Q7Z2Y8	GVINP1 GVIN1 VLIG1	-1.79313	6.63572e-06	0.000323293	Interferon-induced very large GTPase 1 (Interferon-induced very large GTPase pseudogene 1)
CAFS_CommonC_G_092310	CAFS_CommonC_T_00255565	Q6NTY6	egr1-b	-1.79308	0.000131239	0.00308402	Early growth response protein 1-B (EGR-1-B)
CAFS_CommonC_G_056035	CAFS_CommonC_T_00151419	Q2TBI6	MRPL32	-1.79181	0.000106132	0.00263653	39S ribosomal protein L32, mitochondrial (L32mt) (MRP-L32)
CAFS_CommonC_G_064688	CAFS_CommonC_T_00176262	O14525	ASTN1 ASTN KIAA0289	-1.78939	0.000166776	0.00364123	Astrotactin-1
CAFS_CommonC_G_078466	CAFS_CommonC_T_00215668	Q9DE24	foxc1b foxc1.2	-1.78836	3.70803e-08	5.14633e-06	Forkhead box C1-B
CAFS_CommonC_G_029248	CAFS_CommonC_T_00079403	Q8BH59	Slc25a12 Aralar1	-1.78534	0.000152038	0.00341271	Calcium-binding mitochondrial carrier protein Aralar1 (Mitochondrial aspartate glutamate carrier 1) (Solute carrier family 25 member 12)
CAFS_CommonC_G_086801	CAFS_CommonC_T_00239126	Q8N6M6	AOPEP C9orf3 ONPEP	-1.77632	0.000177591	0.00381537	Aminopeptidase O (AP-O) (EC 3.4.11.-)
CAFS_CommonC_G_068827	CAFS_CommonC_T_00188309	Q07643	Col9a2	-1.773	6.38431e-07	5.08714e-05	Collagen alpha-2(IX) chain
CAFS_CommonC_G_017179	CAFS_CommonC_T_00048436	Q9BE45	NFKBIZ MAIL	-1.77182	1.37604e-11	6.34599e-09	NF-kappa-B inhibitor zeta (I-kappa-B-zeta) (IkB-zeta) (IkappaBzeta) (Molecule possessing ankyrin repeats induced by lipopolysaccharide) (MAIL)
CAFS_CommonC_G_024083	CAFS_CommonC_T_00066560	Q9Y365	STARD10 SDCCAG28 CGI-52	-1.769	0.000382737	0.00655102	START domain-containing protein 10 (StARD10) (Antigen NY-CO-28) (PCTP-like protein) (PCTP-L) (Serologically defined colon cancer antigen 28) (StAR-related lipid transfer protein 10)
CAFS_CommonC_G_007496	CAFS_CommonC_T_00021101	Q8N608	DPP10 DPRP3 KIAA1492	-1.76889	0.000245997	0.0048224	Inactive dipeptidyl peptidase 10 (Dipeptidyl peptidase IV-related protein 3) (DPRP-3) (Dipeptidyl peptidase X) (DPP X) (Dipeptidyl peptidase-like protein 2) (DPL2)
CAFS_CommonC_G_014559	CAFS_CommonC_T_00040906	M3W955	APOA4	-1.76863	5.63463e-06	0.000284855	Apolipoprotein A-IV (Apo-AIV) (ApoA-IV) (Apolipoprotein A4)
CAFS_CommonC_G_090489	CAFS_CommonC_T_00249798	Q8VEM8	Slc25a3	-1.76793	4.38494e-08	5.97363e-06	Phosphate carrier protein, mitochondrial (Phosphate transport protein) (PTP) (Solute carrier family 25 member 3)
CAFS_CommonC_G_018055	CAFS_CommonC_T_00050947	Q9Z0S3	Cldn14	-1.76673	0.000130536	0.00307972	Claudin-14
CAFS_CommonC_G_033601	CAFS_CommonC_T_00089558	O60658	PDE8A	-1.76332	2.97166e-09	6.32002e-07	High affinity cAMP-specific and IBMX-insensitive 3',5'-cyclic phosphodiesterase 8A (EC 3.1.4.53)
CAFS_CommonC_G_007327	CAFS_CommonC_T_00020583	Q6PBW5	rpe65a rpepa	-1.76241	1.17753e-09	2.8533e-07	Retinoid isomerohydrolase (EC 3.1.1.64) (All-trans-retinylester 11-cis isomerohydrolase A) (Lutein isomerase) (Meso-zeaxanthin isomerase) (EC 5.3.3.22) (Retinal pigment epithelium-specific 65 kDa protein homolog A) (RPE56a)
CAFS_CommonC_G_009325	CAFS_CommonC_T_00026403	O35926	Cdk5r2 Nck5ai	-1.75951	1.84056e-08	2.86372e-06	Cyclin-dependent kinase 5 activator 2 (CDK5 activator 2) (Cyclin-dependent kinase 5 regulatory subunit 2) (p39) (p39I)
CAFS_CommonC_G_052772	CAFS_CommonC_T_00141729	Q5XK83	mcm4-a	-1.75418	3.69284e-08	5.14633e-06	DNA replication licensing factor mcm4-A (EC 3.6.4.12) (CDC21 homolog-A) (Minichromosome maintenance protein 4-A) (xMCM4-A) (P1-CDC21-A) (p98)
CAFS_CommonC_G_040042	CAFS_CommonC_T_00105425	Q9Y5N5	N6AMT1 C21orf127 HEMK2 PRED28	-1.75184	6.96613e-05	0.00192102	Methyltransferase N6AMT1 (HemK methyltransferase family member 2) (M.HsaHemK2P) (Methylarsonite methyltransferase N6AMT1) (EC 2.1.1.-) (N(6)-adenine-specific DNA methyltransferase 1) (EC 2.1.1.72) (Protein N(5)-glutamine methyltransferase) (EC 2.1.1.-)
CAFS_CommonC_G_052854	CAFS_CommonC_T_00141964	P06603	alphaTub84B tubA84B CG1913	-1.7468	4.21062e-11	1.65966e-08	Tubulin alpha-1 chain
CAFS_CommonC_G_000036	CAFS_CommonC_T_00000132	Q2KIH1	ZNHIT3	-1.74434	4.8029e-06	0.000253885	Zinc finger HIT domain-containing protein 3
CAFS_CommonC_G_085181	CAFS_CommonC_T_00234835	Q9DBI0	Tmprss6	-1.74242	9.58582e-06	0.00043396	Transmembrane protease serine 6 (EC 3.4.21.-) (Matriptase-2)
CAFS_CommonC_G_027754	CAFS_CommonC_T_00075953	Q90593	HSPA5 GRP78	-1.7408	1.11775e-14	1.18011e-11	Endoplasmic reticulum chaperone BiP (EC 3.6.4.10) (78 kDa glucose-regulated protein) (GRP-78) (Binding-immunoglobulin protein) (BiP) (Heat shock protein 70 family protein 5) (HSP70 family protein 5) (Heat shock protein family A member 5) (Immunoglobulin heavy chain-binding protein)
CAFS_CommonC_G_033165	CAFS_CommonC_T_00088518	P55025	tyr tyro	-1.73853	0.00043528	0.007125	Tyrosinase (EC 1.14.18.1) (Monophenol monooxygenase)
CAFS_CommonC_G_044691	CAFS_CommonC_T_00118309	Q8NI08	NCOA7 ERAP140 ESNA1 Nbla00052 Nbla10993	-1.73584	2.77763e-06	0.000166803	Nuclear receptor coactivator 7 (140 kDa estrogen receptor-associated protein) (Estrogen nuclear receptor coactivator 1)
CAFS_CommonC_G_020954	CAFS_CommonC_T_00058292	P54987	Acod1 Irg1	-1.73391	6.15828e-07	4.9203e-05	Cis-aconitate decarboxylase (CAD) (EC 4.1.1.6) (Aconitate decarboxylase) (Aconitate decarboxylase 1) (Cis-aconitic acid decarboxylase) (Immune-responsive gene 1 protein)
CAFS_CommonC_G_001712	CAFS_CommonC_T_00004708	Q640K1	ncdn	-1.73299	5.29804e-08	6.89959e-06	Neurochondrin
CAFS_CommonC_G_078659	CAFS_CommonC_T_00216356	P05619	SERPINB1 ELANH2	-1.73141	1.8962e-08	2.93483e-06	Leukocyte elastase inhibitor (LEI) (Serpin B1)
CAFS_CommonC_G_008161	CAFS_CommonC_T_00022928	Q9ESD1	Prss8 Cap1	-1.73104	1.04836e-05	0.000468152	Prostasin (EC 3.4.21.-) (Channel-activating protease 1) (CAP1) (Serine protease 8) [Cleaved into: Prostasin light chain; Prostasin heavy chain]
CAFS_CommonC_G_002392	CAFS_CommonC_T_00006538	Q9Y2Z4	YARS2 CGI-04	-1.7287	0.000499075	0.00784909	Tyrosine--tRNA ligase, mitochondrial (EC 6.1.1.1) (Tyrosyl-tRNA synthetase) (TyrRS)
CAFS_CommonC_G_017271	CAFS_CommonC_T_00048637	Q5KQS2	0	-1.72822	1.97129e-14	1.94251e-11	Antihemorrhagic factor cHLP-B (Chinese mamushi HSF-like protein B)
CAFS_CommonC_G_068070	CAFS_CommonC_T_00185621	Q5ZME2	MDH1 RCJMB04_2g5	-1.72771	8.48393e-09	1.4849e-06	Malate dehydrogenase, cytoplasmic (EC 1.1.1.37) (Cytosolic malate dehydrogenase)
CAFS_CommonC_G_003938	CAFS_CommonC_T_00011030	Q14258	TRIM25 EFP RNF147 ZNF147	-1.72757	0.000319669	0.00577985	E3 ubiquitin/ISG15 ligase TRIM25 (EC 6.3.2.n3) (Estrogen-responsive finger protein) (RING finger protein 147) (RING-type E3 ubiquitin transferase) (EC 2.3.2.27) (RING-type E3 ubiquitin transferase TRIM25) (Tripartite motif-containing protein 25) (Ubiquitin/ISG15-conjugating enzyme TRIM25) (Zinc finger protein 147)
CAFS_CommonC_G_087581	CAFS_CommonC_T_00241861	Q99PP9	Trim16 Ebbp	-1.72745	6.22472e-05	0.00176598	Tripartite motif-containing protein 16 (EC 2.3.2.27) (E3 ubiquitin-protein ligase TRIM16) (Estrogen-responsive B box protein)
CAFS_CommonC_G_062759	CAFS_CommonC_T_00170867	Q9JJT0	Rcl1 Rnac	-1.72727	3.62024e-09	7.36667e-07	RNA 3'-terminal phosphate cyclase-like protein
CAFS_CommonC_G_026228	CAFS_CommonC_T_00072338	P79955	0	-1.72601	4.62909e-10	1.30329e-07	Carboxy-terminal kinesin 2 (XCTK2)
CAFS_CommonC_G_081437	CAFS_CommonC_T_00224300	Q5R6Z7	ORC4 ORC4L	-1.72501	1.14632e-05	0.000500554	Origin recognition complex subunit 4
CAFS_CommonC_G_089138	CAFS_CommonC_T_00246387	P14222	PRF1 PFP	-1.72491	6.80344e-11	2.39433e-08	Perforin-1 (P1) (Cytolysin) (Lymphocyte pore-forming protein) (PFP)
CAFS_CommonC_G_016396	CAFS_CommonC_T_00046133	Q9Z260	Cldn8	-1.72128	1.23838e-07	1.38148e-05	Claudin-8
CAFS_CommonC_G_079358	CAFS_CommonC_T_00218028	P02543	VIM	-1.72075	4.79908e-11	1.84247e-08	Vimentin
CAFS_CommonC_G_086327	CAFS_CommonC_T_00237929	Q6P3E7	Hdac10	-1.72045	2.89584e-06	0.000171901	Polyamine deacetylase HDAC10 (EC 3.5.1.48) (EC 3.5.1.62) (Histone deacetylase 10) (HD10)
CAFS_CommonC_G_015634	CAFS_CommonC_T_00043933	Q8N392	ARHGAP18	-1.71938	2.4278e-09	5.43718e-07	Rho GTPase-activating protein 18 (MacGAP) (Rho-type GTPase-activating protein 18)
CAFS_CommonC_G_068287	CAFS_CommonC_T_00186443	Q9H553	ALG2 UNQ666/PRO1298	-1.71819	5.76567e-05	0.00167204	Alpha-1,3/1,6-mannosyltransferase ALG2 (EC 2.4.1.132) (EC 2.4.1.257) (Asparagine-linked glycosylation protein 2 homolog) (GDP-Man:Man(1)GlcNAc(2)-PP-Dol alpha-1,3-mannosyltransferase) (GDP-Man:Man(1)GlcNAc(2)-PP-dolichol mannosyltransferase) (GDP-Man:Man(2)GlcNAc(2)-PP-Dol alpha-1,6-mannosyltransferase)
CAFS_CommonC_G_007395	CAFS_CommonC_T_00020756	Q53G44	IFI44L C1orf29 GS3686	-1.71638	3.37701e-06	0.000193471	Interferon-induced protein 44-like
CAFS_CommonC_G_038244	CAFS_CommonC_T_00100586	Q32P85	DYNLRB2 DNLC2B	-1.71557	0.000607497	0.00898841	Dynein light chain roadblock-type 2 (Dynein light chain 2B, cytoplasmic)
CAFS_CommonC_G_015245	CAFS_CommonC_T_00042834	Q96IP4	TENT5A C6orf37 FAM46A XTP11	-1.71111	1.21834e-06	8.67871e-05	Terminal nucleotidyltransferase 5A (EC 2.7.7.-) (HBV X-transactivated gene 11 protein) (HBV XAg-transactivated protein 11)
CAFS_CommonC_G_010252	CAFS_CommonC_T_00028976	Q8VE04	Mob3b Mobkl2b	-1.71064	1.85632e-05	0.000730713	MOB kinase activator 3B (Mob1 homolog 2b) (Mps one binder kinase activator-like 2B)
CAFS_CommonC_G_040850	CAFS_CommonC_T_00107805	P10044	0	-1.71009	5.46173e-13	3.84428e-10	Gamma-crystallin M2 (Gamma-M2)
CAFS_CommonC_G_044557	CAFS_CommonC_T_00117920	Q9PU17	lpar1-a lpa1r lpa1r1	-1.70589	3.53576e-07	3.1674e-05	Lysophosphatidic acid receptor 1-A (LPA receptor 1-A) (LPA-1-A) (Lysophosphatidic acid receptor LPA1 homolog 1) (xLPA1-1)
CAFS_CommonC_G_009449	CAFS_CommonC_T_00026692	O57524	0	-1.70511	1.5118e-12	9.50887e-10	Apolipoprotein A-I-2 (Apo-AI-2) (ApoA-I-2) (Apolipoprotein A1-2) [Cleaved into: Proapolipoprotein A-I-2 (ProapoA-I-2)]
CAFS_CommonC_G_062875	CAFS_CommonC_T_00171251	Q9UMS4	PRPF19 NMP200 PRP19 SNEV	-1.70126	1.82803e-07	1.86346e-05	Pre-mRNA-processing factor 19 (EC 2.3.2.27) (Nuclear matrix protein 200) (PRP19/PSO4 homolog) (hPso4) (RING-type E3 ubiquitin transferase PRP19) (Senescence evasion factor)
CAFS_CommonC_G_046537	CAFS_CommonC_T_00123421	Q96GN5	CDCA7L HR1 JPO2 R1	-1.69923	8.96736e-05	0.00231608	Cell division cycle-associated 7-like protein (Protein JPO2) (Transcription factor RAM2)
CAFS_CommonC_G_018221	CAFS_CommonC_T_00051417	Q6DGV7	mpv17l2 zgc:92754	-1.69859	9.97868e-09	1.72509e-06	Mpv17-like protein 2
CAFS_CommonC_G_040439	CAFS_CommonC_T_00106658	P35521	CLNS1A ICLN	-1.69666	1.83917e-07	1.86837e-05	Methylosome subunit pICln (Chloride channel, nucleotide sensitive 1A) (Chloride conductance regulatory protein ICln) (I(Cln))
CAFS_CommonC_G_057111	CAFS_CommonC_T_00154582	Q9BXT6	MOV10L1	-1.69588	0.000183342	0.00391079	RNA helicase Mov10l1 (EC 3.6.4.13) (Moloney leukemia virus 10-like protein 1) (MOV10-like protein 1)
CAFS_CommonC_G_057392	CAFS_CommonC_T_00155545	P11009	CKMT2	-1.69124	1.136e-08	1.88666e-06	Creatine kinase S-type, mitochondrial (EC 2.7.3.2) (Basic-type mitochondrial creatine kinase) (Mib-CK) (Sarcomeric mitochondrial creatine kinase) (S-MtCK)
CAFS_CommonC_G_075143	CAFS_CommonC_T_00206093	O08712	Tnfrsf11b Ocif Opg	-1.69057	2.85791e-06	0.000169991	Tumor necrosis factor receptor superfamily member 11B (Osteoclastogenesis inhibitory factor) (Osteoprotegerin)
CAFS_CommonC_G_040496	CAFS_CommonC_T_00106850	Q8C0L8	Cog5	-1.68855	1.06779e-05	0.000476109	Conserved oligomeric Golgi complex subunit 5 (COG complex subunit 5) (Component of oligomeric Golgi complex 5)
CAFS_CommonC_G_051116	CAFS_CommonC_T_00136806	Q13416	ORC2 ORC2L	-1.68784	3.51943e-05	0.00116901	Origin recognition complex subunit 2
CAFS_CommonC_G_046295	CAFS_CommonC_T_00123148	P55027	TYRP1	-1.68726	1.31105e-09	3.12558e-07	5,6-dihydroxyindole-2-carboxylic acid oxidase (DHICA oxidase) (EC 1.14.18.-) (Tyrosinase-related protein 1) (TRP-1) (TRP1)
CAFS_CommonC_G_006484	CAFS_CommonC_T_00018118	Q5ZLC6	ANKRD10 RCJMB04_6l10	-1.6858	2.14934e-05	0.000811836	Ankyrin repeat domain-containing protein 10
CAFS_CommonC_G_085159	CAFS_CommonC_T_00234669	Q61510	Trim25 Efp Zfp147 Znf147	-1.68444	0.000590445	0.00882025	E3 ubiquitin/ISG15 ligase TRIM25 (EC 6.3.2.n3) (Estrogen-responsive finger protein) (RING-type E3 ubiquitin transferase) (EC 2.3.2.27) (RING-type E3 ubiquitin transferase TRIM25) (Tripartite motif-containing protein 25) (Ubiquitin/ISG15-conjugating enzyme TRIM25) (Zinc finger protein 147)
CAFS_CommonC_G_014589	CAFS_CommonC_T_00040997	O14815	CAPN9 NCL4	-1.67815	1.39534e-11	6.34599e-09	Calpain-9 (EC 3.4.22.-) (Digestive tract-specific calpain) (New calpain 4) (nCL-4) (Protein CG36)
CAFS_CommonC_G_040690	CAFS_CommonC_T_00107343	Q6P3L6	hsd17b12a zgc:55589	-1.66954	3.31402e-11	1.37985e-08	Very-long-chain 3-oxoacyl-CoA reductase-A (EC 1.1.1.330) (17-beta-hydroxysteroid dehydrogenase 12-A) (17-beta-HSD 12-A) (zf3.1) (zfHSD17B12A) (3-ketoacyl-CoA reductase) (KAR) (Estradiol 17-beta-dehydrogenase 12-A) (EC 1.1.1.62)
CAFS_CommonC_G_040775	CAFS_CommonC_T_00107576	Q499W2	Gins4 Sld5	-1.66931	2.13008e-05	0.000807451	DNA replication complex GINS protein SLD5 (GINS complex subunit 4) [Cleaved into: DNA replication complex GINS protein SLD5, N-terminally processed]
CAFS_CommonC_G_078892	CAFS_CommonC_T_00217209	Q8WU17	RNF139 TRC8	-1.6599	8.60939e-05	0.00224833	E3 ubiquitin-protein ligase RNF139 (EC 2.3.2.27) (RING finger protein 139) (RING-type E3 ubiquitin transferase RNF139) (Translocation in renal carcinoma on chromosome 8 protein)
CAFS_CommonC_G_025053	CAFS_CommonC_T_00069106	Q6PH19	gatm	-1.65963	9.37668e-10	2.32936e-07	Glycine amidinotransferase, mitochondrial (EC 2.1.4.1) (L-arginine:glycine amidinotransferase) (Transamidinase)
CAFS_CommonC_G_040411	CAFS_CommonC_T_00106565	Q90YS2	rps3	-1.65841	2.11448e-10	6.5798e-08	40S ribosomal protein S3 (EC 4.2.99.18)
CAFS_CommonC_G_087134	CAFS_CommonC_T_00240317	P35222	CTNNB1 CTNNB OK/SW-cl.35 PRO2286	-1.65813	8.50653e-16	1.25735e-12	Catenin beta-1 (Beta-catenin)
CAFS_CommonC_G_073449	CAFS_CommonC_T_00201381	P45429	snrpa	-1.65693	8.30947e-07	6.33104e-05	U1 small nuclear ribonucleoprotein A (U1 snRNP A) (U1-A) (U1A)
CAFS_CommonC_G_031622	CAFS_CommonC_T_00085068	Q27081	0	-1.65614	6.52212e-13	4.40182e-10	Clotting factor B (EC 3.4.21.85) (Coagulation factor B) [Cleaved into: Clotting factor B light chain; Clotting factor B heavy chain]
CAFS_CommonC_G_051044	CAFS_CommonC_T_00136555	P10746	UROS	-1.65479	0.000300972	0.00556743	Uroporphyrinogen-III synthase (UROIIIS) (UROS) (EC 4.2.1.75) (Hydroxymethylbilane hydrolyase [cyclizing]) (Uroporphyrinogen-III cosynthase)
CAFS_CommonC_G_055606	CAFS_CommonC_T_00150119	Q6PF15	KLHL35	-1.65294	1.35363e-05	0.000573074	Kelch-like protein 35
CAFS_CommonC_G_063095	CAFS_CommonC_T_00172074	Q6NXB2	pdzd11 pdzk11 zgc:77536	-1.65252	4.57158e-08	6.10507e-06	PDZ domain-containing protein 11
CAFS_CommonC_G_057940	CAFS_CommonC_T_00157057	Q5HZI2	C2cd4cC2CD4 family Fam148c Nlf3	-1.65086	0.000390819	0.00662465	C2 calcium-dependent domain-containing protein 4C (Nuclear-localized factor 3) (Protein FAM148C)
CAFS_CommonC_G_080857	CAFS_CommonC_T_00222245	Q13751	LAMB3 LAMNB1	-1.64794	0.000111923	0.00273669	Laminin subunit beta-3 (Epiligrin subunit bata) (Kalinin B1 chain) (Kalinin subunit beta) (Laminin B1k chain) (Laminin-5 subunit beta) (Nicein subunit beta)
CAFS_CommonC_G_083201	CAFS_CommonC_T_00229229	P29375	KDM5A JARID1A RBBP2 RBP2	-1.64731	1.90421e-07	1.92124e-05	Lysine-specific demethylase 5A (EC 1.14.11.-) (Histone demethylase JARID1A) (Jumonji/ARID domain-containing protein 1A) (Retinoblastoma-binding protein 2) (RBBP-2)
CAFS_CommonC_G_083540	CAFS_CommonC_T_00229795	Q8TAM2	TTC8 BBS8	-1.64269	7.0049e-06	0.000336167	Tetratricopeptide repeat protein 8 (TPR repeat protein 8) (Bardet-Biedl syndrome 8 protein)
CAFS_CommonC_G_025080	CAFS_CommonC_T_00069172	Q86SQ9	DHDDS HDS	-1.64241	1.8512e-05	0.00072967	Dehydrodolichyl diphosphate synthase complex subunit DHDDS (EC 2.5.1.87) (Cis-isoprenyltransferase) (CIT) (Cis-IPTase) (Cis-prenyltransferase subunit hCIT) (Epididymis tissue protein Li 189m)
CAFS_CommonC_G_035828	CAFS_CommonC_T_00093948	Q6PH19	gatm	-1.64231	8.176e-10	2.0658e-07	Glycine amidinotransferase, mitochondrial (EC 2.1.4.1) (L-arginine:glycine amidinotransferase) (Transamidinase)
CAFS_CommonC_G_092006	CAFS_CommonC_T_00254461	A3KPQ7	cemip2 frv tmem2 wkm si:dkey-24k20.1	-1.64121	1.19287e-06	8.53129e-05	Cell surface hyaluronidase (EC 3.2.1.35) (Cell migration-inducing hyaluronidase 2) (Protein frozen ventricle) (Protein wickham) (Transmembrane protein 2)
CAFS_CommonC_G_007493	CAFS_CommonC_T_00021097	Q9CRB9	Chchd3 Mic19	-1.64106	4.61098e-05	0.00141842	MICOS complex subunit Mic19 (Coiled-coil-helix-coiled-coil-helix domain-containing protein 3)
CAFS_CommonC_G_080832	CAFS_CommonC_T_00222180	Q4JM44	Sgms2	-1.64048	0.000119069	0.00286871	Phosphatidylcholine:ceramide cholinephosphotransferase 2 (EC 2.7.8.27) (Sphingomyelin synthase 2)
CAFS_CommonC_G_011527	CAFS_CommonC_T_00032505	Q9D176	Susd3	-1.63745	0.000187374	0.00396461	Sushi domain-containing protein 3
CAFS_CommonC_G_082038	CAFS_CommonC_T_00225777	Q5M7K4	rbbp4	-1.63665	4.60133e-07	3.90875e-05	Histone-binding protein RBBP4 (Retinoblastoma-binding protein 4) (RBBP-4)
CAFS_CommonC_G_005025	CAFS_CommonC_T_00013967	P30946	HSP90AA1 HSPCA	-1.63043	4.69305e-11	1.82547e-08	Heat shock protein HSP 90-alpha
CAFS_CommonC_G_081188	CAFS_CommonC_T_00223493	Q92110	cyp1a1	-1.6298	1.76206e-07	1.81378e-05	Cytochrome P450 1A1 (EC 1.14.14.1) (CYP1A2) (CYPIA1)
CAFS_CommonC_G_043207	CAFS_CommonC_T_00114212	A1A4P4	GADD45GIP1 MRPL59	-1.62826	8.63469e-08	1.00893e-05	Growth arrest and DNA damage-inducible proteins-interacting protein 1 (39S ribosomal protein L59, mitochondrial) (MRP-L59)
CAFS_CommonC_G_052882	CAFS_CommonC_T_00142085	Q6P4Z2	col2a1	-1.628	1.48471e-07	1.60773e-05	Collagen alpha-1(II) chain (Alpha-1 type II collagen)
CAFS_CommonC_G_025456	CAFS_CommonC_T_00070335	P05813	CRYBA1 CRYB1	-1.62548	2.44689e-08	3.61675e-06	Beta-crystallin A3 [Cleaved into: Beta-crystallin A3, isoform A1, Delta4 form; Beta-crystallin A3, isoform A1, Delta7 form; Beta-crystallin A3, isoform A1, Delta8 form]
CAFS_CommonC_G_086433	CAFS_CommonC_T_00238246	Q6DIH3	mcm2	-1.62339	7.15538e-07	5.6255e-05	DNA replication licensing factor mcm2 (EC 3.6.4.12) (Minichromosome maintenance protein 2)
CAFS_CommonC_G_055114	CAFS_CommonC_T_00149017	P02618	0	-1.62333	6.20717e-10	1.65312e-07	Parvalbumin beta
CAFS_CommonC_G_016333	CAFS_CommonC_T_00045954	Q5R8C8	ANKRD46	-1.62317	1.1107e-06	8.08731e-05	Ankyrin repeat domain-containing protein 46
CAFS_CommonC_G_010747	CAFS_CommonC_T_00030311	P11247	Mpo	-1.62231	4.7877e-06	0.000253645	Myeloperoxidase (MPO) (EC 1.11.2.2) [Cleaved into: Myeloperoxidase light chain; Myeloperoxidase heavy chain]
CAFS_CommonC_G_083061	CAFS_CommonC_T_00228671	Q9UNQ0	ABCG2 ABCP BCRP BCRP1 MXR	-1.62047	0.000720271	0.0101587	ATP-binding cassette sub-family G member 2 (Breast cancer resistance protein) (CDw338) (Mitoxantrone resistance-associated protein) (Placenta-specific ATP-binding cassette transporter) (Urate exporter) (CD antigen CD338)
CAFS_CommonC_G_018187	CAFS_CommonC_T_00051319	Q90257	es1	-1.61979	6.65991e-08	8.28353e-06	ES1 protein, mitochondrial
CAFS_CommonC_G_012315	CAFS_CommonC_T_00034766	O14967	CLGN	-1.61888	2.6348e-06	0.00016091	Calmegin
CAFS_CommonC_G_017272	CAFS_CommonC_T_00048639	Q9UGM5	FETUB	-1.61765	6.08765e-10	1.63603e-07	Fetuin-B (16G2) (Fetuin-like protein IRL685) (Gugu)
CAFS_CommonC_G_036949	CAFS_CommonC_T_00097037	Q9JJG5	Sertad2 Kiaa0127 MNCb-1504	-1.61691	6.69496e-05	0.00186798	SERTA domain-containing protein 2 (Transcriptional regulator interacting with the PHD-bromodomain 2) (TRIP-Br2)
CAFS_CommonC_G_003226	CAFS_CommonC_T_00009022	Q7RTR2	NLRC3 NOD3	-1.61665	0.000497397	0.0078338	NLR family CARD domain-containing protein 3 (CARD15-like protein) (Caterpiller protein 16.2) (CLR16.2) (NACHT, LRR and CARD domains-containing protein 3) (Nucleotide-binding oligomerization domain protein 3)
CAFS_CommonC_G_073873	CAFS_CommonC_T_00202877	A8E7I5	ttc36 si:rp71-52f21.2 zgc:103600	-1.61637	6.35071e-10	1.67625e-07	Tetratricopeptide repeat protein 36 (TPR repeat protein 36)
CAFS_CommonC_G_035885	CAFS_CommonC_T_00094031	P32313	0	-1.6157	3.18954e-11	1.34699e-08	Red-sensitive opsin (Red cone photoreceptor pigment)
CAFS_CommonC_G_052871	CAFS_CommonC_T_00142044	D3ZTX0	Tmed7	-1.61347	3.30139e-07	2.97548e-05	Transmembrane emp24 domain-containing protein 7 (p24 family protein gamma-3) (p24gamma3) (p27)
CAFS_CommonC_G_028811	CAFS_CommonC_T_00078313	Q08E38	PRPF19	-1.61087	5.62666e-08	7.26355e-06	Pre-mRNA-processing factor 19 (EC 2.3.2.27) (PRP19/PSO4 homolog) (RING-type E3 ubiquitin transferase PRP19)
CAFS_CommonC_G_038549	CAFS_CommonC_T_00101310	Q8N0W5	IQCK	-1.6098	0.00108422	0.0134108	IQ domain-containing protein K
CAFS_CommonC_G_024198	CAFS_CommonC_T_00066826	Q91061	0	-1.60733	6.93481e-05	0.00191944	Ictacalcin
CAFS_CommonC_G_026908	CAFS_CommonC_T_00073859	Q8TD06	AGR3 BCMP11 PDIA18 UNQ642/PRO1272	-1.60488	8.1307e-09	1.43928e-06	Anterior gradient protein 3 (AG-3) (AG3) (hAG-3) (Anterior gradient 3 homolog) (Breast cancer membrane protein 11) (Protein disulfide isomerase family A, member 18)
CAFS_CommonC_G_076929	CAFS_CommonC_T_00211449	Q5R6T1	PDIA6	-1.60329	1.65525e-06	0.000110707	Protein disulfide-isomerase A6 (EC 5.3.4.1)
CAFS_CommonC_G_091929	CAFS_CommonC_T_00254218	Q9HCN8	SDF2L1 UNQ1941/PRO4424	-1.60096	2.62514e-06	0.00016091	Stromal cell-derived factor 2-like protein 1 (SDF2-like protein 1) (PWP1-interacting protein 8)
CAFS_CommonC_G_076117	CAFS_CommonC_T_00209441	Q4ZJM7	Otol1 Gm414	-1.60061	5.18681e-07	4.25558e-05	Otolin-1
CAFS_CommonC_G_030212	CAFS_CommonC_T_00081804	P06340	HLA-DOA HLA-DNA HLA-DZA	-1.59754	1.2631e-05	0.00054194	HLA class II histocompatibility antigen, DO alpha chain (MHC DN-alpha) (MHC DZ alpha) (MHC class II antigen DOA)
CAFS_CommonC_G_040953	CAFS_CommonC_T_00108108	O94769	ECM2	-1.59725	4.60534e-08	6.10507e-06	Extracellular matrix protein 2 (Matrix glycoprotein SC1/ECM2)
CAFS_CommonC_G_045387	CAFS_CommonC_T_00120329	O70220	Foxq1 Hfh1 Hfh1l	-1.59634	7.72184e-07	5.99142e-05	Forkhead box protein Q1 (HFH-1l) (HNF-3/forkhead-like protein 1) (HFH-1) (Hepatocyte nuclear factor 3 forkhead homolog 1)
CAFS_CommonC_G_051224	CAFS_CommonC_T_00137253	Q802W2	aldh9a1b aldh9a1 si:ch211-284b7.5	-1.5962	0.000318722	0.00577123	Aldehyde dehydrogenase family 9 member A1-B (EC 1.2.1.3)
CAFS_CommonC_G_052867	CAFS_CommonC_T_00142027	Q8K1N4	Spats2 Scr59	-1.59602	0.000557488	0.00845586	Spermatogenesis-associated serine-rich protein 2 (Serine-rich spermatocytes and round spermatid 59 kDa protein) (p59scr)
CAFS_CommonC_G_001246	CAFS_CommonC_T_00003529	Q7ZVI7	actba bact bactin1 bactzf	-1.59497	4.16939e-09	8.21703e-07	Actin, cytoplasmic 1 (Beta-actin-1) [Cleaved into: Actin, cytoplasmic 1, N-terminally processed]
CAFS_CommonC_G_037877	CAFS_CommonC_T_00099498	Q6PC19	ssu72 zgc:73143	-1.59368	1.43055e-08	2.30649e-06	RNA polymerase II subunit A C-terminal domain phosphatase SSU72 (CTD phosphatase SSU72) (EC 3.1.3.16)
CAFS_CommonC_G_009777	CAFS_CommonC_T_00027592	Q5R6R2	TAGLN3	-1.59286	1.47685e-07	1.6051e-05	Transgelin-3
CAFS_CommonC_G_017180	CAFS_CommonC_T_00048444	Q9CZ62	Cep97 Lrriq2	-1.59149	3.99548e-06	0.000218326	Centrosomal protein of 97 kDa (Cep97) (Leucine-rich repeat and IQ domain-containing protein 2)
CAFS_CommonC_G_039876	CAFS_CommonC_T_00105019	P54619	PRKAG1	-1.59143	0.000464368	0.00748101	5'-AMP-activated protein kinase subunit gamma-1 (AMPK gamma1) (AMPK subunit gamma-1) (AMPKg)
CAFS_CommonC_G_043590	CAFS_CommonC_T_00115257	P36992	0	-1.59045	2.34472e-07	2.29519e-05	Protein AMBP [Cleaved into: Alpha-1-microglobulin; Inter-alpha-trypsin inhibitor light chain (ITI-LC) (Bikunin) (HI-30)] (Fragment)
CAFS_CommonC_G_037658	CAFS_CommonC_T_00098874	P14733	Lmnb1	-1.58876	1.71243e-10	5.62476e-08	Lamin-B1
CAFS_CommonC_G_021971	CAFS_CommonC_T_00061042	Q6UWV6	ENPP7 UNQ3077/PRO9912	-1.58792	4.72259e-05	0.00144224	Ectonucleotide pyrophosphatase/phosphodiesterase family member 7 (E-NPP 7) (NPP-7) (EC 3.1.4.12) (Alkaline sphingomyelin phosphodiesterase) (Intestinal alkaline sphingomyelinase) (Alk-SMase)
CAFS_CommonC_G_077805	CAFS_CommonC_T_00213724	Q9YHY6	ncapd2 capd2 cnap1 eg7	-1.58542	3.41082e-08	4.80146e-06	Condensin complex subunit 1 (Chromosome assembly protein XCAP-D2) (Chromosome condensation-related SMC-associated protein 1) (Chromosome-associated protein D2) (Eg7) (Non-SMC condensin I complex subunit D2)
CAFS_CommonC_G_083538	CAFS_CommonC_T_00229792	Q8TAM2	TTC8 BBS8	-1.58415	4.90597e-06	0.00025757	Tetratricopeptide repeat protein 8 (TPR repeat protein 8) (Bardet-Biedl syndrome 8 protein)
CAFS_CommonC_G_012193	CAFS_CommonC_T_00034360	Q9PUB8	slc39a7 hke4 ke4	-1.5822	2.05105e-07	2.04152e-05	Zinc transporter Slc39a7 (Histidine-rich membrane protein Ke4) (Solute carrier family 39 member 7) (Zrt-, Irt-like protein 7) (ZIP7) (Fragment)
CAFS_CommonC_G_077007	CAFS_CommonC_T_00211700	Q91009	NTRK1 TRKA	-1.5794	2.71144e-05	0.00096573	High affinity nerve growth factor receptor (EC 2.7.10.1) (Neurotrophic tyrosine kinase receptor type 1) (Trk-A) (Fragment)
CAFS_CommonC_G_020069	CAFS_CommonC_T_00056050	P51589	CYP2J2	-1.57841	2.16813e-08	3.27539e-06	Cytochrome P450 2J2 (EC 1.14.14.-) (Albendazole monooxygenase (hydroxylating)) (EC 1.14.14.74) (Albendazole monooxygenase (sulfoxide-forming)) (EC 1.14.14.73) (Arachidonic acid epoxygenase) (CYPIIJ2)
CAFS_CommonC_G_054308	CAFS_CommonC_T_00145891	Q32KL8	TBATA SPATIAL	-1.57803	0.000668763	0.00961107	Protein TBATA (Protein SPATIAL) (Stromal protein associated with thymii and lymph node homolog) (Thymus, brain and testes-associated protein)
CAFS_CommonC_G_027746	CAFS_CommonC_T_00075912	Q6GQN7	rabepk zgc:91813	-1.57705	5.97535e-06	0.000297812	Rab9 effector protein with kelch motifs
CAFS_CommonC_G_088952	CAFS_CommonC_T_00245760	P79955	0	-1.57427	2.86878e-07	2.69229e-05	Carboxy-terminal kinesin 2 (XCTK2)
CAFS_CommonC_G_032693	CAFS_CommonC_T_00087439	Q9Y5X9	LIPG UNQ387/PRO719	-1.57289	2.44574e-07	2.36277e-05	Endothelial lipase (EC 3.1.1.3) (Endothelial cell-derived lipase) (EDL) (EL)
CAFS_CommonC_G_041974	CAFS_CommonC_T_00110791	O94769	ECM2	-1.57235	6.00734e-05	0.00172082	Extracellular matrix protein 2 (Matrix glycoprotein SC1/ECM2)
CAFS_CommonC_G_033356	CAFS_CommonC_T_00089048	Q9ESN2	Trim39 Rnf23 Tfp	-1.56888	1.63518e-05	0.000661276	E3 ubiquitin-protein ligase TRIM39 (EC 2.3.2.27) (RING finger protein 23) (RING-type E3 ubiquitin transferase TRIM39) (Testis-abundant finger protein) (Tripartite motif-containing protein 39)
CAFS_CommonC_G_075382	CAFS_CommonC_T_00206880	O46420	CYP51A1 CYP51	-1.56769	3.2907e-06	0.000189999	Lanosterol 14-alpha demethylase (LDM) (EC 1.14.14.154) (CYPLI) (Cytochrome P450 51A1) (Cytochrome P450-14DM) (Cytochrome P45014DM) (Cytochrome P450LI) (Sterol 14-alpha demethylase)
CAFS_CommonC_G_077451	CAFS_CommonC_T_00212684	Q3ZBP1	CKMT2	-1.56229	1.65059e-07	1.73295e-05	Creatine kinase S-type, mitochondrial (EC 2.7.3.2) (Basic-type mitochondrial creatine kinase) (Mib-CK) (Sarcomeric mitochondrial creatine kinase) (S-MtCK)
CAFS_CommonC_G_078685	CAFS_CommonC_T_00216485	Q9Y5X4	NR2E3 PNR RNR	-1.56119	0.000294442	0.0054744	Photoreceptor-specific nuclear receptor (Nuclear receptor subfamily 2 group E member 3) (Retina-specific nuclear receptor)
CAFS_CommonC_G_047826	CAFS_CommonC_T_00127241	Q7SX99	fh zgc:66253	-1.55985	1.34257e-06	9.39247e-05	Fumarate hydratase, mitochondrial (Fumarase) (EC 4.2.1.2)
CAFS_CommonC_G_073537	CAFS_CommonC_T_00201688	A3KPN8	ttc38 si:ch211-249g22.2 zgc:112407	-1.55888	1.34854e-05	0.000572782	Tetratricopeptide repeat protein 38 (TPR repeat protein 38)
CAFS_CommonC_G_009520	CAFS_CommonC_T_00026900	Q9JHA8	Vwa7 D17h6s56e-3 G7c	-1.55809	2.30702e-12	1.32864e-09	von Willebrand factor A domain-containing protein 7 (Protein G7c)
CAFS_CommonC_G_045989	CAFS_CommonC_T_00122211	P79703	junb	-1.55709	1.92101e-09	4.33503e-07	Transcription factor jun-B
CAFS_CommonC_G_018160	CAFS_CommonC_T_00051261	P83748	Prss30 Disp Tmprss8 Tmsp-1 Tmsp1	-1.55593	0.000124309	0.00296357	Serine protease 30 (EC 3.4.21.-) (Distal intestinal serine protease) (Transmembrane serine protease 1) (TMSP-1) (Transmembrane serine protease 8)
CAFS_CommonC_G_035515	CAFS_CommonC_T_00093382	Q5U4T7	bicc1-b	-1.55461	0.000797921	0.0108401	Protein bicaudal C homolog 1-B (Bic-C-B)
CAFS_CommonC_G_006401	CAFS_CommonC_T_00017843	Q6PBI2	ppdpfb exdpfb	-1.55304	9.02052e-07	6.751e-05	Pancreatic progenitor cell differentiation and proliferation factor B (Exocrine differentiation and proliferation factor B)
CAFS_CommonC_G_023272	CAFS_CommonC_T_00064260	P58043	Sesn2	-1.55264	0.000422881	0.00700347	Sestrin-2 (EC 1.11.1.15)
CAFS_CommonC_G_077841	CAFS_CommonC_T_00213821	B0JZP3	them6 si:ch73-52e5.2	-1.55199	9.25956e-05	0.00236997	Protein THEM6
CAFS_CommonC_G_076828	CAFS_CommonC_T_00211090	O54910	Nfkbie Ikbe	-1.54708	2.57565e-10	7.76953e-08	NF-kappa-B inhibitor epsilon (NF-kappa-BIE) (I-kappa-B-epsilon) (IkB-E) (IkB-epsilon) (IkappaBepsilon)
CAFS_CommonC_G_044219	CAFS_CommonC_T_00117010	Q6P3H7	rbbp4 rbb4	-1.5467	1.7625e-07	1.81378e-05	Histone-binding protein RBBP4 (Retinoblastoma-binding protein 4) (RBBP-4)
CAFS_CommonC_G_019763	CAFS_CommonC_T_00055303	P55918	MFAP4	-1.54641	0.00215453	0.0219326	Microfibril-associated glycoprotein 4 (36 kDa microfibril-associated glycoprotein) (36 kDa MAP)
CAFS_CommonC_G_061417	CAFS_CommonC_T_00167229	Q7KZN9	COX15	-1.5462	4.90306e-05	0.00148035	Cytochrome c oxidase assembly protein COX15 homolog
CAFS_CommonC_G_007738	CAFS_CommonC_T_00021779	Q804S2	bmp2 GSTENG00020275001	-1.5462	7.26149e-05	0.0019694	Bone morphogenetic protein 2 (BMP-2)
CAFS_CommonC_G_037514	CAFS_CommonC_T_00098465	P60901	Psma6	-1.54465	4.15698e-06	0.000226314	Proteasome subunit alpha type-6 (EC 3.4.25.1) (Macropain iota chain) (Multicatalytic endopeptidase complex iota chain) (Proteasome iota chain)
CAFS_CommonC_G_022142	CAFS_CommonC_T_00061370	Q8C0P5	Coro2a	-1.54343	4.72186e-05	0.00144224	Coronin-2A
CAFS_CommonC_G_061004	CAFS_CommonC_T_00165854	Q5RAP5	PYROXD2	-1.54272	4.36096e-07	3.74897e-05	Pyridine nucleotide-disulfide oxidoreductase domain-containing protein 2 (EC 1.-.-.-)
CAFS_CommonC_G_020953	CAFS_CommonC_T_00058290	P9WGC9	Rv1301 MTCY373.21	-1.54266	1.1514e-06	8.30191e-05	Putative threonylcarbamoyl-AMP synthase (TC-AMP synthase) (EC 2.7.7.87) (L-threonylcarbamoyladenylate synthase) (tRNA threonylcarbamoyladenosine biosynthesis protein Rv1301)
CAFS_CommonC_G_049907	CAFS_CommonC_T_00133610	O57524	0	-1.54116	6.40751e-10	1.67627e-07	Apolipoprotein A-I-2 (Apo-AI-2) (ApoA-I-2) (Apolipoprotein A1-2) [Cleaved into: Proapolipoprotein A-I-2 (ProapoA-I-2)]
CAFS_CommonC_G_040317	CAFS_CommonC_T_00106230	P14885	gsn	-1.5411	1.80653e-10	5.80485e-08	Gelsolin (Actin-depolymerizing factor) (ADF) (Brevin) (Fragment)
CAFS_CommonC_G_015912	CAFS_CommonC_T_00044683	Q1LVS8	svopl si:dkeyp-27e10.2 zgc:101741	-1.54017	1.53417e-06	0.000103783	Putative transporter SVOPL (SVOP-like protein)
CAFS_CommonC_G_068424	CAFS_CommonC_T_00186923	Q5ZMS4	NCOA7 RCJMB04_1f5	-1.53833	0.000308615	0.00566311	Nuclear receptor coactivator 7
CAFS_CommonC_G_044284	CAFS_CommonC_T_00117168	Q9Y573	IPP KLHL27	-1.53832	0.000830444	0.0110965	Actin-binding protein IPP (Intracisternal A particle-promoted polypeptide) (IPP) (Kelch-like protein 27)
CAFS_CommonC_G_085182	CAFS_CommonC_T_00234840	O70173	Pik3c2g	-1.53827	2.89927e-09	6.21074e-07	Phosphatidylinositol 4-phosphate 3-kinase C2 domain-containing subunit gamma (PI3K-C2-gamma) (PtdIns-3-kinase C2 subunit gamma) (EC 2.7.1.154) (Phosphoinositide 3-kinase-C2-gamma)
CAFS_CommonC_G_016814	CAFS_CommonC_T_00047300	P09585	prl	-1.53826	2.2593e-05	0.000841176	Prolactin (PRL)
CAFS_CommonC_G_082887	CAFS_CommonC_T_00228061	O62703	CTNNBL1	-1.53654	0.000358752	0.00627762	Beta-catenin-like protein 1 (Nuclear-associated protein) (NAP) (p14)
CAFS_CommonC_G_087049	CAFS_CommonC_T_00240018	O89033	Cdc6	-1.53635	0.00100341	0.0126173	Cell division control protein 6 homolog (CDC6-related protein) (p62(cdc6))
CAFS_CommonC_G_017956	CAFS_CommonC_T_00050590	Q8K1N4	Spats2 Scr59	-1.53548	4.49378e-07	3.83946e-05	Spermatogenesis-associated serine-rich protein 2 (Serine-rich spermatocytes and round spermatid 59 kDa protein) (p59scr)
CAFS_CommonC_G_013856	CAFS_CommonC_T_00039062	A1A4J1	PFKL	-1.5336	6.00459e-08	7.71773e-06	ATP-dependent 6-phosphofructokinase, liver type (ATP-PFK) (PFK-L) (EC 2.7.1.11) (6-phosphofructokinase type B) (Phosphofructo-1-kinase isozyme B) (PFK-B) (Phosphohexokinase)
CAFS_CommonC_G_082221	CAFS_CommonC_T_00226427	Q9YGK5	pomcb	-1.53354	5.00933e-05	0.00150391	Pro-opiomelanocortin-2 (POMC-2) (Corticotropin-lipotropin 2) (Corticotropin-lipotropin II) (Pro-opiomelanocortin II) (POMC II) [Cleaved into: Corticotropin (Adrenocorticotropic hormone) (ACTH); Melanocyte-stimulating hormone alpha (Alpha-MSH) (Melanotropin alpha); Corticotropin-like intermediary peptide (CLIP); Lipotropin beta (Beta-LPH); Lipotropin gamma (Gamma-LPH); Melanocyte-stimulating hormo…
CAFS_CommonC_G_078222	CAFS_CommonC_T_00214739	Q8K3X3	GMDS GMD	-1.53001	1.00066e-06	7.3954e-05	GDP-mannose 4,6 dehydratase (EC 4.2.1.47) (GDP-D-mannose dehydratase) (GMD)
CAFS_CommonC_G_075333	CAFS_CommonC_T_00206677	Q8HXW6	PPT1 CLN1 QnpA-18851	-1.52838	4.86461e-07	4.07687e-05	Palmitoyl-protein thioesterase 1 (PPT-1) (EC 3.1.2.22) (Palmitoyl-protein hydrolase 1)
CAFS_CommonC_G_070745	CAFS_CommonC_T_00193362	Q6DHU1	clptm1l zgc:92063	-1.52806	0.000170224	0.00370012	Cleft lip and palate transmembrane protein 1-like protein (CLPTM1-like protein)
CAFS_CommonC_G_088816	CAFS_CommonC_T_00245228	O15524	SOCS1 SSI1 TIP3	-1.52785	4.72351e-06	0.000251145	Suppressor of cytokine signaling 1 (SOCS-1) (JAK-binding protein) (JAB) (STAT-induced STAT inhibitor 1) (SSI-1) (Tec-interacting protein 3) (TIP-3)
CAFS_CommonC_G_042726	CAFS_CommonC_T_00112715	P56545	CTBP2	-1.52766	2.40792e-07	2.34154e-05	C-terminal-binding protein 2 (CtBP2)
CAFS_CommonC_G_071808	CAFS_CommonC_T_00196694	Q0P4Y8	lmf2	-1.52569	0.000348956	0.0061477	Lipase maturation factor 2
CAFS_CommonC_G_026611	CAFS_CommonC_T_00073140	Q6YHU6	THADA GITA KIAA1767	-1.52455	6.96494e-07	5.52004e-05	Thyroid adenoma-associated protein (Gene inducing thyroid adenomas protein)
CAFS_CommonC_G_036506	CAFS_CommonC_T_00095857	Q8WX92	NELFB COBRA1 KIAA1182	-1.52276	1.29846e-06	9.18068e-05	Negative elongation factor B (NELF-B) (Cofactor of BRCA1)
CAFS_CommonC_G_042249	CAFS_CommonC_T_00111513	Q16526	CRY1 PHLL1	-1.51909	2.07314e-07	2.04971e-05	Cryptochrome-1
CAFS_CommonC_G_022945	CAFS_CommonC_T_00063552	Q68FA2	0	-1.5185	0.000153976	0.00344576	UPF0687 protein C20orf27 homolog
CAFS_CommonC_G_068196	CAFS_CommonC_T_00186027	Q8CJ69	Bmper Cv2	-1.51841	3.27126e-06	0.000189247	BMP-binding endothelial regulator protein (Bone morphogenetic protein-binding endothelial cell precursor-derived regulator) (Protein crossveinless-2) (mCV2)
CAFS_CommonC_G_037579	CAFS_CommonC_T_00098684	Q9HCU5	PREB SEC12	-1.51811	3.34552e-08	4.75482e-06	Prolactin regulatory element-binding protein (Mammalian guanine nucleotide exchange factor mSec12)
CAFS_CommonC_G_036250	CAFS_CommonC_T_00095063	Q6DBU5	gmppb zgc:92026	-1.51753	1.0582e-07	1.21721e-05	Mannose-1-phosphate guanyltransferase beta (EC 2.7.7.13) (GDP-mannose pyrophosphorylase B) (GTP-mannose-1-phosphate guanylyltransferase beta)
CAFS_CommonC_G_007217	CAFS_CommonC_T_00020225	Q91642	aad-a	-1.51564	1.77689e-05	0.000706026	Alpha-aspartyl dipeptidase (EC 3.4.13.21) (Asp-specific dipeptidase) (Dipeptidase E)
CAFS_CommonC_G_075763	CAFS_CommonC_T_00208220	Q05AM5	elp2 si:dkey-190l1.1 zgc:153559	-1.5155	1.09931e-06	8.02414e-05	Elongator complex protein 2 (ELP2)
CAFS_CommonC_G_038498	CAFS_CommonC_T_00101201	P55861	mcm2	-1.51481	1.57644e-09	3.6589e-07	DNA replication licensing factor mcm2 (EC 3.6.4.12) (BM28-homolog) (Minichromosome maintenance protein 2) (xMCM2) (p112)
CAFS_CommonC_G_009134	CAFS_CommonC_T_00025793	Q1JP73	0	-1.51347	5.96281e-05	0.00171138	Queuosine salvage protein
CAFS_CommonC_G_085371	CAFS_CommonC_T_00235515	P80971	0	-1.51334	3.01634e-06	0.000177982	Cytochrome c oxidase subunit 4 isoform 2, mitochondrial (EC 1.9.3.1) (Cytochrome c oxidase subunit IV isoform 2) (COX IV-2)
CAFS_CommonC_G_057281	CAFS_CommonC_T_00155163	Q8R323	Rfc3	-1.51294	1.86113e-05	0.000731631	Replication factor C subunit 3 (Activator 1 38 kDa subunit) (A1 38 kDa subunit) (Activator 1 subunit 3) (Replication factor C 38 kDa subunit) (RF-C 38 kDa subunit) (RFC38)
CAFS_CommonC_G_057931	CAFS_CommonC_T_00157024	P42819	SAA1	-1.51096	0.000533055	0.00824187	Serum amyloid A protein (SAA)
CAFS_CommonC_G_044426	CAFS_CommonC_T_00117570	P51161	FABP6 ILBP ILLBP	-1.51009	1.37155e-06	9.49551e-05	Gastrotropin (GT) (Fatty acid-binding protein 6) (Ileal lipid-binding protein) (ILBP) (Intestinal 15 kDa protein) (I-15P) (Intestinal bile acid-binding protein) (I-BABP)
CAFS_CommonC_G_073713	CAFS_CommonC_T_00202342	Q6RY07	Chia	-1.5095	2.19474e-08	3.29345e-06	Acidic mammalian chitinase (AMCase) (EC 3.2.1.14)
CAFS_CommonC_G_013969	CAFS_CommonC_T_00039356	Q9EQQ9	Oga Hexc Kiaa0679 Mgea5	-1.50805	3.93891e-09	7.90535e-07	Protein O-GlcNAcase (OGA) (EC 3.2.1.169) (Beta-N-acetylhexosaminidase) (Beta-hexosaminidase) (Bifunctional protein NCOAT) (Meningioma-expressed antigen 5) (N-acetyl-beta-D-glucosaminidase) (N-acetyl-beta-glucosaminidase)
CAFS_CommonC_G_075779	CAFS_CommonC_T_00208292	Q9NRM0	SLC2A9 GLUT9	-1.5077	0.00215441	0.0219326	Solute carrier family 2, facilitated glucose transporter member 9 (Glucose transporter type 9) (GLUT-9)
CAFS_CommonC_G_073420	CAFS_CommonC_T_00201304	Q6DHI5	sirt5 si:ch211-121a2.1	-1.50671	7.91573e-05	0.00210058	NAD-dependent protein deacylase sirtuin-5, mitochondrial (EC 3.5.1.-) (Regulatory protein SIR2 homolog 5)
CAFS_CommonC_G_049309	CAFS_CommonC_T_00131881	P29288	Acp5	-1.50562	7.0952e-05	0.00194211	Tartrate-resistant acid phosphatase type 5 (TR-AP) (EC 3.1.3.2) (Tartrate-resistant acid ATPase) (TrATPase) (Type 5 acid phosphatase)
CAFS_CommonC_G_070096	CAFS_CommonC_T_00191932	O46606	DDHD1	-1.50464	0.00276142	0.0261059	Phospholipase DDHD1 (EC 3.1.1.-) (DDHD domain-containing protein 1) (Phosphatidic acid-preferring phospholipase A1) (PA-PLA1)
CAFS_CommonC_G_032762	CAFS_CommonC_T_00087579	Q28BQ6	tmed1 TNeu055d12.1	-1.50401	1.2479e-07	1.38685e-05	Transmembrane emp24 domain-containing protein 1 (p24 family protein gamma-1) (p24gamma1)
CAFS_CommonC_G_048250	CAFS_CommonC_T_00128776	Q3UJK4	Gtpbp2	-1.50285	5.46028e-12	2.73588e-09	GTP-binding protein 2 (GTP-binding-like protein 2)
CAFS_CommonC_G_033862	CAFS_CommonC_T_00090097	O35912	Emp3 Ymp	-1.50251	0.00206359	0.0212482	Epithelial membrane protein 3 (EMP-3) (Hematopoietic neural membrane protein 1) (HNMP-1) (Protein YMP)
CAFS_CommonC_G_000870	CAFS_CommonC_T_00002445	P35249	RFC4	-1.50153	3.98901e-06	0.000218326	Replication factor C subunit 4 (Activator 1 37 kDa subunit) (A1 37 kDa subunit) (Activator 1 subunit 4) (Replication factor C 37 kDa subunit) (RF-C 37 kDa subunit) (RFC37)
CAFS_CommonC_G_027256	CAFS_CommonC_T_00074668	Q9N0L8	WAP	-1.50045	0.000272344	0.00520092	Whey acidic protein (tWAP)
CAFS_CommonC_G_026647	CAFS_CommonC_T_00073242	P30740	SERPINB1 ELANH2 MNEI PI2	-1.50005	2.62227e-06	0.00016091	Leukocyte elastase inhibitor (LEI) (Monocyte/neutrophil elastase inhibitor) (EI) (M/NEI) (Peptidase inhibitor 2) (PI-2) (Serpin B1)
CAFS_CommonC_G_001464	CAFS_CommonC_T_00004101	P11247	Mpo	-1.49985	7.55092e-06	0.000356582	Myeloperoxidase (MPO) (EC 1.11.2.2) [Cleaved into: Myeloperoxidase light chain; Myeloperoxidase heavy chain]
CAFS_CommonC_G_039268	CAFS_CommonC_T_00103469	Q5U3H3	glt8d1 zgc:103525	-1.49742	0.000219946	0.00444493	Glycosyltransferase 8 domain-containing protein 1 (EC 2.4.1.-)
CAFS_CommonC_G_037419	CAFS_CommonC_T_00098221	Q5M870	Neurl3 Lincr	-1.49731	1.90276e-05	0.000745066	E3 ubiquitin-protein ligase NEURL3 (EC 2.3.2.27) (Lung-inducible neuralized-related C3CH4 RING domain protein) (Neuralized-like protein 3) (RING-type E3 ubiquitin transferase NEURL3)
CAFS_CommonC_G_073425	CAFS_CommonC_T_00201319	P51488	rho	-1.49409	3.00775e-08	4.31627e-06	Rhodopsin
CAFS_CommonC_G_011201	CAFS_CommonC_T_00031637	Q8IWZ8	SUGP1 SF4	-1.49408	0.000822118	0.011037	SURP and G-patch domain-containing protein 1 (RNA-binding protein RBP) (Splicing factor 4)
CAFS_CommonC_G_027789	CAFS_CommonC_T_00076040	Q7ZX53	slc22a15b	-1.49378	2.69363e-05	0.000961705	Solute carrier family 22 member 15-like
CAFS_CommonC_G_029023	CAFS_CommonC_T_00078806	P84335	0	-1.49137	2.62187e-09	5.6991e-07	Tropomyosin alpha-1 chain (Alpha-tropomyosin) (Tropomyosin-1)
CAFS_CommonC_G_061342	CAFS_CommonC_T_00166932	P05122	CKB	-1.49056	4.1194e-09	8.17301e-07	Creatine kinase B-type (EC 2.7.3.2) (B-CK) (Creatine kinase B chain) (Creatine phosphokinase M-type) (CPK-B)
CAFS_CommonC_G_038238	CAFS_CommonC_T_00100572	Q5HYK7	SH3D19	-1.48956	4.13872e-06	0.000225736	SH3 domain-containing protein 19 (ADAM-binding protein Eve-1) (EEN-binding protein) (EBP)
CAFS_CommonC_G_066749	CAFS_CommonC_T_00181991	Q8CJ69	Bmper Cv2	-1.48925	0.000486078	0.00770067	BMP-binding endothelial regulator protein (Bone morphogenetic protein-binding endothelial cell precursor-derived regulator) (Protein crossveinless-2) (mCV2)
CAFS_CommonC_G_032414	CAFS_CommonC_T_00086779	Q5ZKZ9	LMF2 RCJMB04_8i13	-1.4887	4.12514e-07	3.64022e-05	Lipase maturation factor 2
CAFS_CommonC_G_074716	CAFS_CommonC_T_00205044	O95460	MATN4	-1.48773	5.89193e-07	4.74321e-05	Matrilin-4
CAFS_CommonC_G_034012	CAFS_CommonC_T_00090415	P30568	0	-1.48627	0.000369742	0.00640322	Glutathione S-transferase A (GST-A) (EC 2.5.1.18) (GST class-theta)
CAFS_CommonC_G_064336	CAFS_CommonC_T_00175593	Q7SXF1	dhcr7	-1.486	2.33405e-05	0.000864651	7-dehydrocholesterol reductase (7-DHC reductase) (EC 1.3.1.21) (Sterol Delta(7)-reductase)
CAFS_CommonC_G_037226	CAFS_CommonC_T_00097785	Q7ZV00	otud6b zgc:56305	-1.48478	0.00282683	0.0264814	Deubiquitinase OTUD6B (EC 3.4.19.12)
CAFS_CommonC_G_004414	CAFS_CommonC_T_00012406	Q5XJ57	mettl1 zgc:103636	-1.48448	6.69153e-05	0.00186798	tRNA (guanine-N(7)-)-methyltransferase (EC 2.1.1.33) (Methyltransferase-like protein 1) (tRNA (guanine(46)-N(7))-methyltransferase) (tRNA(m7G46)-methyltransferase)
CAFS_CommonC_G_009328	CAFS_CommonC_T_00026415	Q2HJH1	DNPEP	-1.48446	4.21879e-06	0.000228837	Aspartyl aminopeptidase (EC 3.4.11.21)
CAFS_CommonC_G_048626	CAFS_CommonC_T_00130133	Q3SYW1	AP1M2	-1.48298	1.55644e-09	3.65171e-07	AP-1 complex subunit mu-2 (AP-mu chain family member mu1B) (Adaptor protein complex AP-1 subunit mu-2) (Adaptor-related protein complex 1 subunit mu-2) (Clathrin assembly protein complex 1 mu-2 medium chain 2) (Golgi adaptor HA1/AP1 adaptin mu-2 subunit) (Mu-adaptin 2) (Mu1B-adaptin)
CAFS_CommonC_G_005021	CAFS_CommonC_T_00013960	P11501	HSP90AA1 HSPCA	-1.48274	2.3056e-11	9.878e-09	Heat shock protein HSP 90-alpha
CAFS_CommonC_G_012890	CAFS_CommonC_T_00036356	Q7YQK3	SLC3A2	-1.48161	0.000315658	0.0057354	4F2 cell-surface antigen heavy chain (4F2hc) (Solute carrier family 3 member 2) (CD antigen CD98)
CAFS_CommonC_G_037732	CAFS_CommonC_T_00099110	Q9Z275	Rlbp1 Cralbp	-1.48118	0.000560115	0.00848264	Retinaldehyde-binding protein 1 (Cellular retinaldehyde-binding protein)
CAFS_CommonC_G_058067	CAFS_CommonC_T_00157427	O75795	UGT2B17	-1.47939	0.00316484	0.0285589	UDP-glucuronosyltransferase 2B17 (UDPGT 2B17) (EC 2.4.1.17) (C19-steroid-specific UDP-glucuronosyltransferase) (C19-steroid-specific UDPGT)
CAFS_CommonC_G_052760	CAFS_CommonC_T_00141699	Q5M8M9	Lrrc52	-1.47882	0.00142095	0.0163448	Leucine-rich repeat-containing protein 52 (BK channel auxiliary gamma subunit LRRC52)
CAFS_CommonC_G_044853	CAFS_CommonC_T_00118789	Q9N2J2	GPX4	-1.47869	4.49114e-08	6.06242e-06	Phospholipid hydroperoxide glutathione peroxidase (PHGPx) (EC 1.11.1.12) (Glutathione peroxidase 4) (GPx-4) (GSHPx-4)
CAFS_CommonC_G_007027	CAFS_CommonC_T_00019627	D2HWM5	RFWD3 RNF201 PANDA_016934	-1.47819	5.75444e-05	0.00167105	E3 ubiquitin-protein ligase RFWD3 (EC 2.3.2.27) (RING finger and WD repeat domain-containing protein 3) (RING finger protein 201)
CAFS_CommonC_G_028977	CAFS_CommonC_T_00078698	P10043	0	-1.47745	0.000170976	0.00371373	Gamma-crystallin M1 (Gamma-M1)
CAFS_CommonC_G_054995	CAFS_CommonC_T_00148482	Q9R099	Tbl2	-1.47608	6.19351e-05	0.00176224	Transducin beta-like protein 2
CAFS_CommonC_G_015789	CAFS_CommonC_T_00044328	Q9NS68	TNFRSF19 TAJ TROY UNQ1888/PRO4333	-1.47608	0.000214499	0.00435809	Tumor necrosis factor receptor superfamily member 19 (TRADE) (Toxicity and JNK inducer)
CAFS_CommonC_G_081202	CAFS_CommonC_T_00223532	Q7TNJ7	Camk1g Camkig	-1.47337	6.73697e-06	0.000327025	Calcium/calmodulin-dependent protein kinase type 1G (EC 2.7.11.17) (CaM kinase I gamma) (CaM kinase IG) (CaM-KI gamma) (CaMKI gamma) (CaMKIG) (CaMK-like CREB kinase III) (CLICK III)
CAFS_CommonC_G_037450	CAFS_CommonC_T_00098311	Q8JFQ6	krt13	-1.47266	3.52553e-06	0.000199659	Keratin, type I cytoskeletal 13 (Cytokeratin-13) (CK-13) (Keratin-13) (K13)
CAFS_CommonC_G_087021	CAFS_CommonC_T_00239941	P97431	Irf6	-1.47223	2.55443e-07	2.43726e-05	Interferon regulatory factor 6 (IRF-6)
CAFS_CommonC_G_051604	CAFS_CommonC_T_00138644	O43663	PRC1	-1.47082	0.000163511	0.00359651	Protein regulator of cytokinesis 1
CAFS_CommonC_G_074721	CAFS_CommonC_T_00205067	Q6PE01	Snrnp40 Wdr57	-1.46763	2.01633e-05	0.000778157	U5 small nuclear ribonucleoprotein 40 kDa protein (U5 snRNP 40 kDa protein) (WD repeat-containing protein 57)
CAFS_CommonC_G_051927	CAFS_CommonC_T_00139148	A9UL63	fmc1	-1.4673	6.99071e-06	0.000336167	Protein FMC1 homolog
CAFS_CommonC_G_030357	CAFS_CommonC_T_00082073	Q8CHT3	Ints5	-1.46639	1.49606e-05	0.000618554	Integrator complex subunit 5 (Int5)
CAFS_CommonC_G_089876	CAFS_CommonC_T_00248345	P38024	AIRC	-1.46586	2.63147e-07	2.49332e-05	Multifunctional protein ADE2 [Includes: Phosphoribosylaminoimidazole-succinocarboxamide synthase (EC 6.3.2.6) (SAICAR synthetase); Phosphoribosylaminoimidazole carboxylase (EC 4.1.1.21) (AIR carboxylase) (AIRC)]
CAFS_CommonC_G_057184	CAFS_CommonC_T_00154879	Q8JZU2	Slc25a1	-1.46514	0.000428402	0.00705386	Tricarboxylate transport protein, mitochondrial (Citrate transport protein) (CTP) (Solute carrier family 25 member 1) (Tricarboxylate carrier protein)
CAFS_CommonC_G_052989	CAFS_CommonC_T_00142455	Q9BYT1	SLC17A9 C20orf59	-1.46444	0.00046274	0.00747207	Solute carrier family 17 member 9
CAFS_CommonC_G_055115	CAFS_CommonC_T_00149026	Q3ZBA0	Tecpr1	-1.46425	4.86819e-07	4.07687e-05	Tectonin beta-propeller repeat-containing protein 1
CAFS_CommonC_G_001463	CAFS_CommonC_T_00004100	P11247	Mpo	-1.46398	3.87675e-06	0.000214214	Myeloperoxidase (MPO) (EC 1.11.2.2) [Cleaved into: Myeloperoxidase light chain; Myeloperoxidase heavy chain]
CAFS_CommonC_G_082043	CAFS_CommonC_T_00225795	Q6NZ07	ncl1	-1.46385	7.5887e-06	0.000357794	Nicalin-1 (Nicastrin-like protein 1)
CAFS_CommonC_G_013798	CAFS_CommonC_T_00038917	P16636	Lox	-1.46235	0.00300334	0.0275216	Protein-lysine 6-oxidase (EC 1.4.3.13) (Lysyl oxidase)
CAFS_CommonC_G_092233	CAFS_CommonC_T_00255296	Q08639	Tfdp1	-1.46217	2.51691e-07	2.41574e-05	Transcription factor Dp-1 (DRTF1-polypeptide 1) (E2F dimerization partner 1)
CAFS_CommonC_G_064250	CAFS_CommonC_T_00175289	P20849	COL9A1	-1.46132	7.85762e-06	0.000367543	Collagen alpha-1(IX) chain
CAFS_CommonC_G_018043	CAFS_CommonC_T_00050914	Q5NVB5	PGK1	-1.46031	1.36042e-06	9.45393e-05	Phosphoglycerate kinase 1 (EC 2.7.2.3)
CAFS_CommonC_G_088396	CAFS_CommonC_T_00243629	Q9D7M8	Polr2d	-1.45957	0.000133239	0.00311862	DNA-directed RNA polymerase II subunit RPB4 (RNA polymerase II subunit B4) (DNA-directed RNA polymerase II subunit D)
CAFS_CommonC_G_059939	CAFS_CommonC_T_00162754	Q5XXB5	MSH2	-1.45929	0.000218749	0.00442921	DNA mismatch repair protein Msh2 (MutS protein homolog 2)
CAFS_CommonC_G_007739	CAFS_CommonC_T_00021781	Q804S2	bmp2 GSTENG00020275001	-1.45919	0.000107141	0.00265268	Bone morphogenetic protein 2 (BMP-2)
CAFS_CommonC_G_010134	CAFS_CommonC_T_00028615	P40313	CTRL CTRL1	-1.45903	7.13445e-07	5.6255e-05	Chymotrypsin-like protease CTRL-1 (EC 3.4.21.-)
CAFS_CommonC_G_075376	CAFS_CommonC_T_00206840	Q5RE72	CYP51A1	-1.45758	1.5043e-05	0.000620312	Lanosterol 14-alpha demethylase (LDM) (EC 1.14.14.154) (CYPLI) (Cytochrome P450 51A1) (Cytochrome P450-14DM) (Cytochrome P45014DM) (Cytochrome P450LI) (Sterol 14-alpha demethylase)
CAFS_CommonC_G_084444	CAFS_CommonC_T_00232595	P52293	Kpna2 Rch1	-1.45204	2.28591e-08	3.41293e-06	Importin subunit alpha-1 (Importin alpha P1) (Karyopherin subunit alpha-2) (Pendulin) (Pore targeting complex 58 kDa subunit) (PTAC58) (RAG cohort protein 1) (SRP1-alpha)
CAFS_CommonC_G_082896	CAFS_CommonC_T_00228107	Q5R9C5	IDH1	-1.45101	6.24137e-09	1.13894e-06	Isocitrate dehydrogenase [NADP] cytoplasmic (IDH) (EC 1.1.1.42) (Cytosolic NADP-isocitrate dehydrogenase) (IDP) (NADP(+)-specific ICDH) (Oxalosuccinate decarboxylase)
CAFS_CommonC_G_002473	CAFS_CommonC_T_00006735	O60306	AQR KIAA0560	-1.44963	2.9681e-07	2.75921e-05	RNA helicase aquarius (EC 3.6.4.13) (Intron-binding protein of 160 kDa) (IBP160)
CAFS_CommonC_G_074636	CAFS_CommonC_T_00204723	P21872	GART	-1.44916	5.11178e-07	4.20931e-05	Trifunctional purine biosynthetic protein adenosine-3 [Includes: Phosphoribosylamine--glycine ligase (EC 6.3.4.13) (Glycinamide ribonucleotide synthetase) (GARS) (Phosphoribosylglycinamide synthetase); Phosphoribosylformylglycinamidine cyclo-ligase (EC 6.3.3.1) (AIR synthase) (AIRS) (Phosphoribosyl-aminoimidazole synthetase); Phosphoribosylglycinamide formyltransferase (EC 2.1.2.2) (5'-phosphorib…
CAFS_CommonC_G_002490	CAFS_CommonC_T_00006780	Q6DG19	mfsd5 zgc:91807	-1.44721	1.20206e-05	0.000522469	Molybdate-anion transporter (Major facilitator superfamily domain-containing protein 5) (Molybdate transporter 2 homolog)
CAFS_CommonC_G_078436	CAFS_CommonC_T_00215575	Q8IUX8	EGFL6 MAEG PP648 UNQ281/PRO320	-1.44611	1.02178e-08	1.75615e-06	Epidermal growth factor-like protein 6 (EGF-like protein 6) (MAM and EGF domains-containing gene protein)
CAFS_CommonC_G_062609	CAFS_CommonC_T_00170326	Q8N5B7	CERS5 LASS5	-1.44506	4.8094e-06	0.000253885	Ceramide synthase 5 (CerS5) (EC 2.3.1.24) (LAG1 longevity assurance homolog 5)
CAFS_CommonC_G_049749	CAFS_CommonC_T_00133010	P50532	smc4 capc smc4l1	-1.44363	4.26046e-07	3.71527e-05	Structural maintenance of chromosomes protein 4 (SMC protein 4) (SMC-4) (Chromosome assembly protein XCAP-C) (Chromosome-associated protein C)
CAFS_CommonC_G_068590	CAFS_CommonC_T_00187431	Q8BX13	Ube3d H10bh Ube2cbp	-1.44331	1.37647e-05	0.000578881	E3 ubiquitin-protein ligase E3D (EC 2.3.2.26) (HECT-type E3 ubiquitin transferase E3D) (UbcH10-binding protein with a HECT-like domain) (Ubiquitin-conjugating enzyme E2C-binding protein)
CAFS_CommonC_G_088597	CAFS_CommonC_T_00244326	O15541	RNF113A RNF113 ZNF183	-1.44196	3.81626e-05	0.00123702	E3 ubiquitin-protein ligase RNF113A (EC 2.3.2.27) (Cwc24 homolog) (RING finger protein 113A) (Zinc finger protein 183)
CAFS_CommonC_G_056382	CAFS_CommonC_T_00152638	A9YUB1	CHORDC1	-1.44162	0.00214635	0.0218719	Cysteine and histidine-rich domain-containing protein 1 (CHORD domain-containing protein 1) (Chp-1) (Morgana)
CAFS_CommonC_G_022879	CAFS_CommonC_T_00063364	P23687	PREP	-1.44088	2.79007e-05	0.000990156	Prolyl endopeptidase (PE) (EC 3.4.21.26) (Post-proline cleaving enzyme)
CAFS_CommonC_G_034011	CAFS_CommonC_T_00090414	Q9ESX2	Sp6 Epfn Klf14	-1.44033	0.00380658	0.0323548	Transcription factor Sp6 (Epiprofin) (Krueppel-like factor 14)
CAFS_CommonC_G_063915	CAFS_CommonC_T_00174218	P60901	Psma6	-1.43983	2.04729e-05	0.000786001	Proteasome subunit alpha type-6 (EC 3.4.25.1) (Macropain iota chain) (Multicatalytic endopeptidase complex iota chain) (Proteasome iota chain)
CAFS_CommonC_G_051378	CAFS_CommonC_T_00137872	Q8C669	Peli1	-1.43954	7.32421e-05	0.00198122	E3 ubiquitin-protein ligase pellino homolog 1 (Pellino-1) (EC 2.3.2.27) (RING-type E3 ubiquitin transferase pellino homolog 1)
CAFS_CommonC_G_012311	CAFS_CommonC_T_00034758	Q64287	Irf4 Spip	-1.43884	2.06636e-05	0.000791268	Interferon regulatory factor 4 (IRF-4) (Lymphocyte-specific interferon regulatory factor) (LSIRF) (NF-EM5) (PU.1 interaction partner) (Transcriptional activator PIP)
CAFS_CommonC_G_055665	CAFS_CommonC_T_00150353	P70061	nkx3-2 bap bapx1	-1.43791	1.01449e-05	0.000456473	Homeobox protein Nkx-3.2 (Bagpipe homeobox protein homolog 1) (Xbap)
CAFS_CommonC_G_050435	CAFS_CommonC_T_00135362	Q3SWT4	Iws1 Iws1l	-1.437	1.53472e-05	0.000630132	Protein IWS1 homolog (IWS1-like protein)
CAFS_CommonC_G_076671	CAFS_CommonC_T_00210529	Q8C0E3	Trim47	-1.43293	0.000478748	0.00762541	E3 ubiquitin-protein ligase TRIM47 (EC 2.3.2.27) (Tripartite motif-containing protein 47)
CAFS_CommonC_G_028750	CAFS_CommonC_T_00078164	O95361	TRIM16 EBBP	-1.43258	0.00139358	0.0161036	Tripartite motif-containing protein 16 (EC 2.3.2.27) (E3 ubiquitin-protein ligase TRIM16) (Estrogen-responsive B box protein)
CAFS_CommonC_G_087175	CAFS_CommonC_T_00240434	Q6NZT2	cdr2l zgc:77462	-1.43147	8.73921e-08	1.01712e-05	Cerebellar degeneration-related protein 2-like
CAFS_CommonC_G_065666	CAFS_CommonC_T_00179001	Q9UNX4	WDR3	-1.43114	1.71732e-05	0.000686976	WD repeat-containing protein 3
CAFS_CommonC_G_063735	CAFS_CommonC_T_00173510	Q9HCP6	HHATL C3orf3 GUP1 KIAA1173	-1.43063	1.34396e-06	9.39247e-05	Protein-cysteine N-palmitoyltransferase HHAT-like protein (Glycerol uptake/transporter homolog) (Hedgehog acyltransferase-like protein)
CAFS_CommonC_G_067350	CAFS_CommonC_T_00184098	P01266	TG	-1.43023	0.00017184	0.00372157	Thyroglobulin (Tg)
CAFS_CommonC_G_036734	CAFS_CommonC_T_00096516	O73797	ntf7 nt7	-1.42748	0.00233351	0.0232188	Neurotrophin-7 (NT-7) (zNT-7)
CAFS_CommonC_G_042989	CAFS_CommonC_T_00113540	Q03989	ARID5A MRF1	-1.42607	3.90268e-06	0.000214539	AT-rich interactive domain-containing protein 5A (ARID domain-containing protein 5A) (Modulator recognition factor 1) (MRF-1)
CAFS_CommonC_G_034536	CAFS_CommonC_T_00091522	Q5R8C7	ILDR1	-1.42584	0.000834064	0.0111308	Immunoglobulin-like domain-containing receptor 1
CAFS_CommonC_G_005514	CAFS_CommonC_T_00015370	Q90876	IRF1	-1.42571	7.69132e-08	9.31848e-06	Interferon regulatory factor 1 (IRF-1)
CAFS_CommonC_G_003550	CAFS_CommonC_T_00009899	B3DI94	tmem186 zgc:194533 zgc:194539	-1.42546	6.46565e-05	0.00181863	Transmembrane protein 186
CAFS_CommonC_G_042816	CAFS_CommonC_T_00112984	P04276	Gc Dbp	-1.42545	1.89007e-10	5.94406e-08	Vitamin D-binding protein (DBP) (VDB) (Gc-globulin) (Group-specific component)
CAFS_CommonC_G_039671	CAFS_CommonC_T_00104447	P09084	Pax1 Pax-1	-1.42508	0.000590491	0.00882025	Paired box protein Pax-1
CAFS_CommonC_G_006249	CAFS_CommonC_T_00017400	Q921I9	Exosc4 Rrp41	-1.42425	1.55019e-07	1.66643e-05	Exosome complex component RRP41 (Exosome component 4) (Ribosomal RNA-processing protein 41)
CAFS_CommonC_G_004404	CAFS_CommonC_T_00012390	Q96AZ1	EEF1AKMT3 FAM119B HCA557A METTL21B	-1.42367	0.00370214	0.0316977	EEF1A lysine methyltransferase 3 (EC 2.1.1.-) (Hepatocellular carcinoma-associated antigen 557a) (Methyltransferase-like protein 21B) (Protein-lysine methyltransferase METTL21B)
CAFS_CommonC_G_040038	CAFS_CommonC_T_00105410	P05153	PCK1	-1.42212	7.33447e-06	0.000349149	Phosphoenolpyruvate carboxykinase, cytosolic [GTP] (PEPCK-C) (EC 4.1.1.32)
CAFS_CommonC_G_027399	CAFS_CommonC_T_00074995	P30568	0	-1.41899	0.000438628	0.00717186	Glutathione S-transferase A (GST-A) (EC 2.5.1.18) (GST class-theta)
CAFS_CommonC_G_057443	CAFS_CommonC_T_00155765	Q5RBP4	EHD1	-1.4183	1.35941e-06	9.45393e-05	EH domain-containing protein 1
CAFS_CommonC_G_048557	CAFS_CommonC_T_00129888	Q7ZVS9	mycb zgc:55680	-1.4182	7.90093e-08	9.4946e-06	Transcriptional regulator Myc-B (c-Myc-B)
CAFS_CommonC_G_058042	CAFS_CommonC_T_00157359	A3KFX0	Nt5c1a	-1.41728	0.00476899	0.037756	Cytosolic 5'-nucleotidase 1A (cN1A) (EC 3.1.3.5) (Cytosolic 5'-nucleotidase IA) (cN-IA)
CAFS_CommonC_G_002645	CAFS_CommonC_T_00007281	Q9YHC3	0	-1.41723	5.16914e-09	9.93484e-07	Tubulin beta-1 chain (Beta-1-tubulin)
CAFS_CommonC_G_087053	CAFS_CommonC_T_00240026	Q7TT51	Lgsn Gluld1 Lgs	-1.41683	0.000551538	0.00840875	Lengsin (Glutamate-ammonia ligase domain-containing protein 1) (Lens glutamine synthase-like)
CAFS_CommonC_G_017293	CAFS_CommonC_T_00048696	P11833	0	-1.41603	6.91603e-08	8.44841e-06	Tubulin beta chain (Beta-tubulin)
CAFS_CommonC_G_079341	CAFS_CommonC_T_00217984	Q3T0J3	MRPL16	-1.41455	4.35949e-07	3.74897e-05	39S ribosomal protein L16, mitochondrial (L16mt) (MRP-L16)
CAFS_CommonC_G_040738	CAFS_CommonC_T_00107489	P17690	APOH	-1.41405	1.93989e-06	0.000125761	Beta-2-glycoprotein 1 (Apolipoprotein H) (Apo-H) (Beta-2-glycoprotein I) (B2GPI) (Beta(2)GPI)
CAFS_CommonC_G_079326	CAFS_CommonC_T_00217932	P08938	0	-1.41358	1.09739e-06	8.02414e-05	Purpurin
CAFS_CommonC_G_090027	CAFS_CommonC_T_00248876	O00534	VWA5A BCSC1 LOH11CR2A	-1.41337	2.6692e-08	3.88704e-06	von Willebrand factor A domain-containing protein 5A (Breast cancer suppressor candidate 1) (BCSC-1) (Loss of heterozygosity 11 chromosomal region 2 gene A protein)
CAFS_CommonC_G_040888	CAFS_CommonC_T_00107914	P48960	CD97	-1.41281	4.58882e-08	6.10507e-06	CD97 antigen (Leukocyte antigen CD97) (CD antigen CD97) [Cleaved into: CD97 antigen subunit alpha; CD97 antigen subunit beta]
CAFS_CommonC_G_091909	CAFS_CommonC_T_00254144	O43772	SLC25A20 CAC CACT	-1.41256	1.14009e-07	1.28783e-05	Mitochondrial carnitine/acylcarnitine carrier protein (Carnitine/acylcarnitine translocase) (CAC) (Solute carrier family 25 member 20)
CAFS_CommonC_G_020870	CAFS_CommonC_T_00058074	P32017	COL9A3	-1.4096	5.25097e-07	4.2881e-05	Collagen alpha-3(IX) chain
CAFS_CommonC_G_067232	CAFS_CommonC_T_00183671	P58312	atp1a3	-1.40938	0.000321835	0.00578732	Sodium/potassium-transporting ATPase subunit alpha-3 (Na(+)/K(+) ATPase alpha-3 subunit) (EC 7.2.2.13) (Na(+)/K(+) ATPase alpha(III) subunit) (Sodium pump subunit alpha-3)
CAFS_CommonC_G_059860	CAFS_CommonC_T_00162492	Q3U7U3	Fbxo7	-1.40865	3.06201e-06	0.000179601	F-box only protein 7
CAFS_CommonC_G_037516	CAFS_CommonC_T_00098472	P57740	NUP107	-1.40841	4.80519e-05	0.00145993	Nuclear pore complex protein Nup107 (107 kDa nucleoporin) (Nucleoporin Nup107)
CAFS_CommonC_G_000642	CAFS_CommonC_T_00001779	Q05722	Col9a1	-1.40695	5.17789e-05	0.00154303	Collagen alpha-1(IX) chain
CAFS_CommonC_G_052421	CAFS_CommonC_T_00140607	B5XG19	pym1b pymb wibgb	-1.40587	0.00139012	0.0160841	Partner of Y14 and mago B (PYM homolog 1 exon junction complex-associated factor B) (Protein wibg homolog B)
CAFS_CommonC_G_016125	CAFS_CommonC_T_00045313	P02460	COL2A1	-1.40578	2.18566e-06	0.000138061	Collagen alpha-1(II) chain (Alpha-1 type II collagen) (Fragment)
CAFS_CommonC_G_039093	CAFS_CommonC_T_00102978	Q7ZVP1	jade3 phf16	-1.40578	1.60762e-05	0.000652009	Protein Jade-3 (Jade family PHD finger protein 3) (PHD finger protein 16)
CAFS_CommonC_G_048613	CAFS_CommonC_T_00130078	Q8TDD2	SP7 OSX	-1.40515	0.00186739	0.0199292	Transcription factor Sp7 (Zinc finger protein osterix)
CAFS_CommonC_G_046802	CAFS_CommonC_T_00124323	Q9H6U8	ALG9 DIBD1	-1.40425	0.000172573	0.00373006	Alpha-1,2-mannosyltransferase ALG9 (EC 2.4.1.259) (EC 2.4.1.261) (Asparagine-linked glycosylation protein 9 homolog) (Disrupted in bipolar disorder protein 1) (Dol-P-Man:Man(6)GlcNAc(2)-PP-Dol alpha-1,2-mannosyltransferase) (Dol-P-Man:Man(8)GlcNAc(2)-PP-Dol alpha-1,2-mannosyltransferase)
CAFS_CommonC_G_053745	CAFS_CommonC_T_00144448	O19002	CDKN1A CIP1 WAF1	-1.40373	1.12918e-06	8.18156e-05	Cyclin-dependent kinase inhibitor 1 (CDK-interacting protein 1) (p21)
CAFS_CommonC_G_006369	CAFS_CommonC_T_00017775	P50396	Gdi1 Rabgdia	-1.40017	0.00215753	0.021948	Rab GDP dissociation inhibitor alpha (Rab GDI alpha) (Guanosine diphosphate dissociation inhibitor 1) (GDI-1)
CAFS_CommonC_G_082042	CAFS_CommonC_T_00225790	Q6NZ07	ncl1	-1.39996	2.84578e-06	0.000169953	Nicalin-1 (Nicastrin-like protein 1)
CAFS_CommonC_G_071749	CAFS_CommonC_T_00196483	Q2HJ57	COTL1	-1.39906	6.23783e-09	1.13894e-06	Coactosin-like protein
CAFS_CommonC_G_072542	CAFS_CommonC_T_00199183	Q70IA6	MOB2 HCCA2	-1.39853	7.94486e-05	0.00210453	MOB kinase activator 2 (HCCA2) (Mob2 homolog) (Mps one binder kinase activator-like 2)
CAFS_CommonC_G_042552	CAFS_CommonC_T_00112305	P08709	F7	-1.39843	7.63649e-06	0.000358903	Coagulation factor VII (EC 3.4.21.21) (Proconvertin) (Serum prothrombin conversion accelerator) (SPCA) (Eptacog alfa) [Cleaved into: Factor VII light chain; Factor VII heavy chain]
CAFS_CommonC_G_052043	CAFS_CommonC_T_00139546	Q5ZKZ9	LMF2 RCJMB04_8i13	-1.39786	1.86e-06	0.000122144	Lipase maturation factor 2
CAFS_CommonC_G_009575	CAFS_CommonC_T_00027059	P10995	act2	-1.39733	1.66522e-06	0.000110778	Actin, alpha skeletal muscle 2 (Actin alpha 2) (alpha2) (alpha2p)
CAFS_CommonC_G_064134	CAFS_CommonC_T_00174940	Q8TCW7	ZPLD1	-1.39527	0.00366803	0.0314984	Zona pellucida-like domain-containing protein 1 (ZP domain-containing protein 1) (Cupulin) [Cleaved into: Zona pellucida-like domain-containing protein 1, secreted form]
CAFS_CommonC_G_054986	CAFS_CommonC_T_00148461	Q9Y4P3	TBL2 WBSCR13 UNQ563/PRO1125	-1.39501	2.95771e-05	0.00102842	Transducin beta-like protein 2 (WS beta-transducin repeats protein) (WS-betaTRP) (Williams-Beuren syndrome chromosomal region 13 protein)
CAFS_CommonC_G_019251	CAFS_CommonC_T_00054033	O00534	VWA5A BCSC1 LOH11CR2A	-1.39422	0.000252295	0.00491004	von Willebrand factor A domain-containing protein 5A (Breast cancer suppressor candidate 1) (BCSC-1) (Loss of heterozygosity 11 chromosomal region 2 gene A protein)
CAFS_CommonC_G_054376	CAFS_CommonC_T_00146162	Q14995	NR1D2	-1.39323	3.81845e-06	0.000212182	Nuclear receptor subfamily 1 group D member 2 (Orphan nuclear hormone receptor BD73) (Rev-erb alpha-related receptor) (RVR) (Rev-erb-beta) (V-erbA-related protein 1-related) (EAR-1R)
CAFS_CommonC_G_082958	CAFS_CommonC_T_00228288	Q8BG58	P4htm Ph4	-1.39199	1.63189e-05	0.000660849	Transmembrane prolyl 4-hydroxylase (P4H-TM) (EC 1.14.11.29) (Hypoxia-inducible factor prolyl hydroxylase 4) (HIF-PH4) (HIF-prolyl hydroxylase 4) (HPH-4)
CAFS_CommonC_G_072608	CAFS_CommonC_T_00199382	Q16549	PCSK7 LPC PC7 PC8 SPC7	-1.39174	3.11482e-06	0.000181977	Proprotein convertase subtilisin/kexin type 7 (EC 3.4.21.-) (Lymphoma proprotein convertase) (Prohormone convertase 7) (Proprotein convertase 7) (PC7) (Proprotein convertase 8) (PC8) (hPC8) (Subtilisin/kexin-like protease PC7)
CAFS_CommonC_G_004476	CAFS_CommonC_T_00012549	Q92824	PCSK5 PC5 PC6	-1.39005	7.23301e-05	0.00196394	Proprotein convertase subtilisin/kexin type 5 (EC 3.4.21.-) (Proprotein convertase 5) (PC5) (Proprotein convertase 6) (PC6) (hPC6) (Subtilisin/kexin-like protease PC5)
CAFS_CommonC_G_000628	CAFS_CommonC_T_00001719	Q6NYL3	ehhadh echd si:dkeyp-30d5.2 zgc:77526	-1.38971	2.31001e-05	0.000856818	Peroxisomal bifunctional enzyme (PBE) (PBFE) [Includes: Enoyl-CoA hydratase/3,2-trans-enoyl-CoA isomerase (EC 4.2.1.17) (EC 5.3.3.8); 3-hydroxyacyl-CoA dehydrogenase (EC 1.1.1.35)]
CAFS_CommonC_G_068817	CAFS_CommonC_T_00188287	Q8VCK7	Sycn	-1.38929	6.66897e-08	8.28353e-06	Syncollin
CAFS_CommonC_G_031570	CAFS_CommonC_T_00084967	Q9Y458	TBX22 TBOX22	-1.38906	0.00467929	0.0372453	T-box transcription factor TBX22 (T-box protein 22)
CAFS_CommonC_G_089007	CAFS_CommonC_T_00245946	A6QR56	ALDH16A1	-1.38869	0.000261774	0.0050447	Aldehyde dehydrogenase family 16 member A1
CAFS_CommonC_G_045624	CAFS_CommonC_T_00120985	Q6NZ06	ilf2	-1.38859	3.69846e-05	0.00120944	Interleukin enhancer-binding factor 2 homolog
[truncated: 2,243 more rows]

## Sheet: CA
The up-regulated genes between Songpu mirror carp and Barbless carp at moderate temperature
gene_id	transcript_id	uniprot_accession	gene_name	log2FoldChange	pvalue	padj	Protein names
CAFS_CommonC_G_008813	CAFS_CommonC_T_00024941	P04323	pol	4.39	3.47e-23	1.63e-19	Retrovirus-related Pol polyprotein from transposon 17.6 [Includes: Protease (EC 3.4.23.-); Reverse transcriptase (EC 2.7.7.49); Endonuclease]
CAFS_CommonC_G_034358	CAFS_CommonC_T_00091111	Q9R0J8	Lgmn Prsc1	4.07	2.27e-20	6.69e-17	Legumain (EC 3.4.22.34) (Asparaginyl endopeptidase) (Protease, cysteine 1)
CAFS_CommonC_G_090417	CAFS_CommonC_T_00249556	Q8ND71	GIMAP8 IAN9 IANT	3.47	4.62e-42	1.09e-37	GTPase IMAP family member 8 (Immune-associated nucleotide-binding protein 9) (IAN-9) (Protein IanT)
CAFS_CommonC_G_078558	CAFS_CommonC_T_00215943	P31795	pol	3.44	7.4e-28	5.81e-24	Pol polyprotein [Cleaved into: Reverse transcriptase/ribonuclease H (RT) (EC 2.7.7.49) (EC 3.1.26.4); Integrase (IN) (EC 2.7.7.-) (EC 3.1.-.-)] (Fragment)
CAFS_CommonC_G_071817	CAFS_CommonC_T_00196713	Q1HGE8	HSF4	3.23	3.43e-15	4.5e-12	Heat shock factor protein 4 (HSF 4) (Heat shock transcription factor 4) (HSTF 4)
CAFS_CommonC_G_010654	CAFS_CommonC_T_00030037	Q8HWB0	Mr1 Mr1a	2.95	8.13e-14	7.99e-11	Major histocompatibility complex class I-related gene protein (MHC class I-related gene protein) (Class I histocompatibility antigen-like protein)
CAFS_CommonC_G_061825	CAFS_CommonC_T_00168160	Q9UL19	RARRES3 RIG1 TIG3	2.92	6.37e-16	9.39e-13	Retinoic acid receptor responder protein 3 (EC 3.1.1.-) (HRAS-like suppressor 4) (HRSL4) (RAR-responsive protein TIG3) (Retinoid-inducible gene 1 protein) (Tazarotene-induced gene 3 protein)
CAFS_CommonC_G_000914	CAFS_CommonC_T_00002560	Q02745	ST3GAL1 SIAT4A	2.69	3.36e-10	1.52e-07	CMP-N-acetylneuraminate-beta-galactosamide-alpha-2,3-sialyltransferase 1 (Alpha 2,3-ST 1) (Beta-galactoside alpha-2,3-sialyltransferase 1) (EC 2.4.99.4) (Gal-NAc6S) (Gal-beta-1,3-GalNAc-alpha-2,3-sialyltransferase) (ST3Gal I) (ST3GalI) (ST3GalA.1) (ST3O) (Sialyltransferase 4A) (SIAT4-A)
CAFS_CommonC_G_043626	CAFS_CommonC_T_00115354	Q80SU7	Gvin1	2.64	3.19e-10	1.52e-07	Interferon-induced very large GTPase 1 (Very large-inducible GTPase-1) (VLIG-1)
CAFS_CommonC_G_049977	CAFS_CommonC_T_00133847	P55859	PNP NP	2.54	7.48e-25	4.41e-21	Purine nucleoside phosphorylase (PNP) (EC 2.4.2.1) (Inosine phosphorylase) (Inosine-guanosine phosphorylase)
CAFS_CommonC_G_040322	CAFS_CommonC_T_00106255	P01031	C5 CPAMD4	2.47	1.25e-08	3.59e-06	Complement C5 (C3 and PZP-like alpha-2-macroglobulin domain-containing protein 4) [Cleaved into: Complement C5 beta chain; Complement C5 alpha chain; C5a anaphylatoxin; Complement C5 alpha' chain]
CAFS_CommonC_G_007660	CAFS_CommonC_T_00021591	Q66PY1	Scube3	2.46	2.05e-10	1.06e-07	Signal peptide, CUB and EGF-like domain-containing protein 3
CAFS_CommonC_G_030755	CAFS_CommonC_T_00083040	P25942	CD40 TNFRSF5	2.36	6.59e-09	2.19e-06	Tumor necrosis factor receptor superfamily member 5 (B-cell surface antigen CD40) (Bp50) (CD40L receptor) (CDw40) (CD antigen CD40)
CAFS_CommonC_G_059048	CAFS_CommonC_T_00160240	Q90487	hbaa1	2.28	4.42e-06	0.00042	Hemoglobin subunit alpha (Alpha-globin aa1) (Hemoglobin alpha chain)
CAFS_CommonC_G_054858	CAFS_CommonC_T_00147998	Q9NUV9	GIMAP4 IAN1 IMAP4 MSTP062	2.26	4.28e-07	6.64e-05	GTPase IMAP family member 4 (Immunity-associated nucleotide 1 protein) (IAN-1) (hIAN1) (Immunity-associated protein 4)
CAFS_CommonC_G_030945	CAFS_CommonC_T_00083406	Q08D69	med16	2.16	5.2e-07	7.57e-05	Mediator of RNA polymerase II transcription subunit 16 (Mediator complex subunit 16)
CAFS_CommonC_G_016103	CAFS_CommonC_T_00045289	P81018	0	2.15	5.49e-08	1.21e-05	Ladderlectin
CAFS_CommonC_G_009356	CAFS_CommonC_T_00026484	Q95460	MR1	2.13	2.03e-06	0.000232	Major histocompatibility complex class I-related gene protein (MHC class I-related gene protein) (Class I histocompatibility antigen-like protein)
CAFS_CommonC_G_024763	CAFS_CommonC_T_00068317	Q5TEA3	C20orf194	2.11	1.1e-06	0.000138	Uncharacterized protein C20orf194
CAFS_CommonC_G_083215	CAFS_CommonC_T_00229264	Q7RTR2	NLRC3 NOD3	2.11	6.91e-07	9.47e-05	NLR family CARD domain-containing protein 3 (CARD15-like protein) (Caterpiller protein 16.2) (CLR16.2) (NACHT, LRR and CARD domains-containing protein 3) (Nucleotide-binding oligomerization domain protein 3)
CAFS_CommonC_G_007376	CAFS_CommonC_T_00020727	Q9N2D0	AHSG FETUA	2.11	5e-14	5.35e-11	Alpha-2-HS-glycoprotein (Fetuin-A) [Cleaved into: Alpha-2-HS-glycoprotein chain A; Alpha-2-HS-glycoprotein chain B]
CAFS_CommonC_G_089787	CAFS_CommonC_T_00248021	Q7Z5L0	VMO1 UNQ6350/PRO21055	2.05	4.32e-05	0.0024	Vitelline membrane outer layer protein 1 homolog
CAFS_CommonC_G_052034	CAFS_CommonC_T_00139507	A7MBU6	tdo2a tdo2	2.04	4.23e-10	1.85e-07	Tryptophan 2,3-dioxygenase A (TDO-A) (EC 1.13.11.11) (Tryptamin 2,3-dioxygenase A) (Tryptophan oxygenase A) (TO-A) (TRPO-A) (Tryptophan pyrrolase A) (Tryptophanase A)
CAFS_CommonC_G_085516	CAFS_CommonC_T_00236147	Q86TB3	ALPK2 HAK	2.04	6.69e-10	2.77e-07	Alpha-protein kinase 2 (EC 2.7.11.-) (Heart alpha-protein kinase)
CAFS_CommonC_G_044772	CAFS_CommonC_T_00118601	Q9H7C4	SYNC SYNC1	2.04	1.75e-10	9.36e-08	Syncoilin (Syncoilin intermediate filament 1) (Syncoilin-1)
CAFS_CommonC_G_081005	CAFS_CommonC_T_00222789	P49060	LPL	2.02	1.04e-06	0.000131	Lipoprotein lipase (LPL) (EC 3.1.1.34)
CAFS_CommonC_G_039330	CAFS_CommonC_T_00103618	P01031	C5 CPAMD4	1.98	8.24e-09	2.66e-06	Complement C5 (C3 and PZP-like alpha-2-macroglobulin domain-containing protein 4) [Cleaved into: Complement C5 beta chain; Complement C5 alpha chain; C5a anaphylatoxin; Complement C5 alpha' chain]
CAFS_CommonC_G_066936	CAFS_CommonC_T_00182599	Q16820	MEP1B	1.97	2.24e-12	1.7e-09	Meprin A subunit beta (EC 3.4.24.63) (Endopeptidase-2) (Meprin B) (N-benzoyl-L-tyrosyl-P-amino-benzoic acid hydrolase subunit beta) (PABA peptide hydrolase) (PPH beta)
CAFS_CommonC_G_003256	CAFS_CommonC_T_00009089	P15979	0	1.94	8.77e-13	7.13e-10	Class I histocompatibility antigen, F10 alpha chain (B-F histocompatibility F10 antigen) (B-F-beta-IV) (B12)
CAFS_CommonC_G_012920	CAFS_CommonC_T_00036449	Q8N6T7	SIRT6 SIR2L6	1.94	5.06e-13	4.26e-10	NAD-dependent protein deacetylase sirtuin-6 (EC 3.5.1.-) (Regulatory protein SIR2 homolog 6) (SIR2-like protein 6)
CAFS_CommonC_G_010440	CAFS_CommonC_T_00029434	Q90WG6	cmas	1.94	3.57e-07	5.8e-05	N-acylneuraminate cytidylyltransferase (EC 2.7.7.43) (CMP-N-acetylneuraminic acid synthase) (CMP-NeuNAc synthase)
CAFS_CommonC_G_003260	CAFS_CommonC_T_00009105	P15979	0	1.93	4.56e-19	1.08e-15	Class I histocompatibility antigen, F10 alpha chain (B-F histocompatibility F10 antigen) (B-F-beta-IV) (B12)
CAFS_CommonC_G_022791	CAFS_CommonC_T_00063094	Q9Z1N3	Myo9a Myr7	1.93	2.38e-05	0.00152	Unconventional myosin-IXa (Myr 7) (Unconventional myosin-9a)
CAFS_CommonC_G_045258	CAFS_CommonC_T_00119981	Q54IE8	irlE DDB_G0288803	1.92	2.18e-13	2.06e-10	Probable serine/threonine-protein kinase irlE (EC 2.7.11.1) (Inositol-requiring protein-like protein kinase E)
CAFS_CommonC_G_053587	CAFS_CommonC_T_00143878	Q8CAS9	Parp9 Bal	1.92	4e-06	0.000392	Protein mono-ADP-ribosyltransferase PARP9 (EC 2.4.2.-) (ADP-ribosyltransferase diphtheria toxin-like 9) (ARTD9) (B aggressive lymphoma protein homolog) (Poly [ADP-ribose] polymerase 9) (PARP-9)
CAFS_CommonC_G_086162	CAFS_CommonC_T_00237366	P0CF52	jhdm1db kdm7b	1.91	7.33e-08	1.5e-05	Lysine-specific demethylase 7B (DrKDM7b) (EC 1.14.11.-) (JmjC domain-containing histone demethylation protein 1D-B)
CAFS_CommonC_G_059043	CAFS_CommonC_T_00160217	Q90487	hbaa1	1.91	0.000165	0.00587	Hemoglobin subunit alpha (Alpha-globin aa1) (Hemoglobin alpha chain)
CAFS_CommonC_G_047371	CAFS_CommonC_T_00126385	O08712	Tnfrsf11b Ocif Opg	1.88	7.66e-06	0.000654	Tumor necrosis factor receptor superfamily member 11B (Osteoclastogenesis inhibitory factor) (Osteoprotegerin)
CAFS_CommonC_G_013467	CAFS_CommonC_T_00037854	P18688	PHKA1	1.88	2.52e-10	1.26e-07	Phosphorylase b kinase regulatory subunit alpha, skeletal muscle isoform (Phosphorylase kinase alpha M subunit)
CAFS_CommonC_G_009271	CAFS_CommonC_T_00026264	Q5UQ40	MIMI_R795	1.86	7.77e-05	0.00354	Probable bifunctional E2/E3 enzyme R795 [Includes: E3 ubiquitin-protein ligase (EC 2.3.2.27) (RING-type E3 ubiquitin transferase); Ubiquitin-conjugating enzyme E2 (EC 2.3.2.23) (E2 ubiquitin-conjugating enzyme)]
CAFS_CommonC_G_046143	CAFS_CommonC_T_00122701	A2RVA7	cep44	1.85	6.27e-05	0.00305	Centrosomal protein of 44 kDa (Cep44)
CAFS_CommonC_G_042874	CAFS_CommonC_T_00113169	P00687	Amy1 Amy-1-a Amy1a	1.85	3.41e-13	3.09e-10	Alpha-amylase 1 (EC 3.2.1.1) (1,4-alpha-D-glucan glucanohydrolase 1) (Salivary and hepatic alpha-amylase)
CAFS_CommonC_G_082060	CAFS_CommonC_T_00225888	Q96P20	NLRP3 C1orf7 CIAS1 NALP3 PYPAF1	1.85	3.65e-05	0.00211	NACHT, LRR and PYD domains-containing protein 3 (Angiotensin/vasopressin receptor AII/AVP-like) (Caterpiller protein 1.1) (CLR1.1) (Cold-induced autoinflammatory syndrome 1 protein) (Cryopyrin) (PYRIN-containing APAF1-like protein 1)
CAFS_CommonC_G_045152	CAFS_CommonC_T_00119722	A5D8W1	CFAP69 C7orf63	1.78	1.02e-06	0.00013	Cilia- and flagella-associated protein 69
CAFS_CommonC_G_081818	CAFS_CommonC_T_00225060	P32262	SERPINC1 AT3	1.78	7.28e-11	4.19e-08	Antithrombin-III (ATIII) (Serpin C1)
CAFS_CommonC_G_057407	CAFS_CommonC_T_00155612	Q15063	POSTN OSF2	1.78	1.02e-07	2.03e-05	Periostin (PN) (Osteoblast-specific factor 2) (OSF-2)
CAFS_CommonC_G_013597	CAFS_CommonC_T_00038236	Q28085	CFH HF1	1.78	3.06e-06	0.00032	Complement factor H (H factor 1)
CAFS_CommonC_G_065999	CAFS_CommonC_T_00180111	Q3TY86	Aifm3 Aifl	1.78	9.87e-06	0.000786	Apoptosis-inducing factor 3 (EC 1.-.-.-) (Apoptosis-inducing factor-like protein)
CAFS_CommonC_G_088208	CAFS_CommonC_T_00243299	Q3UZZ4	Olfm4	1.78	5.08e-07	7.44e-05	Olfactomedin-4 (OLM4)
CAFS_CommonC_G_036041	CAFS_CommonC_T_00094483	Q3ZBN5	ASPN	1.78	6.7e-07	9.33e-05	Asporin
CAFS_CommonC_G_036903	CAFS_CommonC_T_00096941	P80931	0	1.77	3.94e-05	0.00224	Mast cell protease 1A (sMCP-1A) (EC 3.4.21.-)
CAFS_CommonC_G_021668	CAFS_CommonC_T_00060197	P81015	0	1.77	3.29e-06	0.00034	Granulin-3
CAFS_CommonC_G_011126	CAFS_CommonC_T_00031364	P55088	Aqp4	1.76	6.19e-06	0.000549	Aquaporin-4 (AQP-4) (Mercurial-insensitive water channel) (MIWC) (WCH4)
CAFS_CommonC_G_075316	CAFS_CommonC_T_00206565	Q02084	0	1.76	1.43e-05	0.00104	Zinc-binding protein A33
CAFS_CommonC_G_015394	CAFS_CommonC_T_00043225	Q7TT23	0	1.75	4.73e-08	1.08e-05	Uncharacterized protein C20orf194 homolog
CAFS_CommonC_G_014784	CAFS_CommonC_T_00041624	Q9NUV9	GIMAP4 IAN1 IMAP4 MSTP062	1.75	8.16e-05	0.00364	GTPase IMAP family member 4 (Immunity-associated nucleotide 1 protein) (IAN-1) (hIAN1) (Immunity-associated protein 4)
CAFS_CommonC_G_014913	CAFS_CommonC_T_00041932	Q571F5	Spsb3 Kiaa4204 Ssb3 Tce1	1.74	2.93e-15	4.06e-12	SPRY domain-containing SOCS box protein 3 (SSB-3)
CAFS_CommonC_G_042806	CAFS_CommonC_T_00112965	P11215	ITGAM CD11B CR3A	1.73	9.24e-05	0.00399	Integrin alpha-M (CD11 antigen-like family member B) (CR-3 alpha chain) (Cell surface glycoprotein MAC-1 subunit alpha) (Leukocyte adhesion receptor MO1) (Neutrophil adherence receptor) (CD antigen CD11b)
CAFS_CommonC_G_008470	CAFS_CommonC_T_00023855	Q9H4M7	PLEKHA4 PEPP1	1.73	5.65e-05	0.00281	Pleckstrin homology domain-containing family A member 4 (PH domain-containing family A member 4) (Phosphoinositol 3-phosphate-binding protein 1) (PEPP-1)
CAFS_CommonC_G_049331	CAFS_CommonC_T_00131963	P52794	efna1 elf epgl1	1.72	4.05e-05	0.00229	Ephrin-A1 (EPH-related receptor tyrosine kinase ligand 1) (LERK-1) (xELF-a)
CAFS_CommonC_G_044692	CAFS_CommonC_T_00118311	P55201	BRPF1 BR140	1.72	2.1e-05	0.00138	Peregrin (Bromodomain and PHD finger-containing protein 1) (Protein Br140)
CAFS_CommonC_G_085577	CAFS_CommonC_T_00236335	Q56JX9	FABP2 FABPI	1.71	3e-16	5.05e-13	Fatty acid-binding protein, intestinal (Fatty acid-binding protein 2) (Intestinal-type fatty acid-binding protein) (I-FABP)
CAFS_CommonC_G_074691	CAFS_CommonC_T_00204952	Q91XL9	Osbpl1a Orp1 Orp1a Orp1l	1.71	9.94e-09	3.11e-06	Oxysterol-binding protein-related protein 1 (ORP-1) (OSBP-related protein 1)
CAFS_CommonC_G_052752	CAFS_CommonC_T_00141663	Q2M385	MPEG1	1.69	2.12e-08	5.5e-06	Macrophage-expressed gene 1 protein (Macrophage gene 1 protein) (Mpg-1)
CAFS_CommonC_G_049881	CAFS_CommonC_T_00133535	Q96LU5	IMMP1L	1.69	5.06e-05	0.00263	Mitochondrial inner membrane protease subunit 1 (EC 3.4.21.-) (IMP1-like protein)
CAFS_CommonC_G_059934	CAFS_CommonC_T_00162739	Q5EZ72	Enpp7	1.67	0.000147	0.0055	Ectonucleotide pyrophosphatase/phosphodiesterase family member 7 (E-NPP 7) (NPP-7) (EC 3.1.4.12) (Alkaline sphingomyelin phosphodiesterase) (Intestinal alkaline sphingomyelinase) (Alk-SMase)
CAFS_CommonC_G_006755	CAFS_CommonC_T_00018896	Q5SV97	PERM1 C1orf170	1.67	2.49e-08	6.27e-06	PGC-1 and ERR-induced regulator in muscle protein 1 (PPARGC1 and ESRR-induced regulator in muscle 1) (Peroxisome proliferator-activated receptor gamma coactivator 1 and estrogen-related receptor-induced regulator in muscle 1)
CAFS_CommonC_G_007511	CAFS_CommonC_T_00021163	Q8SQ01	NR1I2 PXR	1.67	1.58e-05	0.00111	Nuclear receptor subfamily 1 group I member 2 (Orphan nuclear receptor PXR) (Pregnane X receptor)
CAFS_CommonC_G_090757	CAFS_CommonC_T_00250694	Q5NKV2	ICAM2	1.66	0.000233	0.00744	Intercellular adhesion molecule 2 (ICAM-2) (CD antigen CD102)
CAFS_CommonC_G_057924	CAFS_CommonC_T_00156998	Q80Z36	Zhx3	1.66	3.55e-05	0.00206	Zinc fingers and homeoboxes protein 3 (Zinc finger and homeodomain protein 3)
CAFS_CommonC_G_068322	CAFS_CommonC_T_00186548	A2BGD5	calcoco1 si:dkey-148f24.4	1.65	7.64e-11	4.29e-08	Calcium-binding and coiled-coil domain-containing protein 1
CAFS_CommonC_G_050164	CAFS_CommonC_T_00134513	Q8IUR6	CREBRF C5orf41	1.65	2.17e-06	0.000245	CREB3 regulatory factor (Luman recruitment factor) (LRF)
CAFS_CommonC_G_044136	CAFS_CommonC_T_00116874	Q92956	TNFRSF14 HVEA HVEM UNQ329/PRO509	1.65	1.11e-05	0.000874	Tumor necrosis factor receptor superfamily member 14 (Herpes virus entry mediator A) (Herpesvirus entry mediator A) (HveA) (Tumor necrosis factor receptor-like 2) (TR2) (CD antigen CD270)
CAFS_CommonC_G_056512	CAFS_CommonC_T_00153125	O75112	LDB3 KIAA0613 ZASP	1.64	7.7e-05	0.00352	LIM domain-binding protein 3 (Protein cypher) (Z-band alternatively spliced PDZ-motif protein)
CAFS_CommonC_G_075603	CAFS_CommonC_T_00207711	O97591	TIMP4	1.64	1.24e-05	0.000932	Metalloproteinase inhibitor 4 (Tissue inhibitor of metalloproteinases 4) (TIMP-4) (Fragment)
CAFS_CommonC_G_047904	CAFS_CommonC_T_00127578	Q0IIG5	PFKM	1.64	1e-08	3.11e-06	ATP-dependent 6-phosphofructokinase, muscle type (ATP-PFK) (PFK-M) (EC 2.7.1.11) (6-phosphofructokinase type A) (Phosphofructo-1-kinase isozyme A) (PFK-A) (Phosphohexokinase)
CAFS_CommonC_G_086787	CAFS_CommonC_T_00239103	O08712	Tnfrsf11b Ocif Opg	1.63	3.39e-05	0.00199	Tumor necrosis factor receptor superfamily member 11B (Osteoclastogenesis inhibitory factor) (Osteoprotegerin)
CAFS_CommonC_G_017598	CAFS_CommonC_T_00049550	Q7Z2Y8	GVINP1 GVIN1 VLIG1	1.63	3.59e-06	0.00036	Interferon-induced very large GTPase 1 (Interferon-induced very large GTPase pseudogene 1)
CAFS_CommonC_G_036562	CAFS_CommonC_T_00096028	P08649	C4 C4a	1.62	1.69e-08	4.53e-06	Complement C4 [Cleaved into: Complement C4 beta chain; Complement C4 alpha chain; C4a anaphylatoxin; Complement C4 gamma chain]
CAFS_CommonC_G_077532	CAFS_CommonC_T_00212896	P54001	P4ha1 P4ha	1.62	0.000101	0.0042	Prolyl 4-hydroxylase subunit alpha-1 (4-PH alpha-1) (EC 1.14.11.2) (Procollagen-proline,2-oxoglutarate-4-dioxygenase subunit alpha-1)
CAFS_CommonC_G_038994	CAFS_CommonC_T_00102730	Q58D15	TRIM54	1.62	2.44e-08	6.26e-06	Tripartite motif-containing protein 54
CAFS_CommonC_G_075310	CAFS_CommonC_T_00206553	Q5BK82	Trim69 Rnf36	1.62	0.000372	0.0101	E3 ubiquitin-protein ligase TRIM69 (EC 2.3.2.27) (RING finger protein 36) (RING-type E3 ubiquitin transferase TRIM69) (Tripartite motif-containing protein 69)
CAFS_CommonC_G_092134	CAFS_CommonC_T_00254937	P24942	Slc1a3 Eaat1	1.61	4.23e-06	0.000407	Excitatory amino acid transporter 1 (Glial glutamate transporter) (Sodium-dependent glutamate/aspartate transporter 1) (GLAST) (GLAST-1) (Solute carrier family 1 member 3)
CAFS_CommonC_G_029834	CAFS_CommonC_T_00080955	Q9GLP0	ITGB1	1.61	6.73e-08	1.4e-05	Integrin beta-1 (Fibronectin receptor subunit beta) (VLA-4 subunit beta) (CD antigen CD29)
CAFS_CommonC_G_005280	CAFS_CommonC_T_00014751	O75608	LYPLA1 APT1 LPL1	1.6	0.000341	0.0095	Acyl-protein thioesterase 1 (APT-1) (hAPT1) (EC 3.1.2.-) (Lysophospholipase 1) (Lysophospholipase I) (LPL-I) (LysoPLA I)
CAFS_CommonC_G_041507	CAFS_CommonC_T_00109533	Q6PT52	CLCA1	1.6	0.000133	0.0051	Calcium-activated chloride channel regulator 1 (EC 3.4.-.-) (Calcium-activated chloride channel family member 1)
CAFS_CommonC_G_023589	CAFS_CommonC_T_00065155	Q8VE91	Retreg1 Fam134b	1.6	1.28e-06	0.000157	Reticulophagy regulator 1 (Reticulophagy receptor 1)
CAFS_CommonC_G_075993	CAFS_CommonC_T_00209031	O42364	apoeb apoe	1.58	1.03e-11	7.11e-09	Apolipoprotein Eb (Apo-Eb)
CAFS_CommonC_G_049290	CAFS_CommonC_T_00131799	Q7Z304	MAMDC2	1.57	1.83e-05	0.00127	MAM domain-containing protein 2 (MAM domain-containing proteoglycan) (Mamcan)
CAFS_CommonC_G_012569	CAFS_CommonC_T_00035473	Q8TDB6	DTX3L BBAP	1.57	6.73e-05	0.0032	E3 ubiquitin-protein ligase DTX3L (EC 2.3.2.27) (B-lymphoma- and BAL-associated protein) (Protein deltex-3-like) (RING-type E3 ubiquitin transferase DTX3L) (Rhysin-2) (Rhysin2)
CAFS_CommonC_G_015324	CAFS_CommonC_T_00043051	C9JLR9	C11orf95	1.56	0.00045	0.0116	Uncharacterized protein C11orf95
CAFS_CommonC_G_030437	CAFS_CommonC_T_00082253	Q0EEE2	Ptchd3	1.56	5.66e-05	0.00281	Patched domain-containing protein 3 (RND-type protein RNDEu-3)
CAFS_CommonC_G_064185	CAFS_CommonC_T_00175101	Q4PR21	CCL25	1.56	1.1e-08	3.32e-06	C-C motif chemokine 25 (Chemokine ligand 25) (Small-inducible cytokine A25)
CAFS_CommonC_G_007342	CAFS_CommonC_T_00020645	Q8K182	C8a	1.56	2.29e-07	3.91e-05	Complement component C8 alpha chain (Complement component 8 subunit alpha)
CAFS_CommonC_G_086503	CAFS_CommonC_T_00238482	O93361	P2RY3	1.55	7.57e-05	0.00348	P2Y purinoceptor 3 (P2Y3) (Nucleoside diphosphate receptor)
CAFS_CommonC_G_086718	CAFS_CommonC_T_00238896	Q8IVG5	SAMD9L C7orf6 DRIF2 KIAA2005 UEF	1.55	0.000381	0.0103	Sterile alpha motif domain-containing protein 9-like (SAM domain-containing protein 9-like)
CAFS_CommonC_G_029731	CAFS_CommonC_T_00080634	Q9Y2Q3	GSTK1 HDCMD47P	1.55	5.86e-06	0.000524	Glutathione S-transferase kappa 1 (EC 2.5.1.18) (GST 13-13) (GST class-kappa) (GSTK1-1) (hGSTK1) (Glutathione S-transferase subunit 13)
CAFS_CommonC_G_087993	CAFS_CommonC_T_00242601	Q3BBX7	rhcg GSTENG00022829001	1.53	5.8e-06	0.00052	Ammonium transporter Rh type C (Rhesus blood group family type C glycoprotein) (Rh family type C glycoprotein) (Rh type C glycoprotein)
CAFS_CommonC_G_009152	CAFS_CommonC_T_00025861	P51910	Apod	1.52	7.14e-10	2.85e-07	Apolipoprotein D (Apo-D) (ApoD)
CAFS_CommonC_G_013690	CAFS_CommonC_T_00038554	Q90ZY4	sbk1 bsk146	1.52	7.88e-05	0.00355	Serine/threonine-protein kinase SBK1 (EC 2.7.11.1) (Brain-specific protein kinase BSK146) (SH3-binding kinase 1)
CAFS_CommonC_G_086868	CAFS_CommonC_T_00239343	P70389	Igfals Albs Als	1.51	8.96e-06	0.000733	Insulin-like growth factor-binding protein complex acid labile subunit (ALS)
CAFS_CommonC_G_012992	CAFS_CommonC_T_00036567	Q9I927	0	1.51	8.01e-05	0.00359	Fucolectin-5
CAFS_CommonC_G_048981	CAFS_CommonC_T_00130707	Q1LXK4	mov10b.1 si:dkeyp-38g6.2	1.5	2.7e-05	0.00166	Putative helicase mov-10-B.1 (EC 3.6.4.13)
CAFS_CommonC_G_054959	CAFS_CommonC_T_00148361	Q54C94	gefF rasGEFF DDB_G0293006	1.5	7.13e-08	1.47e-05	Ras guanine nucleotide exchange factor F (RasGEF domain-containing protein F)
CAFS_CommonC_G_083014	CAFS_CommonC_T_00228473	Q6RY07	Chia	1.5	3.23e-05	0.00191	Acidic mammalian chitinase (AMCase) (EC 3.2.1.14)
CAFS_CommonC_G_012214	CAFS_CommonC_T_00034424	O55111	Dsg2	1.49	4.95e-05	0.00262	Desmoglein-2
CAFS_CommonC_G_042872	CAFS_CommonC_T_00113158	P83053	0	1.49	6.4e-10	2.74e-07	Pancreatic alpha-amylase (PA) (EC 3.2.1.1) (1,4-alpha-D-glucan glucanohydrolase)
CAFS_CommonC_G_011139	CAFS_CommonC_T_00031438	P84652	hbb	1.49	6.55e-06	0.000574	Hemoglobin subunit beta (Beta-globin) (Hemoglobin beta chain)
CAFS_CommonC_G_061359	CAFS_CommonC_T_00167011	Q14993	COL19A1	1.49	0.000294	0.00866	Collagen alpha-1(XIX) chain (Collagen alpha-1(Y) chain)
CAFS_CommonC_G_005812	CAFS_CommonC_T_00016176	Q5PZ43	xirp1 cmya1 xin	1.49	9.85e-05	0.00412	Xin actin-binding repeat-containing protein 1 (Cardiomyopathy-associated protein 1)
CAFS_CommonC_G_053518	CAFS_CommonC_T_00143591	Q5ZI03	CIR1 CIR RCJMB04_31l21	1.49	0.000851	0.0173	Corepressor interacting with RBPJ 1 (CBF1-interacting corepressor)
CAFS_CommonC_G_024561	CAFS_CommonC_T_00067771	Q9BSV6	TSEN34 LENG5 SEN34	1.49	0.000776	0.0164	tRNA-splicing endonuclease subunit Sen34 (EC 4.6.1.16) (Leukocyte receptor cluster member 5) (tRNA-intron endonuclease Sen34) (HsSen34)
CAFS_CommonC_G_055625	CAFS_CommonC_T_00150198	O88622	Parg	1.48	4.07e-05	0.00229	Poly(ADP-ribose) glycohydrolase (EC 3.2.1.143)
CAFS_CommonC_G_017972	CAFS_CommonC_T_00050615	P16310	Ghr	1.48	3.59e-08	8.56e-06	Growth hormone receptor (GH receptor) (Somatotropin receptor) [Cleaved into: Growth hormone-binding protein (GH-binding protein) (GHBP) (Serum-binding protein)]
CAFS_CommonC_G_048440	CAFS_CommonC_T_00129439	P83093	Stim2 Kiaa1482	1.48	0.000188	0.0065	Stromal interaction molecule 2
CAFS_CommonC_G_009434	CAFS_CommonC_T_00026665	Q69Z37	Samd9l Kiaa2005	1.48	0.000311	0.00896	Sterile alpha motif domain-containing protein 9-like (SAM domain-containing protein 9-like)
CAFS_CommonC_G_037313	CAFS_CommonC_T_00097987	Q6MFZ5	Trim39 Rnf23	1.48	4.86e-07	7.22e-05	E3 ubiquitin-protein ligase TRIM39 (EC 2.3.2.27) (RING finger protein 23) (RING-type E3 ubiquitin transferase TRIM39) (Tripartite motif-containing protein 39)
CAFS_CommonC_G_003282	CAFS_CommonC_T_00009174	Q864W1	CFB BF	1.48	3.47e-06	0.000355	Complement factor B (EC 3.4.21.47) (C3/C5 convertase) [Cleaved into: Complement factor B Ba fragment; Complement factor B Bb fragment]
[truncated: 1,904 more rows]

## Sheet: Songpu mirror carp
The up-regulated genes under moderate temperature in Songpu mirror carp
[truncated: 520 more rows]

[truncated: 1 more sheets: Barbless carp]
