# Supplementary material for: Transcriptomic profiling revealed key signaling pathways for cold tolerance and acclimation of two carp species
Source: BMC Genomics. 2020 Aug 5;21:539. doi: 10.1186/s12864-020-06946-8 (PMC7430846; doi:10.1186/s12864-020-06946-8)
Supplement: Supplementary file 5 — Additional file 5. Differentially expressed genes in each group obtained through Venn’s diagrams. [file 12864_2020_6946_MOESM5_ESM.xlsx]

## Sheet: up-regulated
gene_id	uniprot_accession	gene_name	log2FoldChange		Protein names		gene_id	uniprot_accession	gene_name	log2FoldChange			Protein names		gene_id	uniprot_accession	gene_name	log2FoldChange		Protein names
			Ⅱ(a and b)	Ⅲ (b and c)						Ⅱ (d)	Ⅲ (d and e)	Ⅳ (d and e)						Ⅳ (f)	Ⅱ (g)
CAFS_CommonC_G_089787	Q7Z5L0	VMO1 UNQ6350/PRO21055	2.05		Vitelline membrane outer layer protein 1 homolog		CAFS_CommonC_G_053896	Q5T619	ZNF648		2.71	1.48	Zinc finger protein 648		CAFS_CommonC_G_021756	Q6TGV7	abracl si:dkey-34f16.3	1.56		Costars family protein ABRACL (ABRA C-terminal-like protein)
CAFS_CommonC_G_012851	P22680	CYP7A1 CYP7	1.41	1.81	Cholesterol 7-alpha-monooxygenase (EC 1.14.14.23) (CYPVII) (Cholesterol 7-alpha-hydroxylase) (Cytochrome P450 7A1)		CAFS_CommonC_G_061166	Q92038	0		2.35	3.13	Acyl-CoA desaturase (EC 1.14.19.1) (Delta(9)-desaturase) (Delta-9 desaturase) (Fatty acid desaturase) (Stearoyl-CoA desaturase)		CAFS_CommonC_G_081202	Q7TNJ7	Camk1g Camkig	1.53		Calcium/calmodulin-dependent protein kinase type 1G (EC 2.7.11.17) (CaM kinase I gamma) (CaM kinase IG) (CaM-KI gamma) (CaMKI gamma) (CaMKIG) (CaMK-like CREB kinase III) (CLICK III)
CAFS_CommonC_G_086162	P0CF52	jhdm1db kdm7b	1.91	1.45	Lysine-specific demethylase 7B (DrKDM7b) (EC 1.14.11.-) (JmjC domain-containing histone demethylation protein 1D-B)		CAFS_CommonC_G_084218	Q9YH06	HMGB1 HMG1 RCJMB04_15a21		2.01	1.95	High mobility group protein B1 (High mobility group protein 1) (HMG-1)		CAFS_CommonC_G_036102	Q8K3F3	Ppp1r14b Phi1	1.46		Protein phosphatase 1 regulatory subunit 14B (Phosphatase holoenzyme inhibitor 1) (PHI-1) (Ubiquitous PKC-potentiated PP1 inhibitor)
CAFS_CommonC_G_011126	P55088	Aqp4	1.76		Aquaporin-4 (AQP-4) (Mercurial-insensitive water channel) (MIWC) (WCH4)		CAFS_CommonC_G_007327	Q6PBW5	rpe65a rpepa		1.95	1.21	Retinoid isomerohydrolase (EC 3.1.1.64) (All-trans-retinylester 11-cis isomerohydrolase A) (Lutein isomerase) (Meso-zeaxanthin isomerase) (EC 5.3.3.22) (Retinal pigment epithelium-specific 65 kDa protein homolog A) (RPE56a)		CAFS_CommonC_G_082761	Q9H6Z9	EGLN3	1.44		Egl nine homolog 3 (EC 1.14.11.29) (HPH-1) (Hypoxia-inducible factor prolyl hydroxylase 3) (HIF-PH3) (HIF-prolyl hydroxylase 3) (HPH-3) (Prolyl hydroxylase domain-containing protein 3) (PHD3)
CAFS_CommonC_G_044692	P55201	BRPF1 BR140	1.72		Peregrin (Bromodomain and PHD finger-containing protein 1) (Protein Br140)		CAFS_CommonC_G_040920	Q7ZXY0	isyna1-a ino1-a		1.87	1.16	Inositol-3-phosphate synthase 1-A (IPS 1-A) (EC 5.5.1.4) (Myo-inositol 1-phosphate synthase A) (MI-1-P synthase A) (MIP synthase A)		CAFS_CommonC_G_068271	Q9Y5Y6	ST14 PRSS14 SNC19 TADG15	1.38		Suppressor of tumorigenicity 14 protein (EC 3.4.21.109) (Matriptase) (Membrane-type serine protease 1) (MT-SP1) (Prostamin) (Serine protease 14) (Serine protease TADG-15) (Tumor-associated differentially-expressed gene 15 protein)
CAFS_CommonC_G_007511	Q8SQ01	NR1I2 PXR	1.67		Nuclear receptor subfamily 1 group I member 2 (Orphan nuclear receptor PXR) (Pregnane X receptor)		CAFS_CommonC_G_085574	A1L260	cavin4a murca zgc:158664	0.71	1.66	1.29	Caveolae-associated protein 4a (Muscle-related coiled-coil protein a) (Muscle-restricted coiled-coil protein)		CAFS_CommonC_G_081260	Q9UK45	LSM7	1.37		U6 snRNA-associated Sm-like protein LSm7
CAFS_CommonC_G_056512	O75112	LDB3 KIAA0613 ZASP	1.64	1.42	LIM domain-binding protein 3 (Protein cypher) (Z-band alternatively spliced PDZ-motif protein)		CAFS_CommonC_G_002081	P51482	arr3		1.63	1.74	Arrestin-C (Cone arrestin)		CAFS_CommonC_G_006360	Q3ZCD7	TECR GPSN2	1.31		Very-long-chain enoyl-CoA reductase (EC 1.3.1.93) (Synaptic glycoprotein SC2) (Trans-2,3-enoyl-CoA reductase) (TER)
CAFS_CommonC_G_077532	P54001	P4ha1 P4ha	1.62		Prolyl 4-hydroxylase subunit alpha-1 (4-PH alpha-1) (EC 1.14.11.2) (Procollagen-proline,2-oxoglutarate-4-dioxygenase subunit alpha-1)		CAFS_CommonC_G_044875	Q8QG60	CRY2		1.62	1.17	Cryptochrome-2		CAFS_CommonC_G_045132	Q5RCU4	SOX6	1.31		Transcription factor SOX-6
CAFS_CommonC_G_029834	Q9GLP0	ITGB1	1.61		Integrin beta-1 (Fibronectin receptor subunit beta) (VLA-4 subunit beta) (CD antigen CD29)		CAFS_CommonC_G_090735	Q9N0V3	ABCB11 BSEP SPGP		1.62	1.36	Bile salt export pump (ATP-binding cassette sub-family B member 11) (Sister of P-glycoprotein)		CAFS_CommonC_G_037572	Q7SXS7	setd3 zgc:63842	1.29		Actin-histidine N-methyltransferase (EC 2.1.1.85) (SET domain-containing protein 3)
CAFS_CommonC_G_066858	Q5IS70	ATN1 DRPLA		1.61	Atrophin-1 (Dentatorubral-pallidoluysian atrophy protein homolog)		CAFS_CommonC_G_044425	P51161	FABP6 ILBP ILLBP		1.58	1.21	Gastrotropin (GT) (Fatty acid-binding protein 6) (Ileal lipid-binding protein) (ILBP) (Intestinal 15 kDa protein) (I-15P) (Intestinal bile acid-binding protein) (I-BABP)		CAFS_CommonC_G_014570	Q91VB2	Camk1g	1.28		Calcium/calmodulin-dependent protein kinase type 1G (EC 2.7.11.17) (CaM kinase I gamma) (CaM kinase IG) (CaM-KI gamma) (CaMKI gamma) (CaMKIG) (CaMK-like CREB kinase III) (CLICK III)
CAFS_CommonC_G_077485	Q49HM9	grk7a grk7-1 dkeyp-13a3.1		1.6	Rhodopsin kinase 1 (EC 2.7.11.14) (G protein-coupled receptor kinase 7-1) (G-protein-coupled receptor kinase 7A)		CAFS_CommonC_G_090983	A9UMS3	phb2 TGas064h09.1		1.52	1.09	Prohibitin-2		CAFS_CommonC_G_021900	Q5EA53	GTF2F1	1.27		General transcription factor IIF subunit 1 (Transcription initiation factor IIF subunit alpha) (TFIIF-alpha)
CAFS_CommonC_G_007342	Q8K182	C8a	1.56		Complement component C8 alpha chain (Complement component 8 subunit alpha)		CAFS_CommonC_G_074513	P22728	0		1.51	1.27	Visinin		CAFS_CommonC_G_048953	O95817	BAG3 BIS	1.27		BAG family molecular chaperone regulator 3 (BAG-3) (Bcl-2-associated athanogene 3) (Bcl-2-binding protein Bis) (Docking protein CAIR-1)
CAFS_CommonC_G_064185	Q4PR21	CCL25	1.56		C-C motif chemokine 25 (Chemokine ligand 25) (Small-inducible cytokine A25)		CAFS_CommonC_G_004340	P57788	SLC16A3 MCT4		1.51	2.48	Monocarboxylate transporter 4 (MCT 4) (Solute carrier family 16 member 3)		CAFS_CommonC_G_085396	Q9Y4G6	TLN2 KIAA0320	1.27		Talin-2
CAFS_CommonC_G_014029	Q3T014	BPGM		1.56	Bisphosphoglycerate mutase (BPGM) (EC 5.4.2.4) (2,3-bisphosphoglycerate mutase, erythrocyte) (2,3-bisphosphoglycerate synthase) (EC 5.4.2.11) (BPG-dependent PGAM)		CAFS_CommonC_G_089038	Q9JIK9	Mrps34 Tce2		1.5	1.16	28S ribosomal protein S34, mitochondrial (MRP-S34) (S34mt) (T-complex expressed gene 2 protein)		CAFS_CommonC_G_058452	O15127	SCAMP2	1.24		Secretory carrier-associated membrane protein 2 (Secretory carrier membrane protein 2)
CAFS_CommonC_G_086503	O93361	P2RY3	1.55		P2Y purinoceptor 3 (P2Y3) (Nucleoside diphosphate receptor)		CAFS_CommonC_G_092176	Q5ZK63	SUB1 RPO2TC1 RCJMB04_12p22		1.46	1.4	Activated RNA polymerase II transcriptional coactivator p15 (SUB1 homolog)		CAFS_CommonC_G_004392	P25980	ubtf-b ubf2	1.23		Nucleolar transcription factor 1-B (Upstream-binding factor 1-B) (UBF-1-B) (xUBF-2)
CAFS_CommonC_G_086718	Q8IVG5	SAMD9L C7orf6 DRIF2 KIAA2005 UEF	1.55		Sterile alpha motif domain-containing protein 9-like (SAM domain-containing protein 9-like)		CAFS_CommonC_G_017336	Q9DED4	cirbp-b cirbp cirp2		1.46	1.81	Cold-inducible RNA-binding protein B (Cold-inducible RNA-binding protein 2) (xCIRP2) (Glycine-rich RNA-binding protein CIRP-B)		CAFS_CommonC_G_012686	Q6DRP2	gnl3	1.23		Guanine nucleotide-binding protein-like 3 (Nucleostemin-like protein)
CAFS_CommonC_G_072124	Q8JFR1	0		1.52	Lysozyme g (EC 3.2.1.17) (1,4-beta-N-acetylmuramidase)		CAFS_CommonC_G_088192	P50416	CPT1A CPT1		1.41	1.15	Carnitine O-palmitoyltransferase 1, liver isoform (CPT1-L) (EC 2.3.1.21) (Carnitine O-palmitoyltransferase I, liver isoform) (CPT I) (CPTI-L) (Carnitine palmitoyltransferase 1A)		CAFS_CommonC_G_070099	P97571	Capn1 Cls1	1.19		Calpain-1 catalytic subunit (EC 3.4.22.52) (Calcium-activated neutral proteinase 1) (CANP 1) (Calpain mu-type) (Calpain-1 large subunit) (Micromolar-calpain) (muCANP)
CAFS_CommonC_G_048981	Q1LXK4	mov10b.1 si:dkeyp-38g6.2	1.5		Putative helicase mov-10-B.1 (EC 3.6.4.13)		CAFS_CommonC_G_092144	P07746	0		1.4	1	High mobility group-T protein (HMG-T) (HMG-T1) (HMG-1)		CAFS_CommonC_G_004160	Q9HBD1	RC3H2 MNAB RNF164	1.17		Roquin-2 (EC 2.3.2.27) (Membrane-associated nucleic acid-binding protein) (RING finger and CCCH-type zinc finger domain-containing protein 2) (RING finger protein 164) (RING-type E3 ubiquitin transferase Roquin-2)
CAFS_CommonC_G_024561	Q9BSV6	TSEN34 LENG5 SEN34	1.49		tRNA-splicing endonuclease subunit Sen34 (EC 4.6.1.16) (Leukocyte receptor cluster member 5) (tRNA-intron endonuclease Sen34) (HsSen34)		CAFS_CommonC_G_083272	O55035	Ppig		1.34	1.21	Peptidyl-prolyl cis-trans isomerase G (PPIase G) (Peptidyl-prolyl isomerase G) (EC 5.2.1.8) (Cyclophilin G) (Matrin cyclophilin) (Matrin-cyp) (Rotamase G)		CAFS_CommonC_G_021822	O95563	MPC2 BRP44	1.17		Mitochondrial pyruvate carrier 2 (Brain protein 44)
CAFS_CommonC_G_061359	Q14993	COL19A1	1.49		Collagen alpha-1(XIX) chain (Collagen alpha-1(Y) chain)		CAFS_CommonC_G_067472	Q9Y2W1	THRAP3 BCLAF2 TRAP150		1.33	1.13	Thyroid hormone receptor-associated protein 3 (BCLAF1 and THRAP3 family member 2) (Thyroid hormone receptor-associated protein complex 150 kDa component) (Trap150)		CAFS_CommonC_G_039317	F1Q8W0	cactin si:dkey-158a20.4 zgc:158620	1.17		Cactin (zCactin)
CAFS_CommonC_G_086404	P33267	Cyp2f2 Cyp2f-2		1.48	Cytochrome P450 2F2 (EC 1.14.14.-) (CYPIIF2) (Cytochrome P450-NAH-2) (Naphthalene dehydrogenase) (Naphthalene hydroxylase)		CAFS_CommonC_G_058154	O57539	ncoa3		1.31	1.17	Nuclear receptor coactivator 3 (EC 2.3.1.48) (Retinoid X receptor-interacting coactivator xSRC-3)		CAFS_CommonC_G_012847	Q8VHE0	Sec63 Sec63l	1.16		Translocation protein SEC63 homolog
CAFS_CommonC_G_072418	P79365	SLC2A1 GLUT-1 GLUT1	1.47		Solute carrier family 2, facilitated glucose transporter member 1 (Glucose transporter type 1, erythrocyte/brain) (GLUT-1) (Fragment)		CAFS_CommonC_G_073218	Q5E969	TCIM TC1		1.31	1.29	Transcriptional and immune response regulator		CAFS_CommonC_G_057060	Q3ZCB2	PLAC8	1.16		Placenta-specific gene 8 protein
CAFS_CommonC_G_070315	A0AUQ6	lin52 zgc:153771		1.46	Protein lin-52 homolog		CAFS_CommonC_G_070085	Q8K1S5	Klf11 Tieg2b Tieg3		1.29	1.04	Krueppel-like factor 11 (TGFB-inducible early growth response protein 2b) (Transforming growth factor-beta-inducible early growth response protein 3) (TGFB-inducible early growth response protein 3) (TIEG-3)		CAFS_CommonC_G_041121	Q9UBL0	ARPP21 TARPP	1.14		cAMP-regulated phosphoprotein 21 (ARPP-21) (Thymocyte cAMP-regulated phosphoprotein)
CAFS_CommonC_G_001218	A5PF61	leg1a zgc:172246		1.45	Protein leg1a (Leg1-A) (Liver-enriched gene protein 1-A)		CAFS_CommonC_G_075876	P32918	APOA1		1.28	0.97	Apolipoprotein A-I (Apo-AI) (ApoA-I) (Apolipoprotein A1) [Cleaved into: Proapolipoprotein A-I (ProapoA-I)]		CAFS_CommonC_G_070914	Q659C4	LARP1B LARP2	1.13		La-related protein 1B (La ribonucleoprotein domain family member 1B) (La ribonucleoprotein domain family member 2) (La-related protein 2)
CAFS_CommonC_G_019007	Q8K0L0	Asb2	1.45		Ankyrin repeat and SOCS box protein 2 (ASB-2)		CAFS_CommonC_G_011403	Q2TNK5	ANGPTL4 PGAR		1.28	1.03	Angiopoietin-related protein 4 (Angiopoietin-like protein 4) [Cleaved into: ANGPTL4 N-terminal chain; ANGPTL4 C-terminal chain]		CAFS_CommonC_G_013153	Q6T8D8	TCAP	1.12		Telethonin (Titin cap protein)
CAFS_CommonC_G_043933	Q4LE39	ARID4B BRCAA1 RBBP1L1 RBP1L1 SAP180	1.45		AT-rich interactive domain-containing protein 4B (ARID domain-containing protein 4B) (180 kDa Sin3-associated polypeptide) (Sin3-associated polypeptide p180) (Breast cancer-associated antigen BRCAA1) (Histone deacetylase complex subunit SAP180) (Retinoblastoma-binding protein 1-like 1)		CAFS_CommonC_G_054549	Q96NX5	CAMK1G CLICK3 VWS1		1.28	1.22	Calcium/calmodulin-dependent protein kinase type 1G (EC 2.7.11.17) (CaM kinase I gamma) (CaM kinase IG) (CaM-KI gamma) (CaMKI gamma) (CaMKIG) (CaMK-like CREB kinase III) (CLICK III)		CAFS_CommonC_G_084112	P58021	Tm9sf2	1.12		Transmembrane 9 superfamily member 2
CAFS_CommonC_G_062265	Q90YB1	LIG4 RCJMB04_10b2	1.45		DNA ligase 4 (EC 6.5.1.1) (DNA ligase IV) (Polydeoxyribonucleotide synthase [ATP] 4)		CAFS_CommonC_G_037347	Q61545	Ewsr1 Ews Ewsh		1.26	1.42	RNA-binding protein EWS		CAFS_CommonC_G_010457	Q7ZV20	rrp15 zgc:56269	1.11		RRP15-like protein
CAFS_CommonC_G_073669	A0A0R4IBK5	rnf213a	1.45		E3 ubiquitin-protein ligase rnf213-alpha (EC 2.3.2.27) (EC 3.6.4.-) (Mysterin-A) (Mysterin-alpha) (RING finger protein 213-A) (RING finger protein 213-alpha) (RING-type E3 ubiquitin transferase rnf213-alpha)		CAFS_CommonC_G_013559	O43290	SART1		1.25	1.19	U4/U6.U5 tri-snRNP-associated protein 1 (SNU66 homolog) (hSnu66) (Squamous cell carcinoma antigen recognized by T-cells 1) (SART-1) (hSART-1) (U4/U6.U5 tri-snRNP-associated 110 kDa protein) (allergen Hom s 1)		CAFS_CommonC_G_065088	Q90416	rxrga nr2b1 nr2b3a rxr rxra rxrg	1.11		Retinoic acid receptor RXR-gamma-A (Nuclear receptor subfamily 2 group B member 3-A) (Retinoic acid receptor RXR-alpha) (Retinoid X receptor alpha) (Retinoid X receptor gamma-A)
CAFS_CommonC_G_007640	P48061	CXCL12 SDF1 SDF1A SDF1B	1.44		Stromal cell-derived factor 1 (SDF-1) (hSDF-1) (C-X-C motif chemokine 12) (Intercrine reduced in hepatomas) (IRH) (hIRH) (Pre-B cell growth-stimulating factor) (PBSF) [Cleaved into: SDF-1-beta(3-72); SDF-1-alpha(3-67)]		CAFS_CommonC_G_031332	Q9DEX7	fads2 fadsd6		1.25	0.9	Fatty acid desaturase 2 (EC 1.14.19.3) (Acyl-CoA 6-desaturase) (Delta(5)/Delta(6) fatty acid desaturase) (D5D/D6D fatty acid desaturase) (Delta-5/Delta-6 fatty acid desaturase)		CAFS_CommonC_G_046922	Q8WYQ5	DGCR8 C22orf12 DGCRK6 LP4941	1.1		Microprocessor complex subunit DGCR8 (DiGeorge syndrome critical region 8)
CAFS_CommonC_G_038500	Q13609	DNASE1L3 DHP2 DNAS1L3	1.43		Deoxyribonuclease gamma (DNase gamma) (EC 3.1.21.-) (DNase I homolog protein DHP2) (Deoxyribonuclease I-like 3) (DNase I-like 3) (Liver and spleen DNase) (LS-DNase) (LSD)		CAFS_CommonC_G_016567	Q32L31	HMGB3		1.24	1.65	High mobility group protein B3		CAFS_CommonC_G_056503	Q04791	0	1.1		Fatty acyl-CoA hydrolase precursor, medium chain (EC 3.1.2.-) (Thioesterase B)
CAFS_CommonC_G_061206	Q9NX08	COMMD8 MDS022	1.43		COMM domain-containing protein 8		CAFS_CommonC_G_016053	Q9HAH7	FBRS FBS FBS1		1.24	0.71	Probable fibrosin-1		CAFS_CommonC_G_002384	Q8BH04	Pck2	1.09		Phosphoenolpyruvate carboxykinase [GTP], mitochondrial (PEPCK-M) (EC 4.1.1.32)
CAFS_CommonC_G_078343	A4IFH6	PLN	1.43		Cardiac phospholamban (PLB)		CAFS_CommonC_G_092355	Q60749	Khdrbs1		1.22	0.67	KH domain-containing, RNA-binding, signal transduction-associated protein 1 (GAP-associated tyrosine phosphoprotein p62) (Src-associated in mitosis 68 kDa protein) (Sam68) (p21 Ras GTPase-activating protein-associated p62) (p68)		CAFS_CommonC_G_038229	Q8TE04	PANK1 PANK	1.09		Pantothenate kinase 1 (hPanK) (hPanK1) (EC 2.7.1.33) (Pantothenic acid kinase 1)
CAFS_CommonC_G_050166	Q12981	BNIP1 NIP1 SEC20L TRG8	1.42		Vesicle transport protein SEC20 (BCL2/adenovirus E1B 19 kDa protein-interacting protein 1) (Transformation-related gene 8 protein) (TRG-8)		CAFS_CommonC_G_040036	Q9Y3B1	PRELID3B C20orf45 SLMO2 CGI-107		1.21	1.47	PRELI domain containing protein 3B (Protein slowmo homolog 2)		CAFS_CommonC_G_066106	P61220	EIF1B	1.09		Eukaryotic translation initiation factor 1b (eIF1b) (Protein translation factor SUI1 homolog GC20)
CAFS_CommonC_G_070856	Q39580	0	1.42		Dynein 8 kDa light chain, flagellar outer arm		CAFS_CommonC_G_003423	Q18PE0	Dok7		1.18	1.01	Protein Dok-7 (Downstream of tyrosine kinase 7)		CAFS_CommonC_G_072052	P49915	GMPS	1.09		GMP synthase [glutamine-hydrolyzing] (EC 6.3.5.2) (GMP synthetase) (Glutamine amidotransferase)
CAFS_CommonC_G_020411	P80219	BDMD1	1.41		Duodenase-1 (EC 3.4.21.-) (Duodenase I) (Duodenum serine protease)		CAFS_CommonC_G_051336	Q86TC9	MYPN MYOP		1.18	1.05	Myopalladin (145 kDa sarcomeric protein)		CAFS_CommonC_G_072587	Q9H0A0	NAT10 ALP KIAA1709	1.09		RNA cytidine acetyltransferase (EC 2.3.1.-) (18S rRNA cytosine acetyltransferase) (N-acetyltransferase 10) (N-acetyltransferase-like protein) (hALP)
CAFS_CommonC_G_070747	Q8CIZ5	Dmbt1	1.41		Deleted in malignant brain tumors 1 protein (Ebnerin) (Hensin) (Pancrin)		CAFS_CommonC_G_004531	Q96MC6	MFSD14A HIAT1		1.18	0.98	Hippocampus abundant transcript 1 protein (Major facilitator superfamily domain-containing 14A) (Putative tetracycline transporter-like protein)		CAFS_CommonC_G_015909	Q15155	NOMO1 PM5	1.08		Nodal modulator 1 (pM5 protein)
CAFS_CommonC_G_072171	O94916	NFAT5 KIAA0827 TONEBP	1.41		Nuclear factor of activated T-cells 5 (NF-AT5) (T-cell transcription factor NFAT5) (Tonicity-responsive enhancer-binding protein) (TonE-binding protein) (TonEBP)		CAFS_CommonC_G_084571	P45452	MMP13		1.15	1.33	Collagenase 3 (EC 3.4.24.-) (Matrix metalloproteinase-13) (MMP-13)		CAFS_CommonC_G_074491	Q9UGJ0	PRKAG2	1.08		5'-AMP-activated protein kinase subunit gamma-2 (AMPK gamma2) (AMPK subunit gamma-2) (H91620p)
CAFS_CommonC_G_016051	A9JRX0	msl1l1 zgc:175094	1.4		Male-specific lethal 1-like 1 (MSL1-like 1) (Male-specific lethal-1 homolog 1) (MSL-1)		CAFS_CommonC_G_087309	Q29099	PTBP1 PTB		1.15	1.27	Polypyrimidine tract-binding protein 1 (PTB) (Heterogeneous nuclear ribonucleoprotein I) (hnRNP I)		CAFS_CommonC_G_081235	Q9UK45	LSM7	1.07		U6 snRNA-associated Sm-like protein LSm7
CAFS_CommonC_G_051170	Q5ZLS3	RNF20 BRE1A RCJMB04_5a23	1.4		E3 ubiquitin-protein ligase BRE1A (BRE1-A) (EC 2.3.2.27) (RING finger protein 20) (RING-type E3 ubiquitin transferase BRE1A)		CAFS_CommonC_G_076102	Q6PD83	bzw1a bzw1 si:ch211-246m6.3 zgc:63787		1.13	1.42	Basic leucine zipper and W2 domain-containing protein 1-A		CAFS_CommonC_G_088386	Q96S21	RAB40C RARL RASL8C	1.07		Ras-related protein Rab-40C (Rar-like protein) (Ras-like protein family member 8C) (SOCS box-containing protein RAR3)
CAFS_CommonC_G_090628	P63090	Ptn	1.4		Pleiotrophin (PTN) (Heparin-binding brain mitogen) (HBBM) (Heparin-binding growth factor 8) (HBGF-8) (Heparin-binding growth-associated molecule) (HB-GAM) (Heparin-binding neutrophic factor) (HBNF) (Osteoblast-specific factor 1) (OSF-1)		CAFS_CommonC_G_085167	Q02566	Myh6 Myhca	0.74	1.07	0.87	Myosin-6 (Myosin heavy chain 6) (Myosin heavy chain, cardiac muscle alpha isoform) (MyHC-alpha)		CAFS_CommonC_G_089231	X1WGX5	pum3 puf-a	1.07		Pumilio homolog 3
CAFS_CommonC_G_071436	Q05927	NT5E NT5 NTE	1.39		5'-nucleotidase (5'-NT) (EC 3.1.3.5) (Ecto-5'-nucleotidase) (CD antigen CD73)		CAFS_CommonC_G_022498	B3TP03	SLC7A2 ATRC2 CAT2		1.07	1.48	Cationic amino acid transporter 2 (CAT-2) (CAT2) (cCAT-2) (Low affinity cationic amino acid transporter 2) (Solute carrier family 7 member 2)		CAFS_CommonC_G_015149	Q3ZBD9	MAPRE1	1.05		Microtubule-associated protein RP/EB family member 1 (APC-binding protein EB1) (End-binding protein 1) (EB1)
CAFS_CommonC_G_082775	Q6EV70	Pofut1 Fut12		1.38	GDP-fucose protein O-fucosyltransferase 1 (EC 2.4.1.221) (Peptide-O-fucosyltransferase 1) (O-FucT-1)		CAFS_CommonC_G_000703	Q14995	NR1D2		1.07	1.15	Nuclear receptor subfamily 1 group D member 2 (Orphan nuclear hormone receptor BD73) (Rev-erb alpha-related receptor) (RVR) (Rev-erb-beta) (V-erbA-related protein 1-related) (EAR-1R)		CAFS_CommonC_G_054888	Q567E6	coq10b zgc:112103	1.05		Coenzyme Q-binding protein COQ10 homolog B, mitochondrial
CAFS_CommonC_G_005175	Q53G44	IFI44L C1orf29 GS3686	1.38		Interferon-induced protein 44-like		CAFS_CommonC_G_018507	Q8BLX4	Slc35c1 Fuct1		1.07	0.88	GDP-fucose transporter 1 (Solute carrier family 35 member C1)		CAFS_CommonC_G_065239	Q08117	TLE5 AES GRG GRG5	1.05		TLE family member 5 (Amino-terminal enhancer of split) (Amino enhancer of split) (Gp130-associated protein GAM) (Grg-5) (Groucho-related protein 5) (Protein ESP1) (Protein GRG) (TLE family member 5, transcriptional modulator)
CAFS_CommonC_G_037208	P19123	Tnnc1 Tncc	1.38		Troponin C, slow skeletal and cardiac muscles (TN-C)		CAFS_CommonC_G_014554	M3W955	APOA4		1.06	1.19	Apolipoprotein A-IV (Apo-AIV) (ApoA-IV) (Apolipoprotein A4)		CAFS_CommonC_G_065728	P41246	MMP9	1.04		Matrix metalloproteinase-9 (MMP-9) (EC 3.4.24.35) (92 kDa gelatinase) (92 kDa type IV collagenase) (Gelatinase B) (GELB)
CAFS_CommonC_G_059038	Q8AYC1	mrtfb	1.38		Myocardin-related transcription factor B (MRTF-B) (xMRTF-B)		CAFS_CommonC_G_053853	Q8CGF7	Tcerg1 Taf2s		1.04	0.94	Transcription elongation regulator 1 (Formin-binding protein 28) (FBP 28) (TATA box-binding protein-associated factor 2S) (Transcription factor CA150) (p144)		CAFS_CommonC_G_077400	Q9D903	Ebna1bp2 Ebp2	1.04		Probable rRNA-processing protein EBP2
CAFS_CommonC_G_089823	Q80VR3	Sult1c1 Sult1a2	1.38		Sulfotransferase 1C1 (ST1C1) (EC 2.8.2.-) (Phenol sulfotransferase)		CAFS_CommonC_G_026908	Q8TD06	AGR3 BCMP11 PDIA18 UNQ642/PRO1272		1.04	1.12	Anterior gradient protein 3 (AG-3) (AG3) (hAG-3) (Anterior gradient 3 homolog) (Breast cancer membrane protein 11) (Protein disulfide isomerase family A, member 18)		CAFS_CommonC_G_080473	Q4QQV2	Dok1	1.03		Docking protein 1 (Downstream of tyrosine kinase 1)
CAFS_CommonC_G_013152	Q62876	Syngr1	1.37		Synaptogyrin-1 (p29)		CAFS_CommonC_G_001240	P41233	Abca1 Abc1		1.01	0.97	ATP-binding cassette sub-family A member 1 (ATP-binding cassette transporter 1) (ABC-1) (ATP-binding cassette 1)		CAFS_CommonC_G_085042	Q56A24	Klhl24 Dre1	1.03		Kelch-like protein 24 (Kainate receptor-interacting protein for GluR6) (KRIP6) (Protein DRE1)
CAFS_CommonC_G_016066	Q5EAQ1	mif4gdb zgc:110826	1.37		MIF4G domain-containing protein B		CAFS_CommonC_G_089623	Q90X44	nrf1		1.01	1.04	Nuclear respiratory factor 1 (Nrf-1) (Not really finished protein)		CAFS_CommonC_G_044521	O35973	Per1 Per Rigui	1.01		Period circadian protein homolog 1 (mPER1) (Circadian clock protein PERIOD 1) (Circadian pacemaker protein Rigui)
CAFS_CommonC_G_058224	Q6AZW1	tmem167b zgc:101127	1.37		Protein kish-B (Transmembrane protein 167B)		CAFS_CommonC_G_014622	P20397	ncl		0.99	0.77	Nucleolin (Protein C23)		CAFS_CommonC_G_087514	Q78EG7	Ptp4a1 Prl1	1.01		Protein tyrosine phosphatase type IVA 1 (EC 3.1.3.48) (Protein-tyrosine phosphatase 4a1) (Protein-tyrosine phosphatase of regenerating liver 1) (PRL-1)
CAFS_CommonC_G_074468	A8MVW5	HEPACAM2 MIKI UNQ305/PRO346	1.37		HEPACAM family member 2 (Mitotic kinetics regulator)		CAFS_CommonC_G_086888	O60437	PPL KIAA0568		0.97	1.16	Periplakin (190 kDa paraneoplastic pemphigus antigen) (195 kDa cornified envelope precursor protein)		CAFS_CommonC_G_002867	Q6P0J3	sp8b sp8l	1		Transcription factor Sp8
CAFS_CommonC_G_068910	Q7SXM7	prpf31		1.37	U4/U6 small nuclear ribonucleoprotein Prp31 (Pre-mRNA-processing factor 31)		CAFS_CommonC_G_020003	Q01841	TGL2		0.97	1.05	Protein-glutamine gamma-glutamyltransferase 2 (EC 2.3.2.13) (Tissue transglutaminase) (Transglutaminase C) (TG(C)) (TGC) (TGase C) (Transglutaminase-2) (TGase-2)		CAFS_CommonC_G_022930	Q6DBW1	rasgef1bb rasgef zgc:91814	0.99	0.8	Ras-GEF domain-containing family member 1B-B
CAFS_CommonC_G_081846	Q5KTJ7	RAB3B	1.37		Ras-related protein Rab-3B		CAFS_CommonC_G_038962	P58312	atp1a3		0.96	1.37	Sodium/potassium-transporting ATPase subunit alpha-3 (Na(+)/K(+) ATPase alpha-3 subunit) (EC 7.2.2.13) (Na(+)/K(+) ATPase alpha(III) subunit) (Sodium pump subunit alpha-3)		CAFS_CommonC_G_068250	Q68J42	LIPE	0.96		Hormone-sensitive lipase (HSL) (EC 3.1.1.79)
CAFS_CommonC_G_003766	Q3TZZ7	Esyt2 D12Ertd551e Fam62b	1.36		Extended synaptotagmin-2 (E-Syt2)		CAFS_CommonC_G_081752	Q8IY81	FTSJ3 SB92		0.96	0.85	pre-rRNA 2'-O-ribose RNA methyltransferase FTSJ3 (EC 2.1.1.-) (Protein ftsJ homolog 3) (Putative rRNA methyltransferase 3)		CAFS_CommonC_G_059148	B0UYH6	rpap2 si:dkey-63k7.3	0.95		Putative RNA polymerase II subunit B1 CTD phosphatase rpap2 (EC 3.1.3.16) (RNA polymerase II-associated protein 2)
CAFS_CommonC_G_036777	Q568K9	fam50a	1.36		Protein FAM50A		CAFS_CommonC_G_007449	Q60674	Nr1d2		0.93	1.11	Nuclear receptor subfamily 1 group D member 2 (Orphan nuclear receptor RVR) (Rev-erb-beta)		CAFS_CommonC_G_059911	Q99814	EPAS1 BHLHE73 HIF2A MOP2 PASD2	0.95		Endothelial PAS domain-containing protein 1 (EPAS-1) (Basic-helix-loop-helix-PAS protein MOP2) (Class E basic helix-loop-helix protein 73) (bHLHe73) (HIF-1-alpha-like factor) (HLF) (Hypoxia-inducible factor 2-alpha) (HIF-2-alpha) (HIF2-alpha) (Member of PAS protein 2) (PAS domain-containing protein 2)
CAFS_CommonC_G_077075	Q9H706	GAREM1 C18orf11 FAM59A GAREM	1.36		GRB2-associated and regulator of MAPK protein 1 (GRB2-associated and regulator of MAPK1)		CAFS_CommonC_G_085334	Q16822	PCK2 PEPCK2		0.92	0.65	Phosphoenolpyruvate carboxykinase [GTP], mitochondrial (PEPCK-M) (EC 4.1.1.32)		CAFS_CommonC_G_090747	Q9UKX7	NUP50 NPAP60L PRO1146	0.95		Nuclear pore complex protein Nup50 (50 kDa nucleoporin) (Nuclear pore-associated protein 60 kDa-like) (Nucleoporin Nup50)
CAFS_CommonC_G_025505	Q8AWW7	ruvbl1		1.36	RuvB-like 1 (EC 3.6.4.12) (Pontin) (zPontin)		CAFS_CommonC_G_041979	Q90ZL2	lancl1		0.92	0.93	Glutathione S-transferase LANCL1 (EC 2.5.1.18) (LanC-like protein 1)		CAFS_CommonC_G_072017	O70306	Tbx15 Tbx14 Tbx8	0.94		T-box transcription factor TBX15 (T-box protein 15) (MmTBx8) (T-box transcription factor TBX14) (T-box protein 14)
CAFS_CommonC_G_057487	O43826	SLC37A4 G6PT G6PT1 PRO0685 TRG19		1.36	Glucose-6-phosphate exchanger SLC37A4 (Glucose-5-phosphate transporter) (Glucose-6-phosphate translocase) (Solute carrier family 37 member 4) (Transformation-related gene 19 protein) (TRG-19)		CAFS_CommonC_G_084314	Q5SUR0	Pfas Kiaa0361		0.9	0.94	Phosphoribosylformylglycinamidine synthase (FGAM synthase) (FGAMS) (EC 6.3.5.3) (Formylglycinamide ribonucleotide amidotransferase) (FGAR amidotransferase) (FGAR-AT) (Formylglycinamide ribotide amidotransferase)		CAFS_CommonC_G_001423	Q9NZI5	GRHL1 LBP32 MGR TFCP2L2	0.93		Grainyhead-like protein 1 homolog (Mammalian grainyhead) (NH32) (Transcription factor CP2-like 2) (Transcription factor LBP-32)
CAFS_CommonC_G_023504	Q9I928	0	1.35		Fucolectin-4		CAFS_CommonC_G_015651	Q9I8V2	smad1 madh1		0.9	1.14	Mothers against decapentaplegic homolog 1 (MAD homolog 1) (Mothers against DPP homolog 1) (SMAD family member 1) (SMAD 1) (Smad1)		CAFS_CommonC_G_040886	Q6PCB7	SLC27A1 ACSVL5 FATP1	0.93		Long-chain fatty acid transport protein 1 (FATP-1) (Fatty acid transport protein 1) (EC 6.2.1.-) (Solute carrier family 27 member 1)
CAFS_CommonC_G_076865	O35787	Kif1c Kif1d	1.35		Kinesin-like protein KIF1C (Kinesin-like protein KIF1D)		CAFS_CommonC_G_067616	P08253	MMP2 CLG4A		0.89	0.69	72 kDa type IV collagenase (EC 3.4.24.24) (72 kDa gelatinase) (Gelatinase A) (Matrix metalloproteinase-2) (MMP-2) (TBE-1) [Cleaved into: PEX]		CAFS_CommonC_G_092270	Q5ZJ85	PRPF3 RCJMB04_20b24	0.93		U4/U6 small nuclear ribonucleoprotein Prp3 (Pre-mRNA-splicing factor 3)
CAFS_CommonC_G_003258	Q9JHW0	Psmb7		1.34	Proteasome subunit beta type-7 (EC 3.4.25.1) (Macropain chain Z) (Multicatalytic endopeptidase complex chain Z) (Proteasome subunit Z)		CAFS_CommonC_G_083164	Q5R526	DAZAP2		0.87	0.67	DAZ-associated protein 2 (Deleted in azoospermia-associated protein 2)		CAFS_CommonC_G_065656	Q61221	Hif1a	0.92		Hypoxia-inducible factor 1-alpha (HIF-1-alpha) (HIF1-alpha) (ARNT-interacting protein)
CAFS_CommonC_G_041001	P27216	ANXA13 ANX13	1.34		Annexin A13 (Annexin XIII) (Annexin-13) (Intestine-specific annexin) (ISA)		CAFS_CommonC_G_036240	Q5M7V8	Thrap3 Trap150		0.86	1.3	Thyroid hormone receptor-associated protein 3 (Thyroid hormone receptor-associated protein complex 150 kDa component) (Trap150)		CAFS_CommonC_G_071761	Q5SZT7	Nkapl	0.92		NKAP-like protein
CAFS_CommonC_G_017674	P01116	KRAS KRAS2 RASK2	1.33		GTPase KRas (K-Ras 2) (Ki-Ras) (c-K-ras) (c-Ki-ras) [Cleaved into: GTPase KRas, N-terminally processed]		CAFS_CommonC_G_085505	O35305	Tnfrsf11a Rank		0.85	0.73	Tumor necrosis factor receptor superfamily member 11A (Osteoclast differentiation factor receptor) (ODFR) (Receptor activator of NF-KB) (CD antigen CD265)		CAFS_CommonC_G_003162	Q6PCL9	Papolg	0.91		Poly(A) polymerase gamma (PAP-gamma) (EC 2.7.7.19) (Polynucleotide adenylyltransferase gamma) (SRP RNA 3'-adenylating enzyme) (Signal recognition particle RNA-adenylating enzyme) (SRP RNA-adenylating enzyme)
CAFS_CommonC_G_026330	P35350	ACKR4 CCR11 CCRL1	1.33		Atypical chemokine receptor 4 (C-C chemokine receptor type 11) (C-C CKR-11) (CC-CKR-11) (CCR-11) (CC chemokine receptor-like 1) (Protein PPR1) (Putative gustatory receptor type B)		CAFS_CommonC_G_056571	O95477	ABCA1 ABC1 CERP		0.84	0.81	ATP-binding cassette sub-family A member 1 (ATP-binding cassette transporter 1) (ABC-1) (ATP-binding cassette 1) (Cholesterol efflux regulatory protein)		CAFS_CommonC_G_005022	P27214	ANXA11 ANX11	0.9		Annexin A11 (Annexin XI) (Annexin-11) (Calcyclin-associated annexin-50) (CAP-50)
CAFS_CommonC_G_028233	Q1RMU2	CYLD CYLD1	1.33		Ubiquitin carboxyl-terminal hydrolase CYLD (EC 3.4.19.12) (Deubiquitinating enzyme CYLD) (Ubiquitin thioesterase CYLD) (Ubiquitin-specific-processing protease CYLD)		CAFS_CommonC_G_039036	P16039	NPM1		0.83	1.19	Nucleophosmin (NPM) (Nucleolar phosphoprotein B23) (Nucleolar protein NO38) (Numatrin)		CAFS_CommonC_G_017426	Q3MHW6	SLC16A1	0.9		Monocarboxylate transporter 1 (MCT 1) (Solute carrier family 16 member 1)
CAFS_CommonC_G_080470	Q14542	SLC29A2 DER12 ENT2 HNP36		1.32	Equilibrative nucleoside transporter 2 (36 kDa nucleolar protein HNP36) (Delayed-early response protein 12) (Equilibrative nitrobenzylmercaptopurine riboside-insensitive nucleoside transporter) (Equilibrative NBMPR-insensitive nucleoside transporter) (Hydrophobic nucleolar protein, 36 kDa) (Nucleoside transporter, ei-type) (Solute carrier family 29 member 2)		CAFS_CommonC_G_073229	Q108T9	CTTNBP2 CORTBP2		0.83	0.85	Cortactin-binding protein 2 (CortBP2)		CAFS_CommonC_G_086254	O14975	SLC27A2 ACSVL1 FACVL1 FATP2 VLACS	0.9		Very long-chain acyl-CoA synthetase (VLACS) (VLCS) (EC 6.2.1.-) (Fatty acid transport protein 2) (FATP-2) (Fatty-acid-coenzyme A ligase, very long-chain 1) (Long-chain-fatty-acid--CoA ligase) (EC 6.2.1.3) (Solute carrier family 27 member 2) (THCA-CoA ligase) (Very long-chain-fatty-acid-CoA ligase)
CAFS_CommonC_G_028007	Q9JM96	Cdc42ep4 Borg4 Cep4	1.32		Cdc42 effector protein 4 (Binder of Rho GTPases 4)		CAFS_CommonC_G_028995	Q2UY09	COL28A1 COL28		0.83	0.74	Collagen alpha-1(XXVIII) chain		CAFS_CommonC_G_067226	P70459	Erf	0.89		ETS domain-containing transcription factor ERF
CAFS_CommonC_G_042268	A1A4S6	ARHGAP10 GRAF2	1.32		Rho GTPase-activating protein 10 (GTPase regulator associated with focal adhesion kinase 2) (Graf-related protein 2) (Rho-type GTPase-activating protein 10)		CAFS_CommonC_G_002644	P50616	TOB1 TOB TROB1	0.66	0.82	0.82	Protein Tob1 (Transducer of erbB-2 1)		CAFS_CommonC_G_011688	Q6DH86	ccdc149b ccdc149 zgc:92601	0.88		Coiled-coil domain-containing protein 149-B
CAFS_CommonC_G_056990	Q6DHQ1	hvcn1 zgc:92181	1.32		Voltage-gated hydrogen channel 1 (Hydrogen voltage-gated channel 1) (HV1)		CAFS_CommonC_G_054742	Q12841	FSTL1 FRP		0.82	0.68	Follistatin-related protein 1 (Follistatin-like protein 1)		CAFS_CommonC_G_023531	Q6U841	SLC4A10 NBCN2 NCBE	0.88		Sodium-driven chloride bicarbonate exchanger (Solute carrier family 4 member 10)
CAFS_CommonC_G_001846	Q803R2	ccz1 zgc:55344	1.31		Vacuolar fusion protein CCZ1 homolog		CAFS_CommonC_G_017013	Q6P4T2	Snrnp200 Kiaa0788		0.81	0.85	U5 small nuclear ribonucleoprotein 200 kDa helicase (EC 3.6.4.13) (BRR2 homolog) (U5 snRNP-specific 200 kDa protein) (U5-200KD)		CAFS_CommonC_G_033102	E9PYL2	Prr12 Kiaa1205	0.88		Proline-rich protein 12
CAFS_CommonC_G_012985	Q68VK5	Tspan5 Tm4sf9	1.31		Tetraspanin-5 (Tspan-5) (Transmembrane 4 superfamily member 9)		CAFS_CommonC_G_028227	Q5EA15	BHLHE40 BHLHB2		0.8	0.64	Class E basic helix-loop-helix protein 40 (bHLHe40) (Class B basic helix-loop-helix protein 2) (bHLHb2)		CAFS_CommonC_G_050194	Q13492	PICALM CALM	0.88		Phosphatidylinositol-binding clathrin assembly protein (Clathrin assembly lymphoid myeloid leukemia protein)
CAFS_CommonC_G_023343	P18850	ATF6	1.31		Cyclic AMP-dependent transcription factor ATF-6 alpha (cAMP-dependent transcription factor ATF-6 alpha) (Activating transcription factor 6 alpha) (ATF6-alpha) [Cleaved into: Processed cyclic AMP-dependent transcription factor ATF-6 alpha]		CAFS_CommonC_G_039672	Q5ZIP4	XRN2 RCJMB04_24h23		0.8	0.97	5'-3' exoribonuclease 2 (EC 3.1.13.-)		CAFS_CommonC_G_081916	Q99447	PCYT2	0.88		Ethanolamine-phosphate cytidylyltransferase (EC 2.7.7.14) (CTP:phosphoethanolamine cytidylyltransferase) (Phosphorylethanolamine transferase)
CAFS_CommonC_G_068725	O00481	BTN3A1 BTF5	1.31		Butyrophilin subfamily 3 member A1 (CD antigen CD277)		CAFS_CommonC_G_007456	O93510	GSN		0.79	0.62	Gelsolin (Actin-depolymerizing factor) (ADF) (Brevin) (Homogenin)		CAFS_CommonC_G_004574	Q96B86	RGMA RGM	0.87		Repulsive guidance molecule A (RGM domain family member A)
CAFS_CommonC_G_036266	Q01528	0	1.3		Hemagglutinin/amebocyte aggregation factor (18K-LAF)		CAFS_CommonC_G_042660	P50281	MMP14		0.76	0.71	Matrix metalloproteinase-14 (MMP-14) (EC 3.4.24.80) (MMP-X1) (Membrane-type matrix metalloproteinase 1) (MT-MMP 1) (MTMMP1) (Membrane-type-1 matrix metalloproteinase) (MT1-MMP) (MT1MMP)		CAFS_CommonC_G_022836	Q66L49	slc25a24 scamc1 si:ch211-63o20.9 zgc:92470	0.87		Calcium-binding mitochondrial carrier protein SCaMC-1 (Small calcium-binding mitochondrial carrier protein 1) (Solute carrier family 25 member 24)
CAFS_CommonC_G_053586	Q5M7N9	esyt3 fam62c	1.3		Extended synaptotagmin-3 (E-Syt3)		CAFS_CommonC_G_021390	Q13542	EIF4EBP2		0.76	0.85	Eukaryotic translation initiation factor 4E-binding protein 2 (4E-BP2) (eIF4E-binding protein 2)		CAFS_CommonC_G_068479	P07483	Fabp3	0.87		Fatty acid-binding protein, heart (Fatty acid-binding protein 3) (Heart-type fatty acid-binding protein) (H-FABP)
CAFS_CommonC_G_083077	P97813	Pld2	1.29		Phospholipase D2 (PLD 2) (mPLD2) (EC 3.1.4.4) (Choline phosphatase 2) (PLD1C) (Phosphatidylcholine-hydrolyzing phospholipase D2)		CAFS_CommonC_G_043966	Q6DFC8	znf395		0.76	0.76	Zinc finger protein 395		CAFS_CommonC_G_090657	Q3B748	llph si:dkey-9a20.7 zgc:123180	0.87		Protein LLP homolog (Protein LAPS18-like)
CAFS_CommonC_G_090553	P49706	CCND2	1.29		G1/S-specific cyclin-D2		CAFS_CommonC_G_091002	Q9JID6	ACSL1 FACL1 LACS1		0.76	0.78	Long-chain-fatty-acid--CoA ligase 1 (EC 6.2.1.3) (Long-chain acyl-CoA synthetase 1) (LACS 1) (Palmitoyl-CoA ligase)		CAFS_CommonC_G_014981	Q5SPB6	chac1	0.86		Glutathione-specific gamma-glutamylcyclotransferase 1 (Gamma-GCG 1) (EC 4.3.2.7) (Cation transport regulator-like protein 1)
CAFS_CommonC_G_004981	Q4R8E0	EIF2AK1 QtsA-12694	1.28		Eukaryotic translation initiation factor 2-alpha kinase 1 (EC 2.7.11.1) (Heme-regulated eukaryotic initiation factor eIF-2-alpha kinase) (Hemin-sensitive initiation factor 2-alpha kinase)		CAFS_CommonC_G_091798	Q28559	ACACA ACAC		0.7	0.8	Acetyl-CoA carboxylase 1 (ACC1) (EC 6.4.1.2) (ACC-alpha) [Includes: Biotin carboxylase (EC 6.3.4.14)]		CAFS_CommonC_G_023498	Q5ZKM1	FTSJ3 RCJMB04_10b6	0.86		pre-rRNA 2'-O-ribose RNA methyltransferase FTSJ3 (EC 2.1.1.-) (Protein ftsJ homolog 3) (Putative rRNA methyltransferase 3)
CAFS_CommonC_G_009616	Q5ZM86	CCDC50 RCJMB04_2n23	1.28		Coiled-coil domain-containing protein 50		CAFS_CommonC_G_075412	P26369	U2af2 U2af65		0.69	0.59	Splicing factor U2AF 65 kDa subunit (U2 auxiliary factor 65 kDa subunit) (U2 snRNP auxiliary factor large subunit)		CAFS_CommonC_G_064847	Q2KJ51	ANGPTL4	0.86		Angiopoietin-related protein 4 (Angiopoietin-like protein 4) [Cleaved into: ANGPTL4 N-terminal chain; ANGPTL4 C-terminal chain]
CAFS_CommonC_G_018658	Q0VGW4	ermp1	1.28		Endoplasmic reticulum metallopeptidase 1 (EC 3.4.-.-) (FXNA-like protease)		CAFS_CommonC_G_034275	Q9BUQ8	DDX23		0.68	0.72	Probable ATP-dependent RNA helicase DDX23 (EC 3.6.4.13) (100 kDa U5 snRNP-specific protein) (DEAD box protein 23) (PRP28 homolog) (U5-100kD)		CAFS_CommonC_G_076983	Q9NU22	MDN1 KIAA0301	0.86		Midasin (Dynein-related AAA-ATPase MDN1) (MIDAS-containing protein)
CAFS_CommonC_G_041894	P45844	ABCG1 ABC8 WHT1	1.28		ATP-binding cassette sub-family G member 1 (ATP-binding cassette transporter 8) (White protein homolog)		CAFS_CommonC_G_061713	Q8K2H3	Fam13b Fam13b1		0.67	0.63	Protein FAM13B		CAFS_CommonC_G_024761	Q96HN2	AHCYL2 KIAA0828	0.85		Adenosylhomocysteinase 3 (AdoHcyase 3) (EC 3.3.1.1) (IP(3)Rs binding protein released with IP(3) 2) (IRBIT2) (Long-IRBIT) (S-adenosyl-L-homocysteine hydrolase 3) (S-adenosylhomocysteine hydrolase-like protein 2)
CAFS_CommonC_G_015595	Q8AYD0	CDH5	1.27		Cadherin-5 (Vascular endothelial cadherin) (VE-cadherin)		CAFS_CommonC_G_007935	P24774	rbp4a		0.65	1.05	Retinol-binding protein 4-A (Plasma retinol-binding protein 1) (PRBP-1) (Plasma retinol-binding protein II) (PRBP-I)		CAFS_CommonC_G_042860	P15311	EZR VIL2	0.85		Ezrin (Cytovillin) (Villin-2) (p81)
CAFS_CommonC_G_066912	Q9N179	EPB41 E41P	1.27		Protein 4.1 (P4.1) (4.1R) (Band 4.1)										CAFS_CommonC_G_056123	P21399	ACO1 IREB1	0.85		Cytoplasmic aconitate hydratase (Aconitase) (EC 4.2.1.3) (Citrate hydro-lyase) (Ferritin repressor protein) (Iron regulatory protein 1) (IRP1) (Iron-responsive element-binding protein 1) (IRE-BP 1)
CAFS_CommonC_G_082088	Q16533	SNAPC1 SNAP43	1.27		snRNA-activating protein complex subunit 1 (SNAPc subunit 1) (Proximal sequence element-binding transcription factor subunit gamma) (PSE-binding factor subunit gamma) (PTF subunit gamma) (Small nuclear RNA-activating complex polypeptide 1) (snRNA-activating protein complex 43 kDa subunit) (SNAPc 43 kDa subunit)										CAFS_CommonC_G_052631	Q99541	PLIN2 ADFP	0.84		Perilipin-2 (Adipophilin) (Adipose differentiation-related protein) (ADRP)
CAFS_CommonC_G_007641	Q8UUJ9	cxcl12 sdf1	1.26		Stromal cell-derived factor 1 (xSDF-1) (C-X-C motif chemokine 12)										CAFS_CommonC_G_089812	Q5S1U6	IFRD1	0.84		Interferon-related developmental regulator 1
CAFS_CommonC_G_071139	P79274	ACADL	1.26		Long-chain specific acyl-CoA dehydrogenase, mitochondrial (LCAD) (EC 1.3.8.8)										CAFS_CommonC_G_008539	Q9QUJ7	Acsl4 Acs4 Facl4	0.83		Long-chain-fatty-acid--CoA ligase 4 (EC 6.2.1.3) (Long-chain acyl-CoA synthetase 4) (LACS 4) (mACS4)
CAFS_CommonC_G_031424	Q49AJ0	FAM135B C8orfK32	1.25		Protein FAM135B										CAFS_CommonC_G_033260	Q8R4C0	Capn5	0.83		Calpain-5 (EC 3.4.22.-)
CAFS_CommonC_G_047917	P49799	Rgs4	1.25		Regulator of G-protein signaling 4 (RGP4) (RGS4)										CAFS_CommonC_G_011436	Q921F2	Tardbp Tdp43	0.82		TAR DNA-binding protein 43 (TDP-43)
CAFS_CommonC_G_060109	Q6P950	ppp1r3cb zgc:73259	1.25		Protein phosphatase 1 regulatory subunit 3C-B										CAFS_CommonC_G_045965	Q91WT8	Rbm47	0.82		RNA-binding protein 47 (RNA-binding motif protein 47)
CAFS_CommonC_G_060520	P49756	RBM25 RNPC7	1.25		RNA-binding protein 25 (Arg/Glu/Asp-rich protein of 120 kDa) (RED120) (Protein S164) (RNA-binding motif protein 25) (RNA-binding region-containing protein 7)										CAFS_CommonC_G_050456	P00491	PNP NP	0.82		Purine nucleoside phosphorylase (PNP) (EC 2.4.2.1) (Inosine phosphorylase) (Inosine-guanosine phosphorylase)
CAFS_CommonC_G_060716	Q68EK2	calcrla calcrl si:dkey-249o24.2 zgc:100872	1.25		Calcitonin gene-related peptide type 1 receptor (CGRP type 1 receptor) (Calcitonin receptor-like receptor)										CAFS_CommonC_G_065923	P07589	FN1	0.82		Fibronectin (FN) [Cleaved into: Anastellin]
CAFS_CommonC_G_060929	F1SSF9	MYL7 MYL2A MYLC2A	1.25		Myosin regulatory light chain 2, atrial isoform (MLC-2a) (MLC2a) (Myosin light chain 2a) (Myosin regulatory light chain 7)										CAFS_CommonC_G_087463	P25977	Ubtf Tcfubf Ubf-1	0.82		Nucleolar transcription factor 1 (Upstream-binding factor 1) (UBF-1)
CAFS_CommonC_G_068921	Q6ZNA1	ZNF836	1.25		Zinc finger protein 836										CAFS_CommonC_G_060747	O54698	Slc29a1 Ent1	0.81		Equilibrative nucleoside transporter 1 (Equilibrative nitrobenzylmercaptopurine riboside-sensitive nucleoside transporter) (Equilibrative NBMPR-sensitive nucleoside transporter) (Nucleoside transporter, es-type) (Solute carrier family 29 member 1)
CAFS_CommonC_G_083637	O75369	FLNB FLN1L FLN3 TABP TAP	1.25		Filamin-B (FLN-B) (ABP-278) (ABP-280 homolog) (Actin-binding-like protein) (Beta-filamin) (Filamin homolog 1) (Fh1) (Filamin-3) (Thyroid autoantigen) (Truncated actin-binding protein) (Truncated ABP)										CAFS_CommonC_G_063376	P55006	Rdh7 Rdh3	0.81		Retinol dehydrogenase 7 (EC 1.1.1.105) (Retinol dehydrogenase 3) (Retinol dehydrogenase type III) (RODH III)
CAFS_CommonC_G_023707	Q92820	GGH	1.24		Gamma-glutamyl hydrolase (EC 3.4.19.9) (Conjugase) (GH) (Gamma-Glu-X carboxypeptidase)										CAFS_CommonC_G_068669	Q8WVN8	UBE2Q2	0.81		Ubiquitin-conjugating enzyme E2 Q2 (EC 2.3.2.23) (E2 ubiquitin-conjugating enzyme Q2) (Ubiquitin carrier protein Q2) (Ubiquitin-protein ligase Q2)
CAFS_CommonC_G_044777	Q9D0V7	Ebag9 Rcas1	1.24		Receptor-binding cancer antigen expressed on SiSo cells (Cancer-associated surface antigen RCAS1) (Estrogen receptor-binding fragment-associated gene 9 protein)										CAFS_CommonC_G_090043	Q9ULS5	TMCC3 KIAA1145	0.81		Transmembrane and coiled-coil domain protein 3
CAFS_CommonC_G_003719	Q7TSH8	Tmem94 Kiaa0195	1.23		Transmembrane protein 94										CAFS_CommonC_G_000084	O14776	TCERG1 CA150 TAF2S	0.8		Transcription elongation regulator 1 (TATA box-binding protein-associated factor 2S) (Transcription factor CA150)
CAFS_CommonC_G_013046	Q803X0	serinc5 zgc:55396	1.23		Serine incorporator 5										CAFS_CommonC_G_013694	Q91Z83	Myh7	0.8		Myosin-7 (Myosin heavy chain 7) (Myosin heavy chain slow isoform) (MyHC-slow) (Myosin heavy chain, cardiac muscle beta isoform) (MyHC-beta)
CAFS_CommonC_G_047374	Q96PD7	DGAT2 HMFN1045 UNQ738/PRO1433	1.23		Diacylglycerol O-acyltransferase 2 (EC 2.3.1.20) (Acyl-CoA retinol O-fatty-acyltransferase) (ARAT) (Retinol O-fatty-acyltransferase) (EC 2.3.1.76) (Diglyceride acyltransferase 2)										CAFS_CommonC_G_014388	P59325	Eif5	0.8		Eukaryotic translation initiation factor 5 (eIF-5)
CAFS_CommonC_G_074722	O13008	fabp3	1.23		Fatty acid-binding protein, heart (Fatty acid-binding protein 3) (Heart-type fatty acid-binding protein) (H-FABP)										CAFS_CommonC_G_017427	P53987	Slc16a1 Mct1	0.8		Monocarboxylate transporter 1 (MCT 1) (Solute carrier family 16 member 1)
CAFS_CommonC_G_066256	P32929	CTH	1.22		Cystathionine gamma-lyase (EC 4.4.1.1) (Cysteine-protein sulfhydrase) (Gamma-cystathionase)										CAFS_CommonC_G_057980	Q91VH1	Adipor1 Parq1	0.8		Adiponectin receptor protein 1 (Progestin and adipoQ receptor family member 1) (Progestin and adipoQ receptor family member I)
CAFS_CommonC_G_078077	P28571	Slc6a9 Glyt1	1.22		Sodium- and chloride-dependent glycine transporter 1 (GlyT-1) (GlyT1) (Solute carrier family 6 member 9)										CAFS_CommonC_G_069677	P11586	MTHFD1 MTHFC MTHFD	0.8		C-1-tetrahydrofolate synthase, cytoplasmic (C1-THF synthase) [Cleaved into: C-1-tetrahydrofolate synthase, cytoplasmic, N-terminally processed] [Includes: Methylenetetrahydrofolate dehydrogenase (EC 1.5.1.5); Methenyltetrahydrofolate cyclohydrolase (EC 3.5.4.9); Formyltetrahydrofolate synthetase (EC 6.3.4.3)]
CAFS_CommonC_G_078416	Q8NBR6	MINDY2 FAM63B KIAA1164	1.22		Ubiquitin carboxyl-terminal hydrolase MINDY-2 (EC 3.4.19.12) (Deubiquitinating enzyme MINDY-2) (Protein FAM63B)										CAFS_CommonC_G_049289	Q802R9	smc5 smc5l1	0.79		Structural maintenance of chromosomes protein 5 (SMC protein 5) (SMC-5)
CAFS_CommonC_G_085105	Q91590	tmeff1	1.22		Tomoregulin-1 (TR-1) (Transmembrane protein with EGF-like and one follistatin-like domain) (X7365)										CAFS_CommonC_G_091359	P35611	ADD1 ADDA	0.79		Alpha-adducin (Erythrocyte adducin subunit alpha)
CAFS_CommonC_G_022919	P20111	ACTN2	1.21		Alpha-actinin-2 (Alpha-actinin skeletal muscle isoform 2) (F-actin cross-linking protein)										CAFS_CommonC_G_035342	P34900	Sdc2 Hspg1 Synd2	0.78		Syndecan-2 (SYND2) (Fibroglycan) (Heparan sulfate proteoglycan core protein) (HSPG) (CD antigen CD362)
CAFS_CommonC_G_047344	Q5RKH1	Prpf4b	1.21		Serine/threonine-protein kinase PRP4 homolog (EC 2.7.11.1) (PRP4 pre-mRNA-processing factor 4 homolog)										CAFS_CommonC_G_003786	Q6IMI4	SULT6B1	0.77		Sulfotransferase 6B1 (ST6B1) (Thyroxine sulfotransferase) (EC 2.8.2.n2)
CAFS_CommonC_G_078074	Q0VFL4	0	1.21		Uncharacterized protein C11orf87 homolog										CAFS_CommonC_G_049470	A1L1W9	slc16a10 si:ch211-241j12.1 zgc:158478	0.77		Monocarboxylate transporter 10 (MCT 10) (Solute carrier family 16 member 10)
CAFS_CommonC_G_060125	Q6P132	tax1bp1b tax1bp1 zgc:77129	1.2		Tax1-binding protein 1 homolog B										CAFS_CommonC_G_057044	Q6PFM1	slc20a1b slc20a1	0.77		Sodium-dependent phosphate transporter 1-B (Solute carrier family 20 member 1-B)
CAFS_CommonC_G_091857	Q6P950	ppp1r3cb zgc:73259	1.2		Protein phosphatase 1 regulatory subunit 3C-B										CAFS_CommonC_G_073951	Q6NYV9	leo1 zgc:77374	0.77		RNA polymerase-associated protein LEO1
CAFS_CommonC_G_014783	O94875	SORBS2 ARGBP2 KIAA0777	1.19		Sorbin and SH3 domain-containing protein 2 (Arg-binding protein 2) (ArgBP2) (Arg/Abl-interacting protein 2) (Sorbin)										CAFS_CommonC_G_075889	Q9Y6W5	WASF2 WAVE2	0.77		Wiskott-Aldrich syndrome protein family member 2 (WASP family protein member 2) (Protein WAVE-2) (Verprolin homology domain-containing protein 2)
CAFS_CommonC_G_045285	P11835	Itgb2	1.19		Integrin beta-2 (Cell surface adhesion glycoproteins LFA-1/CR3/p150,95 subunit beta) (Complement receptor C3 subunit beta) (CD antigen CD18)										CAFS_CommonC_G_017412	Q66HZ2	rimklb fam80b zgc:92164	0.75		Beta-citrylglutamate synthase B (EC 6.3.1.17) (N-acetyl-aspartylglutamate synthetase B) (NAAG synthetase B) (NAAGS) (EC 6.3.2.41) (Ribosomal protein S6 modification-like protein B)
CAFS_CommonC_G_050333	Q66K08	Cilp	1.19		Cartilage intermediate layer protein 1 (CILP-1) [Cleaved into: Cartilage intermediate layer protein 1 C1; Cartilage intermediate layer protein 1 C2]										CAFS_CommonC_G_036039	O88850	Hipk3 Fist	0.75		Homeodomain-interacting protein kinase 3 (EC 2.7.11.1) (Androgen receptor-interacting nuclear protein kinase) (ANPK)
CAFS_CommonC_G_051632	P12938	Cyp2d3 Cyp2d-3	1.19		Cytochrome P450 2D3 (EC 1.14.14.1) (CYPIID3) (Cytochrome P450-DB3) (Debrisoquine 4-hydroxylase)										CAFS_CommonC_G_085309	Q66J36	nfil3	0.74		Nuclear factor interleukin-3-regulated protein
CAFS_CommonC_G_084520	Q6P3Z3	Thap4	1.19		THAP domain-containing protein 4										CAFS_CommonC_G_092158	Q15155	NOMO1 PM5	0.74		Nodal modulator 1 (pM5 protein)
CAFS_CommonC_G_053956	D3Z7P3	Gls Gls1 Kiaa0838	1.18		Glutaminase kidney isoform, mitochondrial (GLS) (EC 3.5.1.2)										CAFS_CommonC_G_009520	Q9JHA8	Vwa7 D17h6s56e-3 G7c	0.73		von Willebrand factor A domain-containing protein 7 (Protein G7c)
CAFS_CommonC_G_070845	O35217	Minpp1 Mipp1	1.18		Multiple inositol polyphosphate phosphatase 1 (EC 3.1.3.62) (2,3-bisphosphoglycerate 3-phosphatase) (2,3-BPG phosphatase) (EC 3.1.3.80) (Inositol (1,3,4,5)-tetrakisphosphate 3-phosphatase) (Ins(1,3,4,5)P(4) 3-phosphatase)										CAFS_CommonC_G_023359	Q5XJS0	miga1 fam73a zgc:101625	0.72		Mitoguardin 1 (Protein FAM73A)
CAFS_CommonC_G_084854	O94916	NFAT5 KIAA0827 TONEBP	1.18		Nuclear factor of activated T-cells 5 (NF-AT5) (T-cell transcription factor NFAT5) (Tonicity-responsive enhancer-binding protein) (TonE-binding protein) (TonEBP)										CAFS_CommonC_G_050138	O00763	ACACB ACC2 ACCB	0.71		Acetyl-CoA carboxylase 2 (EC 6.4.1.2) (ACC-beta) [Includes: Biotin carboxylase (EC 6.3.4.14)]
CAFS_CommonC_G_088621	Q9XS59	SLC6A15 B0AT2 NTT73	1.18		Sodium-dependent neutral amino acid transporter B(0)AT2 (Sodium- and chloride-dependent neurotransmitter transporter NTT73) (Solute carrier family 6 member 15) (Transporter v7-3)										CAFS_CommonC_G_061092	Q9P0M6	H2AFY2 MACROH2A2	0.71		Core histone macro-H2A.2 (Histone macroH2A2) (mH2A2)
CAFS_CommonC_G_078674	Q6WKZ4	RAB11FIP1 RCP	1.17		Rab11 family-interacting protein 1 (Rab11-FIP1) (Rab-coupling protein)										CAFS_CommonC_G_079273	P11607	ATP2A2	0.71		Sarcoplasmic/endoplasmic reticulum calcium ATPase 2 (SERCA2) (SR Ca(2+)-ATPase 2) (EC 7.2.2.10) (Calcium pump 2) (Calcium-transporting ATPase sarcoplasmic reticulum type, slow twitch skeletal muscle isoform) (Endoplasmic reticulum class 1/2 Ca(2+) ATPase)
CAFS_CommonC_G_091692	Q13275	SEMA3F	1.17		Semaphorin-3F (Sema III/F) (Semaphorin IV) (Sema IV)										CAFS_CommonC_G_080613	Q5ZJH9	DKC1 RCJMB04_17p9	0.71		H/ACA ribonucleoprotein complex subunit DKC1 (EC 5.4.99.-) (Dyskerin)
CAFS_CommonC_G_081311	Q01173	tpm1	1.16		Tropomyosin alpha-1 chain (Alpha-tropomyosin) (Tropomyosin-1)										CAFS_CommonC_G_084988	Q9NUV7	SPTLC3 C20orf38 SPTLC2L	0.71		Serine palmitoyltransferase 3 (EC 2.3.1.50) (Long chain base biosynthesis protein 2b) (LCB2b) (Long chain base biosynthesis protein 3) (LCB 3) (Serine-palmitoyl-CoA transferase 3) (SPT 3)
CAFS_CommonC_G_086891	Q7ZVT5	rogdi zgc:55665	1.16		Protein rogdi homolog										CAFS_CommonC_G_005405	Q6NRY2	nol6	0.7		Nucleolar protein 6
CAFS_CommonC_G_011464	S4R2P9	Slc8a3 Ncx3	1.15		Sodium/calcium exchanger 3 (Na(+)/Ca(2+)-exchange protein 3) (Solute carrier family 8 member 3)										CAFS_CommonC_G_016097	P0DMT8	APOC1	0.69		Apolipoprotein C-I (Apo-CI) (ApoC-I) (Apolipoprotein C1) [Cleaved into: Truncated apolipoprotein C-I]
CAFS_CommonC_G_039568	Q6P5L8	hsdl2	1.15		Hydroxysteroid dehydrogenase-like protein 2 (EC 1.-.-.-)										CAFS_CommonC_G_019141	Q5NVI3	IK	0.69		Protein Red (Cytokine IK) (IK factor)
CAFS_CommonC_G_059981	Q9CZ52	Antxr1 Atr Tem8	1.15		Anthrax toxin receptor 1 (Tumor endothelial marker 8)										CAFS_CommonC_G_020768	Q8CHJ2	Aqp12	0.69		Aquaporin-12 (AQP-12)
CAFS_CommonC_G_070748	Q4A3R3	DMBT1	1.15		Deleted in malignant brain tumors 1 protein (Hensin)										CAFS_CommonC_G_063173	Q5F3W3	MAPK6 RCJMB04_5i17	0.68		Mitogen-activated protein kinase 6 (MAP kinase 6) (MAPK 6) (EC 2.7.11.24)
CAFS_CommonC_G_073330	O14647	CHD2	1.15		Chromodomain-helicase-DNA-binding protein 2 (CHD-2) (EC 3.6.4.12) (ATP-dependent helicase CHD2)										CAFS_CommonC_G_074642	O94808	GFPT2	0.68		Glutamine--fructose-6-phosphate aminotransferase [isomerizing] 2 (EC 2.6.1.16) (D-fructose-6-phosphate amidotransferase 2) (Glutamine:fructose-6-phosphate amidotransferase 2) (GFAT 2) (GFAT2) (Hexosephosphate aminotransferase 2)
CAFS_CommonC_G_087228	Q05B21	slc17a7 vglut1	1.15		Vesicular glutamate transporter 1 (VGluT1) (Solute carrier family 17 member 7)										CAFS_CommonC_G_000477	O15127	SCAMP2	0.67		Secretory carrier-associated membrane protein 2 (Secretory carrier membrane protein 2)
CAFS_CommonC_G_088564	Q8TF68	ZNF384 CAGH1 CIZ NMP4 TNRC1	1.15		Zinc finger protein 384 (CAG repeat protein 1) (CAS-interacting zinc finger protein) (Nuclear matrix transcription factor 4) (Nuclear matrix protein 4) (Trinucleotide repeat-containing gene 1 protein)										CAFS_CommonC_G_077454	Q64303	Pak2	0.67		Serine/threonine-protein kinase PAK 2 (EC 2.7.11.1) (Gamma-PAK) (p21-activated kinase 2) (PAK-2) [Cleaved into: PAK-2p27; PAK-2p34]
CAFS_CommonC_G_041723	Q6PFL6	ccdc43 zgc:66277	1.14		Coiled-coil domain-containing protein 43										CAFS_CommonC_G_025414	G3V9R8	Hnrnpc Hnrpc	0.6		Heterogeneous nuclear ribonucleoprotein C (hnRNP C) (hnRNP core protein C)
CAFS_CommonC_G_050211	P25101	EDNRA ETA ETRA	1.14		Endothelin-1 receptor (Endothelin receptor type A) (ET-A) (ETA-R) (hET-AR)										CAFS_CommonC_G_064069	Q9PTJ6	NFI1 NIF	0.6		CTD small phosphatase-like protein (CTDSP-like) (EC 3.1.3.16) (Nuclear LIM interactor-interacting factor 1) (NLI-interacting factor 1) (Small C-terminal domain phosphatase 3)
CAFS_CommonC_G_088968	Q9H2F3	HSD3B7	1.14		3 beta-hydroxysteroid dehydrogenase type 7 (3 beta-hydroxysteroid dehydrogenase type VII) (3-beta-HSD VII) (3-beta-hydroxy-Delta(5)-C27 steroid oxidoreductase) (C(27) 3-beta-HSD) (EC 1.1.1.-) (Cholest-5-ene-3-beta,7-alpha-diol 3-beta-dehydrogenase) (EC 1.1.1.181)										CAFS_CommonC_G_070780	Q1LVF0	lamc1	0.6		Laminin subunit gamma-1
CAFS_CommonC_G_056282	Q9R182	Angptl3	1.13	1.11	Angiopoietin-related protein 3 (Angiopoietin-like protein 3) [Cleaved into: ANGPTL3(17-224)]										CAFS_CommonC_G_033482	Q3T0Q6	CNBP ZNF9	0.59		Cellular nucleic acid-binding protein (CNBP) (Zinc finger protein 9)
CAFS_CommonC_G_000410	Q9H254	SPTBN4 KIAA1642 SPTBN3	1.13		Spectrin beta chain, non-erythrocytic 4 (Beta-IV spectrin) (Spectrin, non-erythroid beta chain 3)
CAFS_CommonC_G_032147	P33176	KIF5B KNS KNS1	1.13		Kinesin-1 heavy chain (Conventional kinesin heavy chain) (Ubiquitous kinesin heavy chain) (UKHC)
CAFS_CommonC_G_051567	E9Q394	Akap13 Brx	1.13		A-kinase anchor protein 13 (AKAP-13) (AKAP-Lbc)
CAFS_CommonC_G_052438	Q6DRD3	polb	1.13		DNA polymerase beta (EC 2.7.7.7) (EC 4.2.99.-)
CAFS_CommonC_G_068257	Q6AYF9	Irgc Iigp5 Irgc1	1.13		Interferon-inducible GTPase 5 (EC 3.6.5.-) (Immunity-related GTPase cinema 1)
CAFS_CommonC_G_069734	Q4KMI4	reep2 zgc:110128	1.13		Receptor expression-enhancing protein 2
CAFS_CommonC_G_075258	Q8VHR5	Gatad2b	1.12		Transcriptional repressor p66-beta (GATA zinc finger domain-containing protein 2B) (p66/p68)
CAFS_CommonC_G_060725	Q8N2G6	ZCCHC24 C10orf56	1.11		Zinc finger CCHC domain-containing protein 24
CAFS_CommonC_G_006636	A1A4N1	SLC29A3 ENT3	1.1		Equilibrative nucleoside transporter 3 (Solute carrier family 29 member 3)
CAFS_CommonC_G_027093	Q5ZIB8	PIK3R5 RCJMB04_28f9	1.1		Phosphoinositide 3-kinase regulatory subunit 5 (PI3-kinase regulatory subunit 5)
CAFS_CommonC_G_055910	Q8AVJ1	prr5 protor1	1.1		Proline-rich protein 5 (Protein observed with Rictor-1) (Protor-1)
CAFS_CommonC_G_063712	Q1LW89	casd1 si:dkey-104m9.2 zgc:136291	1.1		N-acetylneuraminate 9-O-acetyltransferase (EC 2.3.1.45) (CAS1 domain-containing protein 1) (Sialate O-acetyltransferase) (SOAT)
CAFS_CommonC_G_066125	E9PZ19	Igsf9b Kiaa1030	1.1		Protein turtle homolog B (Immunoglobulin superfamily member 9B)
CAFS_CommonC_G_062705	Q01611	zfy1	1.09		Zinc finger Y-chromosomal protein 1 (ZFY-1)
CAFS_CommonC_G_071041	Q6PBI4	hdac9b hdac9	1.09		Histone deacetylase 9-B (EC 3.5.1.98)
CAFS_CommonC_G_025613	Q9DB85	Rrp8	1.08		Ribosomal RNA-processing protein 8 (EC 2.1.1.-) (Cerebral protein 1 homolog)
CAFS_CommonC_G_044604	Q02527	Mgat3 Gnt3	1.08		Beta-1,4-mannosyl-glycoprotein 4-beta-N-acetylglucosaminyltransferase (EC 2.4.1.144) (N-glycosyl-oligosaccharide-glycoprotein N-acetylglucosaminyltransferase III) (GNT-III) (GlcNAc-T III) (N-acetylglucosaminyltransferase III)
CAFS_CommonC_G_047307	A5PF44	garnl3 si:dkey-46k8.1	1.08		GTPase-activating Rap/Ran-GAP domain-like protein 3
CAFS_CommonC_G_085545	Q02094	RHAG RH50	1.08		Ammonium transporter Rh type A (Erythrocyte membrane glycoprotein Rh50) (Erythrocyte plasma membrane 50 kDa glycoprotein) (Rh50A) (Rhesus blood group family type A glycoprotein) (Rh family type A glycoprotein) (Rh type A glycoprotein) (Rhesus blood group-associated ammonia channel) (Rhesus blood group-associated glycoprotein) (CD antigen CD241)
CAFS_CommonC_G_003677	P38570	ITGAE	1.07		Integrin alpha-E (HML-1 antigen) (Integrin alpha-IEL) (Mucosal lymphocyte 1 antigen) (CD antigen CD103) [Cleaved into: Integrin alpha-E light chain; Integrin alpha-E heavy chain]
CAFS_CommonC_G_011466	P41725	BCAN	1.07		Brevican core protein (Brain-enriched hyaluronan-binding protein) (BEHAB) (Fragment)
CAFS_CommonC_G_041502	Q96L93	KIF16B C20orf23 KIAA1590 SNX23	1.07		Kinesin-like protein KIF16B (Sorting nexin-23)
CAFS_CommonC_G_055717	Q5RF19	IL11RA	1.07		Interleukin-11 receptor subunit alpha (IL-11 receptor subunit alpha) (IL-11R subunit alpha) (IL-11R-alpha) (IL-11RA)
CAFS_CommonC_G_061777	Q6R1L1	TAF7	1.07		Transcription initiation factor TFIID subunit 7
CAFS_CommonC_G_069903	Q9WTW5	Slc22a3 Oct3	1.07		Solute carrier family 22 member 3 (Organic cation transporter 3)
CAFS_CommonC_G_079623	Q92182	ST6GAL1 SIAT1	1.07		Beta-galactoside alpha-2,6-sialyltransferase 1 (Alpha 2,6-ST 1) (EC 2.4.99.1) (CMP-N-acetylneuraminate-beta-galactosamide-alpha-2,6-sialyltransferase 1) (ST6Gal I) (ST6GalI) (Sialyltransferase 1)
CAFS_CommonC_G_045955	Q8C7R4	Uba6 Ube1l2	1.06		Ubiquitin-like modifier-activating enzyme 6 (Ubiquitin-activating enzyme 6) (EC 6.2.1.45) (Ubiquitin-activating enzyme E1-like protein 2) (E1-L2)
CAFS_CommonC_G_054273	Q9DGD9	mapk8 jnk1	1.06		Mitogen-activated protein kinase 8 (MAP kinase 8) (MAPK 8) (EC 2.7.11.24) (Stress-activated protein kinase JNK1) (c-Jun N-terminal kinase 1)
CAFS_CommonC_G_071149	P30009	Marcks Macs	1.06		Myristoylated alanine-rich C-kinase substrate (MARCKS) (Protein kinase C substrate 80 kDa protein)
CAFS_CommonC_G_022641	O35639	Anxa3 Anx3	1.05		Annexin A3 (35-alpha calcimedin) (Annexin III) (Annexin-3) (Lipocortin III) (Placental anticoagulant protein III) (PAP-III)
CAFS_CommonC_G_046999	Q9Y4C8	RBM19 KIAA0682	1.05		Probable RNA-binding protein 19 (RNA-binding motif protein 19)
CAFS_CommonC_G_072292	Q9UBR1	UPB1 BUP1	1.05		Beta-ureidopropionase (EC 3.5.1.6) (BUP-1) (Beta-alanine synthase) (N-carbamoyl-beta-alanine amidohydrolase)
CAFS_CommonC_G_075735	Q8TA86	RP9	1.05		Retinitis pigmentosa 9 protein (Pim-1-associated protein) (PAP-1)
CAFS_CommonC_G_008900	Q6DHS9	slc25a48 zgc:92090	1.04		Solute carrier family 25 member 48
CAFS_CommonC_G_048277	Q62371	Ddr2 Ntrkr3 Tkt Tyro10	1.04		Discoidin domain-containing receptor 2 (Discoidin domain receptor 2) (EC 2.7.10.1) (CD167 antigen-like family member B) (Neurotrophic tyrosine kinase, receptor-related 3) (Receptor protein-tyrosine kinase TKT) (Tyrosine-protein kinase TYRO10) (CD antigen CD167b)
CAFS_CommonC_G_052790	Q6VY07	PACS1 KIAA1175	1.04		Phosphofurin acidic cluster sorting protein 1 (PACS-1)
CAFS_CommonC_G_055681	Q17QK6	FBXO2	1.04		F-box only protein 2
CAFS_CommonC_G_057066	Q8IY17	PNPLA6 NTE	1.04		Neuropathy target esterase (EC 3.1.1.5) (Patatin-like phospholipase domain-containing protein 6)
CAFS_CommonC_G_064967	P27216	ANXA13 ANX13	1.04		Annexin A13 (Annexin XIII) (Annexin-13) (Intestine-specific annexin) (ISA)
CAFS_CommonC_G_002892	P19637	Plat	1.03		Tissue-type plasminogen activator (t-PA) (t-plasminogen activator) (tPA) (EC 3.4.21.68) [Cleaved into: Tissue-type plasminogen activator chain A; Tissue-type plasminogen activator chain B]
CAFS_CommonC_G_060656	Q3KNM2	March5	1.03		E3 ubiquitin-protein ligase MARCH5 (EC 2.3.2.27) (Membrane-associated RING finger protein 5) (Membrane-associated RING-CH protein V) (MARCH-V) (RING-type E3 ubiquitin transferase MARCH5)
CAFS_CommonC_G_063888	Q60980	Klf3 Bklf	1.03		Krueppel-like factor 3 (Basic krueppel-like factor) (CACCC-box-binding protein BKLF) (TEF-2)
CAFS_CommonC_G_070958	Q86VK4	ZNF410 APA1	1.03		Zinc finger protein 410 (Another partner for ARF 1) (Zinc finger protein APA-1)
CAFS_CommonC_G_091441	Q7ZZ25	atad1a si:zc156n3.1 zgc:101570	1.03		ATPase family AAA domain-containing protein 1-A (EC 3.6.1.3)
CAFS_CommonC_G_064200	Q2KI11	SCN3B	1.02		Sodium channel subunit beta-3
CAFS_CommonC_G_065303	Q3MHK4	CLDN11	1.02		Claudin-11
CAFS_CommonC_G_015063	O42204	ITM2B	1.01		Integral membrane protein 2B (Transmembrane protein E3-16)
CAFS_CommonC_G_067203	Q6GMK8	gmppaa zgc:91853	1.01		Mannose-1-phosphate guanyltransferase alpha-A (EC 2.7.7.13) (GDP-mannose pyrophosphorylase A-A) (GTP-mannose-1-phosphate guanylyltransferase subunit alpha-A)
CAFS_CommonC_G_076660	Q5RII3	ginm1 si:ch211-87e4.1 si:dkey-15j16.2	1.01		Glycoprotein integral membrane protein 1
CAFS_CommonC_G_085054	A1L209	atxn7l3 si:dz180g5.4 zgc:136438 zgc:158566	1.01		Ataxin-7-like protein 3 (SAGA-associated factor 11 homolog)
CAFS_CommonC_G_037417	Q62315	Jarid2 Jmj	1	1.25	Protein Jumonji (Jumonji/ARID domain-containing protein 2)
CAFS_CommonC_G_047126	P16442	ABO	1		Histo-blood group ABO system transferase (Fucosylglycoprotein 3-alpha-galactosyltransferase) (Fucosylglycoprotein alpha-N-acetylgalactosaminyltransferase) (Glycoprotein-fucosylgalactoside alpha-N-acetylgalactosaminyltransferase) (EC 2.4.1.40) (Glycoprotein-fucosylgalactoside alpha-galactosyltransferase) (EC 2.4.1.37) (Histo-blood group A transferase) (A transferase) (Histo-blood group B transfera…
CAFS_CommonC_G_080442	Q16589	CCNG2	1		Cyclin-G2
CAFS_CommonC_G_081702	P27545	Cers1 Lass1 Uog-1 Uog1	1		Ceramide synthase 1 (CerS1) (LAG1 longevity assurance homolog 1) (Longevity assurance gene 1 protein homolog 1) (Protein UOG-1)
CAFS_CommonC_G_065815	P48771	Cox7a2 Cox7a3 Cox7al	0.99		Cytochrome c oxidase subunit 7A2, mitochondrial (Cytochrome c oxidase subunit VIIa-liver/heart) (Cytochrome c oxidase subunit VIIa-L)
CAFS_CommonC_G_073632	Q9BXL7	CARD11 CARMA1	0.99		Caspase recruitment domain-containing protein 11 (CARD-containing MAGUK protein 1) (Carma 1)
CAFS_CommonC_G_081720	P19879	OGN OIF	0.99		Mimecan (Osteoglycin) [Cleaved into: Corneal keratan sulfate proteoglycan 25 core protein (KSPG25 protein); Osteoinductive factor (OIF)]
CAFS_CommonC_G_090812	Q90952	PON2	0.99		Serum paraoxonase/arylesterase 2 (PON 2) (EC 3.1.1.2) (EC 3.1.8.1) (Aromatic esterase 2) (A-esterase 2) (Serum aryldialkylphosphatase 2)
CAFS_CommonC_G_003858	Q92753	RORB NR1F2 RZRB	0.98		Nuclear receptor ROR-beta (Nuclear receptor RZR-beta) (Nuclear receptor subfamily 1 group F member 2) (Retinoid-related orphan receptor-beta)
CAFS_CommonC_G_024395	Q8JH71	aldob	0.98		Fructose-bisphosphate aldolase B (EC 4.1.2.13) (Liver-type aldolase)
CAFS_CommonC_G_039673	Q01814	ATP2B2 PMCA2	0.98		Plasma membrane calcium-transporting ATPase 2 (PMCA2) (EC 7.2.2.10) (Plasma membrane calcium ATPase isoform 2) (Plasma membrane calcium pump isoform 2)
CAFS_CommonC_G_057810	Q80U19	Daam2 Kiaa0381	0.98		Disheveled-associated activator of morphogenesis 2
CAFS_CommonC_G_061344	A0A0R4IBK5	rnf213a	0.98		E3 ubiquitin-protein ligase rnf213-alpha (EC 2.3.2.27) (EC 3.6.4.-) (Mysterin-A) (Mysterin-alpha) (RING finger protein 213-A) (RING finger protein 213-alpha) (RING-type E3 ubiquitin transferase rnf213-alpha)
CAFS_CommonC_G_062636	Q8WTR4	GDPD5 GDE2 PP6037 PP9363 UNQ1850/PRO3580	0.98		Glycerophosphodiester phosphodiesterase domain-containing protein 5 (EC 3.1.4.11) (Glycerophosphodiester phosphodiesterase 2)
CAFS_CommonC_G_077420	O77819	ROCK1	0.98		Rho-associated protein kinase 1 (EC 2.7.11.1) (Corneal epithelial Rho-associated-Ser/Thr kinase 1) (HEBM1) (Rho-associated, coiled-coil-containing protein kinase 1) (Rho-associated, coiled-coil-containing protein kinase I) (ROCK-I) (cAMP-dependent protein kinase ROCK-I) (CePKA) (p160 ROCK-1) (p160ROCK)
CAFS_CommonC_G_064620	Q07891	TFRC	0.97	1.12	Transferrin receptor protein 1 (TR) (TfR) (TfR1) (Trfr) (CD antigen CD71)
CAFS_CommonC_G_011449	Q8BZJ7	Dcun1d2 Dcun1l2	0.97		DCN1-like protein 2 (DCUN1 domain-containing protein 2) (Defective in cullin neddylation protein 1-like protein 2)
CAFS_CommonC_G_017672	P25094	Pmp22 Cd25 Pmp-22	0.97		Peripheral myelin protein 22 (PMP-22) (Protein CD25) (SR13 myelin protein) (Schwann cell membrane glycoprotein) (SAG)
CAFS_CommonC_G_018084	Q2T9N1	FAM114A1	0.97		Protein FAM114A2
CAFS_CommonC_G_025866	Q9H2G2	SLK KIAA0204 STK2	0.97		STE20-like serine/threonine-protein kinase (STE20-like kinase) (hSLK) (EC 2.7.11.1) (CTCL tumor antigen se20-9) (STE20-related serine/threonine-protein kinase) (STE20-related kinase) (Serine/threonine-protein kinase 2)
CAFS_CommonC_G_039580	P08642	HRAS HRAS1	0.97		GTPase HRas (H-Ras-1) (Transforming protein p21) (c-H-ras) (p21ras) [Cleaved into: GTPase HRas, N-terminally processed]
CAFS_CommonC_G_083037	Q00417	Tcf7 Tcf-1 Tcf1	0.97		Transcription factor 7 (TCF-7) (T-cell-specific transcription factor 1) (T-cell factor 1) (TCF-1)
CAFS_CommonC_G_044485	Q66S03	0	0.96		Galactose-specific lectin nattectin (CTL)
CAFS_CommonC_G_050031	Q6NUW9	fggy zgc:85818	0.96		FGGY carbohydrate kinase domain-containing protein (EC 2.7.1.-)
CAFS_CommonC_G_054334	Q15059	BRD3 KIAA0043 RING3L	0.96		Bromodomain-containing protein 3 (RING3-like protein)
CAFS_CommonC_G_044868	Q5EAD8	LRRC51	0.95		Leucine-rich repeat-containing protein 51
CAFS_CommonC_G_053089	Q6P949	phf2	0.95		Lysine-specific demethylase phf2 (EC 1.14.11.-) (PHD finger protein 2)
CAFS_CommonC_G_071866	Q8BIE6	Frmd4a Frmd4 Kiaa1294	0.94		FERM domain-containing protein 4A
CAFS_CommonC_G_087438	Q9HCE7	SMURF1 KIAA1625	0.94		E3 ubiquitin-protein ligase SMURF1 (hSMURF1) (EC 2.3.2.26) (HECT-type E3 ubiquitin transferase SMURF1) (SMAD ubiquitination regulatory factor 1) (SMAD-specific E3 ubiquitin-protein ligase 1)
CAFS_CommonC_G_047841	O43295	SRGAP3 ARHGAP14 KIAA0411 KIAA1156 MEGAP SRGAP2	0.93		SLIT-ROBO Rho GTPase-activating protein 3 (srGAP3) (Mental disorder-associated GAP) (Rho GTPase-activating protein 14) (WAVE-associated Rac GTPase-activating protein) (WRP)
CAFS_CommonC_G_007689	Q9UL46	PSME2	0.92		Proteasome activator complex subunit 2 (11S regulator complex subunit beta) (REG-beta) (Activator of multicatalytic protease subunit 2) (Proteasome activator 28 subunit beta) (PA28b) (PA28beta)
CAFS_CommonC_G_016351	Q9EPW2	Klf15 Cklf	0.92		Krueppel-like factor 15 (Cardiovascular Krueppel-like factor)
CAFS_CommonC_G_042376	Q8IUD2	ERC1 ELKS KIAA1081 RAB6IP2	0.92		ELKS/Rab6-interacting/CAST family member 1 (ERC-1) (Rab6-interacting protein 2)
CAFS_CommonC_G_069989	Q5XTS1	PNPLA8	0.92		Calcium-independent phospholipase A2-gamma (EC 3.1.1.5) (Group VIB calcium-independent phospholipase A2) (Intracellular membrane-associated calcium-independent phospholipase A2 gamma) (iPLA2-gamma) (Patatin-like phospholipase domain-containing protein 8)
CAFS_CommonC_G_071308	E1C1L6	ENTPD5	0.92		Ectonucleoside triphosphate diphosphohydrolase 5 (NTPDase 5) (EC 3.6.1.6) (Guanosine-diphosphatase ENTPD5) (GDPase ENTPD5) (EC 3.6.1.42) (Uridine-diphosphatase ENTPD5) (UDPase ENTPD5)
CAFS_CommonC_G_078497	Q4R372	FBXO25 QtsA-19104	0.91		F-box only protein 25
CAFS_CommonC_G_011849	Q9UHB7	AFF4 AF5Q31 MCEF HSPC092	0.9		AF4/FMR2 family member 4 (ALL1-fused gene from chromosome 5q31 protein) (Protein AF-5q31) (Major CDK9 elongation factor-associated protein)
CAFS_CommonC_G_019206	Q502L1	acbd5a acbd5 zgc:112043	0.9		Acyl-CoA-binding domain-containing protein 5A
CAFS_CommonC_G_080873	Q62000	Ogn Og	0.9		Mimecan (Osteoglycin)
CAFS_CommonC_G_086463	Q86UD5	SLC9B2 NHA2 NHEDC2	0.9		Sodium/hydrogen exchanger 9B2 (Na(+)/H(+) exchanger NHA2) (Na(+)/H(+) exchanger-like domain-containing protein 2) (NHE domain-containing protein 2) (Sodium/hydrogen exchanger-like domain-containing protein 2) (Solute carrier family 9 subfamily B member 2)
CAFS_CommonC_G_054941	Q8N3U4	STAG2 SA2	0.89		Cohesin subunit SA-2 (SCC3 homolog 2) (Stromal antigen 2)
CAFS_CommonC_G_060736	Q9CPU4	Mgst3	0.89		Microsomal glutathione S-transferase 3 (Microsomal GST-3) (Glutathione peroxidase MGST3) (EC 1.11.1.-) (Microsomal glutathione S-transferase III) (Microsomal GST-III)
CAFS_CommonC_G_070144	Q6NV38	tmem41ab si:dkey-22o12.1 si:dkey-24b15.3 zgc:85616	0.89		Transmembrane protein 41A-B
CAFS_CommonC_G_088233	Q90701	TEAD3 DTEF1 TEF5	0.89		Transcriptional enhancer factor TEF-5 (Cardiac-enriched TEA domain transcription factor 1) (DTEF-1) (TEA domain family member 3) (TEAD-3)
CAFS_CommonC_G_001049	P61486	rpl36a rpl44	0.88		60S ribosomal protein L36a (60S ribosomal protein L44)
CAFS_CommonC_G_049418	Q99K95	Rtf2 Rtfdc1	0.88		Replication termination factor 2 (RTF2) (Replication termination factor 2 domain-containing protein 1)
CAFS_CommonC_G_059225	Q6GPK9	taok2	0.88		Serine/threonine-protein kinase TAO2 (EC 2.7.11.1) (Thousand and one amino acid protein 2)
CAFS_CommonC_G_086134	Q5R481	SEPT7	0.88		Septin-7
CAFS_CommonC_G_091982	Q9Y2T3	GDA KIAA1258	0.87	1.17	Guanine deaminase (Guanase) (Guanine aminase) (EC 3.5.4.3) (Guanine aminohydrolase) (GAH) (p51-nedasin)
CAFS_CommonC_G_044106	P51531	SMARCA2 BAF190B BRM SNF2A SNF2L2	0.87		Probable global transcription activator SNF2L2 (EC 3.6.4.-) (ATP-dependent helicase SMARCA2) (BRG1-associated factor 190B) (BAF190B) (Protein brahma homolog) (hBRM) (SNF2-alpha) (SWI/SNF-related matrix-associated actin-dependent regulator of chromatin subfamily A member 2)
CAFS_CommonC_G_084965	Q8C0K5	Slc25a16 Gda	0.87		Graves disease carrier protein homolog (GDC) (Mitochondrial solute carrier protein homolog) (Solute carrier family 25 member 16)
CAFS_CommonC_G_044578	A5D9H7	USP12	0.86		Ubiquitin carboxyl-terminal hydrolase 12 (EC 3.4.19.12) (Deubiquitinating enzyme 12) (Ubiquitin thioesterase 12) (Ubiquitin-specific-processing protease 12)
CAFS_CommonC_G_047930	P32089	Slc25a1 Slc20a3	0.86		Tricarboxylate transport protein, mitochondrial (Citrate transport protein) (CTP) (Solute carrier family 25 member 1) (Tricarboxylate carrier protein)
CAFS_CommonC_G_089203	Q32LT7	ttyh3 zgc:123242	0.86		Protein tweety homolog 3
CAFS_CommonC_G_001038	Q9UGM5	FETUB	0.85		Fetuin-B (16G2) (Fetuin-like protein IRL685) (Gugu)
CAFS_CommonC_G_084011	Q2HJI0	MRPL19	0.85		39S ribosomal protein L19, mitochondrial (L19mt) (MRP-L19)
CAFS_CommonC_G_013960	P13668	Stmn1 Lap18	0.84		Stathmin (Leukemia-associated phosphoprotein p18) (Metablastin) (Oncoprotein 18) (Op18) (Phosphoprotein p19) (pp19) (Pr22 protein) (Prosolin) (pp17)
CAFS_CommonC_G_037411	Q1LVC2	jarid2b jmj si:dkey-211c3.1	0.84		Protein Jumonji (Jumonji/ARID domain-containing protein 2)
CAFS_CommonC_G_040319	Q5QJ74	TBCEL LRRC35	0.84		Tubulin-specific chaperone cofactor E-like protein (EL) (Leucine-rich repeat-containing protein 35)
CAFS_CommonC_G_042186	Q5RDZ2	CRYL1	0.84		Lambda-crystallin homolog (EC 1.1.1.45) (L-gulonate 3-dehydrogenase) (Gul3DH)
CAFS_CommonC_G_053629	Q99KE1	Me2	0.84		NAD-dependent malic enzyme, mitochondrial (NAD-ME) (EC 1.1.1.38) (Malic enzyme 2)
CAFS_CommonC_G_065922	P84552	COCH COCH5B2	0.84		Cochlin (COCH-5B2)
CAFS_CommonC_G_003622	Q14324	MYBPC2 MYBPCF	0.83		Myosin-binding protein C, fast-type (Fast MyBP-C) (C-protein, skeletal muscle fast isoform)
CAFS_CommonC_G_030593	Q8JFP1	EIF4A2 RCJMB04_14a6	0.83		Eukaryotic initiation factor 4A-II (eIF-4A-II) (eIF4A-II) (EC 3.6.4.13) (ATP-dependent RNA helicase eIF4A-2)
CAFS_CommonC_G_087226	P13834	GYS1 GYS	0.83		Glycogen [starch] synthase, muscle (EC 2.4.1.11)
CAFS_CommonC_G_008676	P00734	F2	0.82		Prothrombin (EC 3.4.21.5) (Coagulation factor II) [Cleaved into: Activation peptide fragment 1; Activation peptide fragment 2; Thrombin light chain; Thrombin heavy chain]
CAFS_CommonC_G_025258	Q8N239	KLHL34	0.82		Kelch-like protein 34
CAFS_CommonC_G_039702	P24591	IGFBP1	0.82		Insulin-like growth factor-binding protein 1 (IBP-1) (IGF-binding protein 1) (IGFBP-1) (bIGFBP-1)
CAFS_CommonC_G_052408	P10916	MYL2 MLC2	0.82		Myosin regulatory light chain 2, ventricular/cardiac muscle isoform (MLC-2) (MLC-2v) (Cardiac myosin light chain 2) (Myosin light chain 2, slow skeletal/ventricular muscle isoform) (MLC-2s/v) (Ventricular myosin light chain 2)
CAFS_CommonC_G_042759	Q9H2G2	SLK KIAA0204 STK2	0.81		STE20-like serine/threonine-protein kinase (STE20-like kinase) (hSLK) (EC 2.7.11.1) (CTCL tumor antigen se20-9) (STE20-related serine/threonine-protein kinase) (STE20-related kinase) (Serine/threonine-protein kinase 2)
CAFS_CommonC_G_046631	P26038	MSN	0.81		Moesin (Membrane-organizing extension spike protein)
CAFS_CommonC_G_073851	Q8QZR1	Tat	0.81		Tyrosine aminotransferase (TAT) (EC 2.6.1.5) (L-tyrosine:2-oxoglutarate aminotransferase)
CAFS_CommonC_G_074445	Q17QM4	SELENOI	0.8	1.11	Ethanolaminephosphotransferase 1 (EC 2.7.8.1) (Selenoprotein I) (SelI)
CAFS_CommonC_G_040800	Q13459	MYO9B MYR5	0.8		Unconventional myosin-IXb (Unconventional myosin-9b)
CAFS_CommonC_G_089756	P07942	LAMB1	0.8		Laminin subunit beta-1 (Laminin B1 chain) (Laminin-1 subunit beta) (Laminin-10 subunit beta) (Laminin-12 subunit beta) (Laminin-2 subunit beta) (Laminin-6 subunit beta) (Laminin-8 subunit beta)
CAFS_CommonC_G_047336	A3KGT9	agpat9l si:ch211-155m12.4	0.79		Glycerol-3-phosphate acyltransferase 3-like (EC 2.3.1.15) (1-acyl-sn-glycerol-3-phosphate O-acyltransferase 9-like) (1-AGP acyltransferase 9-like) (1-AGPAT 9-like) (EC 2.3.1.51) (Lysophosphatidic acid acyltransferase theta-like) (LPAAT-theta-like)
CAFS_CommonC_G_065692	Q8NFU3	TSTD1 KAT	0.79		Thiosulfate:glutathione sulfurtransferase (TST) (EC 2.8.1.-)
CAFS_CommonC_G_066176	Q9WUR9	Ak4 Ak-4 Ak3b Ak3l1	0.78		Adenylate kinase 4, mitochondrial (AK 4) (EC 2.7.4.10) (EC 2.7.4.6) (Adenylate kinase 3-like) (Adenylate kinase isoenzyme 4) (GTP:AMP phosphotransferase AK4)
CAFS_CommonC_G_002630	P49416	SDC4	0.77		Syndecan-4
CAFS_CommonC_G_019694	Q8BXN7	Ppm1k Pp2cm	0.77		Protein phosphatase 1K, mitochondrial (EC 3.1.3.16) (Protein phosphatase 2C isoform kappa) (PP2C-kappa)
CAFS_CommonC_G_045486	O95819	MAP4K4 HGK KIAA0687 NIK	0.77		Mitogen-activated protein kinase kinase kinase kinase 4 (EC 2.7.11.1) (HPK/GCK-like kinase HGK) (MAPK/ERK kinase kinase kinase 4) (MEK kinase kinase 4) (MEKKK 4) (Nck-interacting kinase)
CAFS_CommonC_G_049368	Q24K22	MST1 HGFL	0.77		Hepatocyte growth factor-like protein (Macrophage stimulatory protein) (Macrophage-stimulating protein) (MSP) [Cleaved into: Hepatocyte growth factor-like protein alpha chain; Hepatocyte growth factor-like protein beta chain]
CAFS_CommonC_G_061681	A2BHJ4	cnot6l si:dkey-58f10.2 zgc:111987	0.77		CCR4-NOT transcription complex subunit 6-like (EC 3.1.13.4)
CAFS_CommonC_G_077852	Q90670	ACVR2B	0.76		Activin receptor type-2B (EC 2.7.11.30) (Activin receptor type IIB) (ACTR-IIB)
CAFS_CommonC_G_021223	Q3KNY0	Igfn1	0.75		Immunoglobulin-like and fibronectin type III domain-containing protein 1
CAFS_CommonC_G_079275	Q3T0M0	VPS29	0.75		Vacuolar protein sorting-associated protein 29 (Vesicle protein sorting 29)
CAFS_CommonC_G_072373	Q8R3Q2	Ppp6r2 Kiaa0685 Pp6r2 Saps2	0.74		Serine/threonine-protein phosphatase 6 regulatory subunit 2 (SAPS domain family member 2)
CAFS_CommonC_G_002837	Q1L8H0	lrrc14b si:dkey-231l1.3	0.73		Leucine-rich repeat-containing protein 14B
CAFS_CommonC_G_057381	Q6PCJ1	dctn1	0.73		Dynactin subunit 1
CAFS_CommonC_G_039062	Q9YH92	cldn7b cldn7	0.72		Claudin-7-B (Claudin-like protein ZF4A22)
CAFS_CommonC_G_072346	Q02078	MEF2A MEF2	0.72		Myocyte-specific enhancer factor 2A (Serum response factor-like protein 1)
CAFS_CommonC_G_007830	Q09490	lgg-1 C32D5.9	0.71		Protein lgg-1
CAFS_CommonC_G_049005	B0FYY4	ITGB1	0.71		Integrin beta-1 (Fibronectin receptor subunit beta) (Integrin subunit beta-1) (VLA-4 subunit beta) (CD antigen CD29)
CAFS_CommonC_G_052189	P19439	KBP	0.69		Probable glutamate receptor (Kainate-binding protein)
CAFS_CommonC_G_044495	Q5ZMD1	YWHAQ RCJMB04_2i3	0.66		14-3-3 protein theta
CAFS_CommonC_G_068309	Q8HYS5	MCL1	0.65		Induced myeloid leukemia cell differentiation protein Mcl-1 homolog
CAFS_CommonC_G_017170	Q6DH65	denr zgc:92629	0.64		Density-regulated protein (DRP)
CAFS_CommonC_G_078227	P09525	ANXA4 ANX4	0.63		Annexin A4 (35-beta calcimedin) (Annexin IV) (Annexin-4) (Carbohydrate-binding protein p33/p41) (Chromobindin-4) (Endonexin I) (Lipocortin IV) (P32.5) (PP4-X) (Placental anticoagulant protein II) (PAP-II) (Protein II)
CAFS_CommonC_G_009436	Q58L93	0	0.6		Venom prothrombin activator porpharin-D (vPA) (EC 3.4.21.6) (Venom coagulation factor Xa-like protease) [Cleaved into: Porpharin-D light chain; Porpharin-D heavy chain]
CAFS_CommonC_G_085155	Q9DDE3	ache	0.6		Acetylcholinesterase (AChE) (EC 3.1.1.7)
CAFS_CommonC_G_062557	Q91YH5	Atl3		1.26	Atlastin-3 (EC 3.6.5.-)
CAFS_CommonC_G_015653	Q5SZK8	FREM2		1.25	FRAS1-related extracellular matrix protein 2 (ECM3 homolog)
CAFS_CommonC_G_053745	O19002	CDKN1A CIP1 WAF1		1.24	Cyclin-dependent kinase inhibitor 1 (CDK-interacting protein 1) (p21)
CAFS_CommonC_G_026228	P79955	0		1.23	Carboxy-terminal kinesin 2 (XCTK2)
CAFS_CommonC_G_068486	P80961	0		1.23	Type-4 ice-structuring protein LS-12 (ISP LS-12) (Antifreeze protein LS-12)
CAFS_CommonC_G_085248	Q6NYN7	slc22a6 oat zgc:77073		1.23	Solute carrier family 22 member 6 (Organic anion transporter 1) (Renal organic anion transporter 1) (ROAT1)
CAFS_CommonC_G_079580	Q4G0S4	CYP27C1		1.21	Cytochrome P450 27C1 (EC 1.14.19.53) (All-trans retinol 3,4-desaturase)
CAFS_CommonC_G_047042	B3DJT0	sart3 egy si:ch211-191d15.4 wu:fc51h03		1.19	Squamous cell carcinoma antigen recognized by T-cells 3 (SART-3)
CAFS_CommonC_G_050068	P43249	GRK5 GPRK5		1.18	G protein-coupled receptor kinase 5 (EC 2.7.11.16) (G protein-coupled receptor kinase GRK5)
CAFS_CommonC_G_069558	O57379	SLC22A6 OAT1		1.12	Solute carrier family 22 member 6 (Organic anion transporter 1) (Renal organic anion transporter 1) (ROAT1) (fROAT1)
CAFS_CommonC_G_092042	Q5XWD5	CBLIF GIF		1.11	Cobalamin binding intrinsic factor (Gastric intrinsic factor) (Intrinsic factor) (IF) (INF) (Pancreatic intrinsic factor)
CAFS_CommonC_G_040690	Q6P3L6	hsd17b12a zgc:55589		1.1	Very-long-chain 3-oxoacyl-CoA reductase-A (EC 1.1.1.330) (17-beta-hydroxysteroid dehydrogenase 12-A) (17-beta-HSD 12-A) (zf3.1) (zfHSD17B12A) (3-ketoacyl-CoA reductase) (KAR) (Estradiol 17-beta-dehydrogenase 12-A) (EC 1.1.1.62)
CAFS_CommonC_G_076595	Q66I08	slc51a osta zgc:92111		1.1	Organic solute transporter subunit alpha (OST-alpha) (Solute carrier family 51 subunit alpha)
CAFS_CommonC_G_010922	Q9CXC9	Etv5		1.09	ETS translocation variant 5
CAFS_CommonC_G_037705	Q802V6	abhd2a abhd2 zgc:55722		1.09	Monoacylglycerol lipase ABHD2-A (EC 3.1.1.23) (2-arachidonoylglycerol hydrolase) (Abhydrolase domain-containing protein 2-A)
CAFS_CommonC_G_054956	Q5R6D0	SUB1 RPO2TC1		1.09	Activated RNA polymerase II transcriptional coactivator p15 (SUB1 homolog)
CAFS_CommonC_G_077067	O60941	DTNB		1.09	Dystrobrevin beta (DTN-B) (Beta-dystrobrevin)
CAFS_CommonC_G_000927	Q14112	NID2		1.08	Nidogen-2 (NID-2) (Osteonidogen)
CAFS_CommonC_G_052115	B2RY04	Dock5 Lr2 Rlc		1.08	Dedicator of cytokinesis protein 5 (Lens rupture protein 2) (Rupture of lens cataract protein)
CAFS_CommonC_G_032294	Q5RC67	DDX23		1.07	Probable ATP-dependent RNA helicase DDX23 (EC 3.6.4.13) (DEAD box protein 23)
CAFS_CommonC_G_008445	Q7SY10	tmem161b si:dkey-195m1.1 zgc:63626		1.06	Transmembrane protein 161B
CAFS_CommonC_G_021881	Q4V921	smim19 zgc:114040		1.06	Small integral membrane protein 19
CAFS_CommonC_G_070086	Q5EY87	grhl1		1.06	Grainyhead-like protein 1 homolog (Transcription factor CP2-like 2)
CAFS_CommonC_G_020870	P32017	COL9A3		1.05	Collagen alpha-3(IX) chain
CAFS_CommonC_G_036945	A0JMD0	cluh zgc:152873		1.05	Clustered mitochondria protein homolog
CAFS_CommonC_G_020023	P46664	Adss Adss2		1.04	Adenylosuccinate synthetase isozyme 2 (AMPSase 2) (AdSS 2) (EC 6.3.4.4) (Adenylosuccinate synthetase, acidic isozyme) (Adenylosuccinate synthetase, liver isozyme) (L-type adenylosuccinate synthetase) (IMP--aspartate ligase 2)
CAFS_CommonC_G_058690	Q9YH91	cldnd		1.04	Claudin-like protein ZF-A89 (Claudin d)
CAFS_CommonC_G_031622	Q27081	0		1.02	Clotting factor B (EC 3.4.21.85) (Coagulation factor B) [Cleaved into: Clotting factor B light chain; Clotting factor B heavy chain]
CAFS_CommonC_G_044325	Q61554	Fbn1 Fbn-1		1.01	Fibrillin-1 [Cleaved into: Asprosin]
CAFS_CommonC_G_016196	O93428	ctsd		0.99	Cathepsin D (EC 3.4.23.5)
CAFS_CommonC_G_029474	Q28689	ABCC2 EBCR MRP2		0.97	Canalicular multispecific organic anion transporter 1 (ATP-binding cassette sub-family C member 2) (Canalicular multidrug resistance protein) (Epithelial basolateral chloride conductance regulator) (Multidrug resistance-associated protein 2)
CAFS_CommonC_G_091583	Q00438	Ptbp1 Ptb Pybp Tbfii		0.96	Polypyrimidine tract-binding protein 1 (PTB) (Heterogeneous nuclear ribonucleoprotein I) (hnRNP I) (Pyrimidine-binding protein) (PYBP)
CAFS_CommonC_G_086079	P53760	LCAT		0.95	Phosphatidylcholine-sterol acyltransferase (EC 2.3.1.43) (Lecithin-cholesterol acyltransferase) (Phospholipid-cholesterol acyltransferase) (Fragment)
CAFS_CommonC_G_080468	Q14542	SLC29A2 DER12 ENT2 HNP36		0.94	Equilibrative nucleoside transporter 2 (36 kDa nucleolar protein HNP36) (Delayed-early response protein 12) (Equilibrative nitrobenzylmercaptopurine riboside-insensitive nucleoside transporter) (Equilibrative NBMPR-insensitive nucleoside transporter) (Hydrophobic nucleolar protein, 36 kDa) (Nucleoside transporter, ei-type) (Solute carrier family 29 member 2)
CAFS_CommonC_G_067069	Q7ZUF2	brd9		0.92	Bromodomain-containing protein 9
CAFS_CommonC_G_085336	P07379	Pck1		0.9	Phosphoenolpyruvate carboxykinase, cytosolic [GTP] (PEPCK-C) (EC 4.1.1.32)
CAFS_CommonC_G_071726	Q9Y342	PLLP PMLP TM4SF11		0.89	Plasmolipin (Plasma membrane proteolipid)
CAFS_CommonC_G_081237	Q1LV46	abhd14a si:ch211-231a1.1 zgc:85972		0.89	Protein ABHD14A (EC 3.-.-.-) (Alpha/beta hydrolase domain-containing protein 14A) (Abhydrolase domain-containing protein 14A)
CAFS_CommonC_G_011765	A3QK16	erlin2 si:dkey-204l11.2		0.88	Erlin-2 (Endoplasmic reticulum lipid raft-associated protein 2)
CAFS_CommonC_G_056598	Q66K64	DCAF15 C19orf72		0.88	DDB1- and CUL4-associated factor 15
CAFS_CommonC_G_069016	Q5D018	rbm8a rbm8 zgc:110525		0.88	RNA-binding protein 8A (RNA-binding motif protein 8A) (Ribonucleoprotein RBM8A)
CAFS_CommonC_G_073717	Q9BZP6	CHIA		0.87	Acidic mammalian chitinase (AMCase) (EC 3.2.1.14) (Lung-specific protein TSA1902)
CAFS_CommonC_G_077691	P52826	CRAT		0.87	Carnitine O-acetyltransferase (Carnitine acetylase) (EC 2.3.1.7) (Carnitine acetyltransferase) (CAT) (CrAT)
CAFS_CommonC_G_002898	P35556	FBN2		0.86	Fibrillin-2 [Cleaved into: Fibrillin-2 C-terminal peptide]
CAFS_CommonC_G_045334	Q86YT5	SLC13A5 NACT		0.86	Solute carrier family 13 member 5 (Na(+)/citrate cotransporter) (NaCT) (Sodium-coupled citrate transporter) (Sodium-dependent citrate transporter)
CAFS_CommonC_G_086234	O76840	mig-6 ppn-1 C37C3.6		0.82	Papilin (Abnormal cell migration protein 6)
CAFS_CommonC_G_091469	P43487	RANBP1		0.82	Ran-specific GTPase-activating protein (Ran-binding protein 1) (RanBP1)
CAFS_CommonC_G_087230	F1NHE9	KCNJ12		0.81	ATP-sensitive inward rectifier potassium channel 12 (Inward rectifier K(+) channel Kir2.2) (Potassium channel, inwardly rectifying subfamily J member 12)
CAFS_CommonC_G_062874	O35134	Polr1a Rpa1 Rpo1-4		0.8	DNA-directed RNA polymerase I subunit RPA1 (RNA polymerase I subunit A1) (EC 2.7.7.6) (DNA-directed RNA polymerase I largest subunit) (DNA-directed RNA polymerase I subunit A) (RNA polymerase I 194 kDa subunit) (RPA194)
CAFS_CommonC_G_059264	Q8K4P0	Wdr33 Wdc146		0.78	pre-mRNA 3' end processing protein WDR33 (WD repeat-containing protein 33) (WD repeat-containing protein of 146 kDa)
CAFS_CommonC_G_056643	P98160	HSPG2		0.77	Basement membrane-specific heparan sulfate proteoglycan core protein (HSPG) (Perlecan) (PLC) [Cleaved into: Endorepellin; LG3 peptide]
CAFS_CommonC_G_058919	O60381	HBP1		0.76	HMG box-containing protein 1 (HMG box transcription factor 1) (High mobility group box transcription factor 1)
CAFS_CommonC_G_070044	Q12864	CDH17		0.74	Cadherin-17 (Intestinal peptide-associated transporter HPT-1) (Liver-intestine cadherin) (LI-cadherin)
CAFS_CommonC_G_074395	O43278	SPINT1 HAI1 UNQ223/PRO256		0.74	Kunitz-type protease inhibitor 1 (Hepatocyte growth factor activator inhibitor type 1) (HAI-1)
CAFS_CommonC_G_078658	Q9DBG1	Cyp27a1		0.74	Sterol 26-hydroxylase, mitochondrial (EC 1.14.15.15) (5-beta-cholestane-3-alpha,7-alpha,12-alpha-triol 26-hydroxylase) (Cytochrome P-450C27/25) (Cytochrome P450 27) (Sterol 27-hydroxylase) (Vitamin D(3) 25-hydroxylase)
CAFS_CommonC_G_049397	Q5RE33	REEP5 DP1		0.71	Receptor expression-enhancing protein 5 (Polyposis locus protein 1 homolog)
CAFS_CommonC_G_073283	O14646	CHD1		0.71	Chromodomain-helicase-DNA-binding protein 1 (CHD-1) (EC 3.6.4.12) (ATP-dependent helicase CHD1)
CAFS_CommonC_G_062550	P45591	Cfl2		0.68	Cofilin-2 (Cofilin, muscle isoform)
CAFS_CommonC_G_008534	Q7SYJ9	spag7		0.67	Sperm-associated antigen 7 homolog
CAFS_CommonC_G_038414	Q86UP6	CUZD1 UNQ224/PRO257		0.64	CUB and zona pellucida-like domain-containing protein 1 (CUB and ZP domain-containing protein 1) (Transmembrane protein UO-44)
CAFS_CommonC_G_013161	P24032	0		0.59	Myosin regulatory light chain 2, smooth muscle minor isoform (MLC-2) (DTNB) (G1) (Isoform L20-B1)

## Sheet: down-regulated
gene_id	uniprot_accession	gene_name	log2FoldChange		Protein names		gene_id	uniprot_accession	gene_name	log2FoldChange			Protein names		gene_id	uniprot_accession	gene_name	log2FoldChange		Protein names
			Ⅱ (a' and b')	Ⅲ (b' and c')						Ⅱ (d‘)	Ⅲ (d‘ and e’)	Ⅳ (d‘ and e’)						Ⅳ (f‘)	Ⅱ (g’)
CAFS_CommonC_G_015615	Q6GQN8	mecr zgc:110153	-2.02522		Enoyl-[acyl-carrier-protein] reductase, mitochondrial (EC 1.3.1.104) (2-enoyl thioester reductase)		CAFS_CommonC_G_022526	Q68FD5	Cltc	-0.887108	-1.02484	-1.11451	Clathrin heavy chain 1		CAFS_CommonC_G_049212	Q66KY3	cuta	-1.57538		Protein CutA homolog
CAFS_CommonC_G_016777	P98087	Cbln2		-2.21463	Cerebellin-2 (Cerebellin-like protein)		CAFS_CommonC_G_051681	Q803A7	sepsecs sla/lpl zgc:55980	-1.47049	-1.4494	-0.924434	O-phosphoseryl-tRNA(Sec) selenium transferase (EC 2.9.1.2) (Selenocysteine synthase) (Sec synthase) (Selenocysteinyl-tRNA(Sec) synthase) (Sep-tRNA:Sec-tRNA synthase) (SepSecS) (Soluble liver antigen/liver pancreas antigen-like) (UGA suppressor tRNA-associated protein homolog)		CAFS_CommonC_G_086463	Q86UD5	SLC9B2 NHA2 NHEDC2	-1.4809		Sodium/hydrogen exchanger 9B2 (Na(+)/H(+) exchanger NHA2) (Na(+)/H(+) exchanger-like domain-containing protein 2) (NHE domain-containing protein 2) (Sodium/hydrogen exchanger-like domain-containing protein 2) (Solute carrier family 9 subfamily B member 2)
CAFS_CommonC_G_059048	Q90487	hbaa1		-1.96684	Hemoglobin subunit alpha (Alpha-globin aa1) (Hemoglobin alpha chain)		CAFS_CommonC_G_027286	Q8R4Y4	Stab1 Feel1	-0.778533	-1.00177	-0.787996	Stabilin-1 (Fasciclin, EGF-like, laminin-type EGF-like and link domain-containing scavenger receptor 1) (FEEL-1)		CAFS_CommonC_G_025234	O60260	PRKN PARK2	-1.47954		E3 ubiquitin-protein ligase parkin (Parkin) (EC 2.3.2.31) (Parkin RBR E3 ubiquitin-protein ligase) (Parkinson juvenile disease protein 2) (Parkinson disease protein 2)
CAFS_CommonC_G_021756	Q6TGV7	abracl si:dkey-34f16.3	-1.90657		Costars family protein ABRACL (ABRA C-terminal-like protein)		CAFS_CommonC_G_038874	Q9CTG6	Atp13a2	-1.07697	-1.36136	-0.912126	Cation-transporting ATPase 13A2 (EC 3.6.3.-)		CAFS_CommonC_G_016820	Q1PS67	tert	-1.43578		Telomerase reverse transcriptase (EC 2.7.7.49) (Telomerase catalytic subunit)
CAFS_CommonC_G_055903	Q5BLK4	Tut7 Kiaa1711 Zcchc6	-1.73799		Terminal uridylyltransferase 7 (TUTase 7) (EC 2.7.7.52) (Zinc finger CCHC domain-containing protein 6)		CAFS_CommonC_G_013847	Q9EPW4	Clec3a Clecsf1 Gm796	-1.09441	-1.1007	-1.11919	C-type lectin domain family 3 member A (C-type lectin superfamily member 1) (Cartilage-derived C-type lectin)		CAFS_CommonC_G_064659	Q90502	0	-1.41339		Thread biopolymer filament subunit gamma
CAFS_CommonC_G_057143	Q9CQ40	Mrpl49	-1.60474		39S ribosomal protein L49, mitochondrial (L49mt) (MRP-L49)		CAFS_CommonC_G_048199	A2BIJ3	bsdc1 si:ch211-51n3.2 zgc:100785		-0.990094	-0.724913	BSD domain-containing protein 1		CAFS_CommonC_G_070958	Q86VK4	ZNF410 APA1	-1.41077		Zinc finger protein 410 (Another partner for ARF 1) (Zinc finger protein APA-1)
CAFS_CommonC_G_081880	Q9JIQ3	Diablo Smac	-1.57901		Diablo homolog, mitochondrial (Direct IAP-binding protein with low pI) (Second mitochondria-derived activator of caspase) (Smac)		CAFS_CommonC_G_002981	A3KQS4	mindy1 fam63a si:ch211-210h11.5		-0.916631	-1.02826	Ubiquitin carboxyl-terminal hydrolase MINDY-1 (EC 3.4.19.12) (Deubiquitinating enzyme MINDY-1) (Protein FAM63A)		CAFS_CommonC_G_017493	Q98TT6	eif4ebp3l eif4ebp3 zgc:56330	-1.40848		Eukaryotic translation initiation factor 4E-binding protein 3-like (4E-BP3) (eIF4E-binding protein 3) (Eukaryotic translation initiation factor 4E-1A-binding protein) (4E-BP) (eIF4E-1A-binding protein)
CAFS_CommonC_G_070157	A2PYL6	HK2	-1.51717		Hexokinase-2 (EC 2.7.1.1) (Hexokinase type II) (HK II)		CAFS_CommonC_G_038957	A4IGK4	rbm5 TGas113j08.1		-1.75568	-1.43211	RNA-binding protein 5 (RNA-binding motif protein 5)		CAFS_CommonC_G_020411	P80219	BDMD1	-1.40549		Duodenase-1 (EC 3.4.21.-) (Duodenase I) (Duodenum serine protease)
CAFS_CommonC_G_091632	Q71KT5	Tm7sf2		-1.52443	Delta(14)-sterol reductase (Delta-14-SR) (EC 1.3.1.70) (3-beta-hydroxysterol Delta (14)-reductase) (C-14 sterol reductase) (C14SR) (Sterol C14-reductase) (Transmembrane 7 superfamily member 2)		CAFS_CommonC_G_053521	A4QNP0	tox4		-0.783737	-1.12084	TOX high mobility group box family member 4		CAFS_CommonC_G_032249	P53675	CLTCL1 CLH22 CLTCL CLTD	-1.36916		Clathrin heavy chain 2 (Clathrin heavy chain on chromosome 22) (CLH-22)
CAFS_CommonC_G_058059	P25785	Timp2 Timp-2	-1.49229		Metalloproteinase inhibitor 2 (Tissue inhibitor of metalloproteinases 2) (TIMP-2)		CAFS_CommonC_G_077120	A6QR55	USP4		-1.26766	-1.08537	Ubiquitin carboxyl-terminal hydrolase 4 (EC 3.4.19.12) (Deubiquitinating enzyme 4) (Ubiquitin thioesterase 4) (Ubiquitin-specific-processing protease 4)		CAFS_CommonC_G_042074	P53675	CLTCL1 CLH22 CLTCL CLTD	-1.36598		Clathrin heavy chain 2 (Clathrin heavy chain on chromosome 22) (CLH-22)
CAFS_CommonC_G_014144	Q3ZBF8	CERS2 LASS2	-1.48643		Ceramide synthase 2 (CerS2) (LAG1 longevity assurance homolog 2)		CAFS_CommonC_G_014048	A7YD35	dio3		-1.70144	-1.2003	Thyroxine 5-deiodinase (EC 1.21.99.3) (5DIII) (DIOIII) (Type 3 DI) (Type III iodothyronine deiodinase)		CAFS_CommonC_G_073784	P82013	VDAC2	-1.35474		Voltage-dependent anion-selective channel protein 2 (VDAC-2) (Outer mitochondrial membrane protein porin 2)
CAFS_CommonC_G_016234	P08478	pam-a	-1.46907		Peptidyl-glycine alpha-amidating monooxygenase A (PAM-A) (Peptide C-terminal alpha-amidating enzyme I) (AE-I) (Peptidyl-glycine alpha-amidating monooxygenase I) [Includes: Peptidylglycine alpha-hydroxylating monooxygenase A (PHM-A) (EC 1.14.17.3); Peptidyl-alpha-hydroxyglycine alpha-amidating lyase A (EC 4.3.2.5) (Peptidylamidoglycolate lyase-A) (PAL-A)]		CAFS_CommonC_G_090893	A7Z033	TCP11L2		-0.900458	-1.11106	T-complex protein 11-like protein 2		CAFS_CommonC_G_054788	Q9UBS8	RNF14 ARA54 HRIHFB2038	-1.35291		E3 ubiquitin-protein ligase RNF14 (EC 2.3.2.31) (Androgen receptor-associated protein 54) (HFB30) (RING finger protein 14) (Triad2 protein)
CAFS_CommonC_G_082693	Q9D856	Slc39a5 Zip5	-1.46527		Zinc transporter ZIP5 (Solute carrier family 39 member 5) (Zrt- and Irt-like protein 5) (ZIP-5)		CAFS_CommonC_G_047958	B2GUZ1	Usp4		-1.29309	-1.11103	Ubiquitin carboxyl-terminal hydrolase 4 (EC 3.4.19.12) (Deubiquitinating enzyme 4) (Ubiquitin thioesterase 4) (Ubiquitin-specific-processing protease 4)		CAFS_CommonC_G_055675	Q8HYP5	CCL21	-1.3375		C-C motif chemokine 21 (Small-inducible cytokine A21)
CAFS_CommonC_G_018928	Q9D906	Atg7 Apg7l	-1.45969		Ubiquitin-like modifier-activating enzyme ATG7 (ATG12-activating enzyme E1 ATG7) (Autophagy-related protein 7) (APG7-like) (mAGP7) (Ubiquitin-activating enzyme E1-like protein)		CAFS_CommonC_G_063731	B3DIV9	klhl40a kbtbd5a		-0.983429	-0.873634	Kelch-like protein 40a (Kelch repeat and BTB domain-containing protein 5a)		CAFS_CommonC_G_068544	A0JMF1	ctc1 zgc:153125	-1.33644		CST complex subunit CTC1 (Conserved telomere maintenance component 1)
CAFS_CommonC_G_072104	Q810Q5	Nmes1		-1.46397	Normal mucosa of esophagus-specific gene 1 protein		CAFS_CommonC_G_051493	F6P3G4	psmd11a		-1.56346	-1.21327	26S proteasome non-ATPase regulatory subunit 11A (26S proteasome regulatory subunit RPN6-A)		CAFS_CommonC_G_004573	Q8BG60	Txnip Vdup1	-1.33125		Thioredoxin-interacting protein (Vitamin D3 up-regulated protein 1)
CAFS_CommonC_G_084136	Q96F25	ALG14	-1.44842		UDP-N-acetylglucosamine transferase subunit ALG14 homolog		CAFS_CommonC_G_038482	O08705	Slc10a1 Ntcp		-1.48153	-1.08033	Sodium/bile acid cotransporter (Na(+)/bile acid cotransporter) (Na(+)/taurocholate transport protein) (Sodium/taurocholate cotransporting polypeptide) (Solute carrier family 10 member 1)		CAFS_CommonC_G_064955	Q60716	P4ha2	-1.32772		Prolyl 4-hydroxylase subunit alpha-2 (4-PH alpha-2) (EC 1.14.11.2) (Procollagen-proline,2-oxoglutarate-4-dioxygenase subunit alpha-2)
CAFS_CommonC_G_036507	P79784	ENTPD2 CD39L1	-1.43752		Ectonucleoside triphosphate diphosphohydrolase 2 (NTPDase 2) (EC 3.6.1.-) (CD39 antigen-like 1) (Ecto-ATP diphosphohydrolase 2) (Ecto-ATPDase 2) (Ecto-ATPase 2)		CAFS_CommonC_G_057172	O14681	EI24 PIG8		-0.955853	-1.05182	Etoposide-induced protein 2.4 homolog (p53-induced gene 8 protein)		CAFS_CommonC_G_061215	Q96Q27	ASB2	-1.30918		Ankyrin repeat and SOCS box protein 2 (ASB-2)
CAFS_CommonC_G_064263	O15389	SIGLEC5 CD33L2 OBBP2		-1.43931	Sialic acid-binding Ig-like lectin 5 (Siglec-5) (CD33 antigen-like 2) (Obesity-binding protein 2) (OB-BP2) (OB-binding protein 2) (CD antigen CD170)		CAFS_CommonC_G_014642	O35593	Psmd14 Pad1		-1.32465	-1.20646	26S proteasome non-ATPase regulatory subunit 14 (EC 3.4.19.-) (26S proteasome regulatory subunit RPN11) (MAD1)		CAFS_CommonC_G_080595	Q32LQ4	bhmt wu:fb53h01 zgc:123027	-1.30214		Betaine--homocysteine S-methyltransferase 1 (EC 2.1.1.5)
CAFS_CommonC_G_056110	Q59A28	CRYZL1	-1.43387		Quinone oxidoreductase-like protein 1 (EC 1.-.-.-) (Quinone oxidoreductase homolog 1) (QOH-1) (Zeta-crystallin homolog)		CAFS_CommonC_G_087523	O60449	LY75 CD205 CLEC13B		-1.33359	-1.55517	Lymphocyte antigen 75 (Ly-75) (C-type lectin domain family 13 member B) (DEC-205) (gp200-MR6) (CD antigen CD205)		CAFS_CommonC_G_024513	Q9DAZ9	Zfyve19 Anchr	-1.29331		Abscission/NoCut checkpoint regulator (ANCHR) (Zinc finger FYVE domain-containing protein 19)
CAFS_CommonC_G_067609	Q6AY04	Maip1	-1.42759		m-AAA protease-interacting protein 1, mitochondrial (Matrix AAA peptidase-interacting protein 1)		CAFS_CommonC_G_024938	O75071	EFCAB14 KIAA0494		-0.996563	-0.923182	EF-hand calcium-binding domain-containing protein 14		CAFS_CommonC_G_000410	Q9H254	SPTBN4 KIAA1642 SPTBN3	-1.2781		Spectrin beta chain, non-erythrocytic 4 (Beta-IV spectrin) (Spectrin, non-erythroid beta chain 3)
CAFS_CommonC_G_079693	Q13115	DUSP4 MKP2 VH2	-1.42647		Dual specificity protein phosphatase 4 (EC 3.1.3.16) (EC 3.1.3.48) (Dual specificity protein phosphatase hVH2) (Mitogen-activated protein kinase phosphatase 2) (MAP kinase phosphatase 2) (MKP-2)		CAFS_CommonC_G_035985	O75140	DEPDC5 KIAA0645		-1.02988	-1.32869	GATOR complex protein DEPDC5 (DEP domain-containing protein 5)		CAFS_CommonC_G_028361	Q6NYH1	ift122 zgc:77217	-1.27438		Intraflagellar transport protein 122 homolog
CAFS_CommonC_G_083647	P04047	TK1	-1.42475		Thymidine kinase, cytosolic (EC 2.7.1.21)		CAFS_CommonC_G_073653	P12955	PEPD PRD		-1.07762	-1.30932	Xaa-Pro dipeptidase (X-Pro dipeptidase) (EC 3.4.13.9) (Imidodipeptidase) (Peptidase D) (Proline dipeptidase) (Prolidase)		CAFS_CommonC_G_029680	Q0V9S0	tarsl2	-1.27424		Threonine--tRNA ligase 2, cytoplasmic (EC 6.1.1.3) (Threonyl-tRNA synthetase) (ThrRS) (Threonyl-tRNA synthetase-like protein 2)
CAFS_CommonC_G_069794	O02740	GUCY2F GUC2F		-1.41982	Retinal guanylyl cyclase 2 (RETGC-2) (EC 4.6.1.2) (Guanylate cyclase 2F, retinal) (Guanylate cyclase F) (GC-F) (Rod outer segment membrane guanylate cyclase 2) (ROS-GC2)		CAFS_CommonC_G_013955	P13668	Stmn1 Lap18		-1.30447	-1.33308	Stathmin (Leukemia-associated phosphoprotein p18) (Metablastin) (Oncoprotein 18) (Op18) (Phosphoprotein p19) (pp19) (Pr22 protein) (Prosolin) (pp17)		CAFS_CommonC_G_008900	Q6DHS9	slc25a48 zgc:92090	-1.25305		Solute carrier family 25 member 48
CAFS_CommonC_G_076648	A8T677	PCSK9	-1.40679		Proprotein convertase subtilisin/kexin type 9 (EC 3.4.21.-) (Proprotein convertase 9) (PC9) (Subtilisin/kexin-like protease PC9)		CAFS_CommonC_G_067064	P21566	CFL2		-0.653752	-0.644705	Cofilin-2 (Cofilin, muscle isoform)		CAFS_CommonC_G_002946	Q06547	GABPB1 E4TF1B GABPB GABPB2	-1.2463		GA-binding protein subunit beta-1 (GABP subunit beta-1) (GABPB-1) (GABP subunit beta-2) (GABPB-2) (Nuclear respiratory factor 2) (Transcription factor E4TF1-47) (Transcription factor E4TF1-53)
CAFS_CommonC_G_030257	Q2QL79	CAV1	-1.40371		Caveolin-1		CAFS_CommonC_G_027150	P22670	RFX1		-1.02359	-0.994194	MHC class II regulatory factor RFX1 (Enhancer factor C) (EF-C) (Regulatory factor X 1) (RFX) (Transcription factor RFX1)		CAFS_CommonC_G_039839	Q9UPY8	MAPRE3	-1.24581		Microtubule-associated protein RP/EB family member 3 (EB1 protein family member 3) (EBF3) (End-binding protein 3) (EB3) (RP3)
CAFS_CommonC_G_027986	P97608	Oplah	-1.39346		5-oxoprolinase (EC 3.5.2.9) (5-oxo-L-prolinase) (5-OPase) (Pyroglutamase)		CAFS_CommonC_G_052495	P30419	NMT1 NMT		-0.938922	-0.654149	Glycylpeptide N-tetradecanoyltransferase 1 (EC 2.3.1.97) (Myristoyl-CoA:protein N-myristoyltransferase 1) (NMT 1) (Type I N-myristoyltransferase) (Peptide N-myristoyltransferase 1)		CAFS_CommonC_G_078053	Q0P5H7	RARS2 RARSL	-1.23845		Probable arginine--tRNA ligase, mitochondrial (EC 6.1.1.19) (Arginyl-tRNA synthetase) (ArgRS)
CAFS_CommonC_G_027831	Q7T346	ddit4 zgc:64114	-1.3863		DNA damage-inducible transcript 4 protein		CAFS_CommonC_G_058180	P32310	0		-1.03328	-1.3953	Blue-sensitive opsin (Blue cone photoreceptor pigment)		CAFS_CommonC_G_001634	Q5PQY6	lonp2 zgc:92557	-1.23837		Lon protease homolog 2, peroxisomal (EC 3.4.21.53)
CAFS_CommonC_G_050264	P08195	SLC3A2 MDU1	-1.38012		4F2 cell-surface antigen heavy chain (4F2hc) (4F2 heavy chain antigen) (Lymphocyte activation antigen 4F2 large subunit) (Solute carrier family 3 member 2) (CD antigen CD98)		CAFS_CommonC_G_020813	P47809	Map2k4 Jnkk1 Mek4 Mkk4 Prkmk4 Sek1 Serk1 Skk1		-0.766873	-0.673469	Dual specificity mitogen-activated protein kinase kinase 4 (MAP kinase kinase 4) (MAPKK 4) (EC 2.7.12.2) (C-JUN N-terminal kinase kinase 1) (JNK kinase 1) (JNKK 1) (JNK-activating kinase 1) (MAPK/ERK kinase 4) (MEK 4) (SAPK/ERK kinase 1) (SEK1)		CAFS_CommonC_G_070831	Q8K296	Mtmr3	-1.23538		Myotubularin-related protein 3 (EC 3.1.3.48) (Phosphatidylinositol-3,5-bisphosphate 3-phosphatase) (EC 3.1.3.95) (Phosphatidylinositol-3-phosphate phosphatase) (EC 3.1.3.64)
CAFS_CommonC_G_088996	Q7TN37	Trpm4 Ltrpc4	-1.37154		Transient receptor potential cation channel subfamily M member 4 (Calcium-activated non-selective cation channel 1) (Long transient receptor potential channel 4) (LTrpC-4) (LTrpC4)		CAFS_CommonC_G_038961	P52756	RBM5 H37 LUCA15		-0.694529	-0.736906	RNA-binding protein 5 (Protein G15) (Putative tumor suppressor LUCA15) (RNA-binding motif protein 5) (Renal carcinoma antigen NY-REN-9)		CAFS_CommonC_G_023436	Q8CIF6	Sidt2	-1.22779		SID1 transmembrane family member 2
CAFS_CommonC_G_053967	P25291	GP2	-1.36732		Pancreatic secretory granule membrane major glycoprotein GP2 (Pancreatic zymogen granule membrane protein GP-2)		CAFS_CommonC_G_092069	P54727	RAD23B		-1.2394	-1.10151	UV excision repair protein RAD23 homolog B (HR23B) (hHR23B) (XP-C repair-complementing complex 58 kDa protein) (p58)		CAFS_CommonC_G_005217	Q16204	CCDC6 D10S170 TST1	-1.2241		Coiled-coil domain-containing protein 6 (Papillary thyroid carcinoma-encoded protein) (Protein H4)
CAFS_CommonC_G_028694	P30825	SLC7A1 ATRC1 ERR REC1L		-1.37181	High affinity cationic amino acid transporter 1 (CAT-1) (CAT1) (Ecotropic retroviral leukemia receptor homolog) (Ecotropic retrovirus receptor homolog) (Solute carrier family 7 member 1) (System Y+ basic amino acid transporter)		CAFS_CommonC_G_030379	P58137	Acot8 Pte1 Pte2		-1.11157	-1.25385	Acyl-coenzyme A thioesterase 8 (Acyl-CoA thioesterase 8) (EC 3.1.2.27) (Choloyl-coenzyme A thioesterase) (Peroxisomal acyl-CoA thioesterase 2) (PTE-2) (Peroxisomal acyl-coenzyme A thioester hydrolase 1) (PTE-1) (Peroxisomal long-chain acyl-CoA thioesterase 1)		CAFS_CommonC_G_057407	Q15063	POSTN OSF2	-1.21865		Periostin (PN) (Osteoblast-specific factor 2) (OSF-2)
CAFS_CommonC_G_088757	P83917	Cbx1 Cbx		-1.36714	Chromobox protein homolog 1 (Heterochromatin protein 1 homolog beta) (HP1 beta) (Heterochromatin protein p25) (M31) (Modifier 1 protein)		CAFS_CommonC_G_066246	P60192	Snapin Bloc1s7 Snap25bp Snapap		-0.984452	-0.886139	SNARE-associated protein Snapin (Biogenesis of lysosome-related organelles complex 1 subunit 7) (BLOC-1 subunit 7) (Synaptosomal-associated protein 25-binding protein) (SNAP-associated protein)		CAFS_CommonC_G_057603	Q8IUG5	MYO18B	-1.21371		Unconventional myosin-XVIIIb
CAFS_CommonC_G_000914	Q02745	ST3GAL1 SIAT4A		-1.36711	CMP-N-acetylneuraminate-beta-galactosamide-alpha-2,3-sialyltransferase 1 (Alpha 2,3-ST 1) (Beta-galactoside alpha-2,3-sialyltransferase 1) (EC 2.4.99.4) (Gal-NAc6S) (Gal-beta-1,3-GalNAc-alpha-2,3-sialyltransferase) (ST3Gal I) (ST3GalI) (ST3GalA.1) (ST3O) (Sialyltransferase 4A) (SIAT4-A)		CAFS_CommonC_G_038864	P62193	Psmc1		-1.40822	-1.87078	26S proteasome regulatory subunit 4 (P26s4) (26S proteasome AAA-ATPase subunit RPT2) (Proteasome 26S subunit ATPase 1)		CAFS_CommonC_G_076721	P28072	PSMB6 LMPY Y	-1.21188		Proteasome subunit beta type-6 (EC 3.4.25.1) (Macropain delta chain) (Multicatalytic endopeptidase complex delta chain) (Proteasome delta chain) (Proteasome subunit Y)
CAFS_CommonC_G_007604	A7XYH5	SOBP JXC1		-1.36588	Sine oculis-binding protein homolog (Jackson circler protein 1)		CAFS_CommonC_G_004567	P62198	Psmc5 Sug1		-0.847385	-0.656581	26S proteasome regulatory subunit 8 (26S proteasome AAA-ATPase subunit RPT6) (Proteasome 26S subunit ATPase 5) (Proteasome subunit p45) (Thyroid hormone receptor-interacting protein 1) (TRIP1) (p45/SUG)		CAFS_CommonC_G_072624	P31029	AGXT AGT1	-1.20372		Serine--pyruvate aminotransferase, mitochondrial (SPT) (EC 2.6.1.51) (Alanine--glyoxylate aminotransferase) (AGT) (EC 2.6.1.44)
CAFS_CommonC_G_010712	O08565	Cxcr4 Cmkar4	-1.3645		C-X-C chemokine receptor type 4 (CXC-R4) (CXCR-4) (Fusin) (Leukocyte-derived seven transmembrane domain receptor) (LESTR) (Stromal cell-derived factor 1 receptor) (SDF-1 receptor) (CD antigen CD184)		CAFS_CommonC_G_079690	P84169	PSMD13		-0.990911	-0.870501	26S proteasome non-ATPase regulatory subunit 13 (26S proteasome regulatory subunit RPN9) (26S proteasome regulatory subunit S11) (26S proteasome regulatory subunit p40.5)		CAFS_CommonC_G_073315	Q6DG91	psmg1 wu:fl12g04 wu:fu18c08 zgc:91806	-1.20326		Proteasome assembly chaperone 1
CAFS_CommonC_G_054709	Q803N9	bzw1b bzw1l zgc:110545 zgc:55457 zgc:76909		-1.34968	Basic leucine zipper and W2 domain-containing protein 1-B		CAFS_CommonC_G_059377	P84652	hbb		-3.67548	-1.50749	Hemoglobin subunit beta (Beta-globin) (Hemoglobin beta chain)		CAFS_CommonC_G_042528	Q8BZ52	Fsd2 Spryd1	-1.19883		Fibronectin type III and SPRY domain-containing protein 2 (Minispryn) (SPRY domain-containing protein 1)
CAFS_CommonC_G_056013	P62630	Eef1a1 Eef1a		-1.33758	Elongation factor 1-alpha 1 (EF-1-alpha-1) (Elongation factor Tu) (EF-Tu) (Eukaryotic elongation factor 1 A-1) (eEF1A-1)		CAFS_CommonC_G_002832	Q00872	MYBPC1 MYBPCS		-1.23823	-0.739939	Myosin-binding protein C, slow-type (Slow MyBP-C) (C-protein, skeletal muscle slow isoform)		CAFS_CommonC_G_042527	A1L4K1	FSD2 SPRYD1	-1.19748		Fibronectin type III and SPRY domain-containing protein 2 (SPRY domain-containing protein 1)
CAFS_CommonC_G_045350	B1H1X4	srrt-a ars2-a	-1.33787		Serrate RNA effector molecule homolog A (Arsenite-resistance protein 2-A)		CAFS_CommonC_G_010167	Q02318	CYP27A1 CYP27		-1.22429	-1.35197	Sterol 26-hydroxylase, mitochondrial (EC 1.14.15.15) (5-beta-cholestane-3-alpha,7-alpha,12-alpha-triol 26-hydroxylase) (Cytochrome P-450C27/25) (Cytochrome P450 27) (Sterol 27-hydroxylase) (Vitamin D(3) 25-hydroxylase)		CAFS_CommonC_G_016031	Q12988	HSPB3 HSP27 HSPL27	-1.19602		Heat shock protein beta-3 (HspB3) (Heat shock 17 kDa protein) (HSP 17) (Protein 3)
CAFS_CommonC_G_006727	Q9NWT8	AURKAIP1 AIP AKIP MRPS38	-1.33161		Aurora kinase A-interacting protein (AURKA-interacting protein) (28S ribosomal protein S38, mitochondrial) (MRP-S38) (Mitochondrial small ribosomal subunit protein mS38)		CAFS_CommonC_G_077394	Q0IIF7	USP14		-0.905844	-0.84996	Ubiquitin carboxyl-terminal hydrolase 14 (EC 3.4.19.12) (Deubiquitinating enzyme 14) (Ubiquitin thioesterase 14) (Ubiquitin-specific-processing protease 14)		CAFS_CommonC_G_047968	Q6ZSB9	ZBTB49 ZNF509	-1.19136		Zinc finger and BTB domain-containing protein 49 (Zinc finger protein 509)
CAFS_CommonC_G_056105	Q5ZID2	PDCD2L RCJMB04_27n18		-1.33181	Programmed cell death protein 2-like		CAFS_CommonC_G_020485	Q12983	BNIP3 NIP3		-1.09117	-0.629643	BCL2/adenovirus E1B 19 kDa protein-interacting protein 3		CAFS_CommonC_G_013491	Q9Y5A7	NUB1 NYREN18	-1.18955		NEDD8 ultimate buster 1 (Negative regulator of ubiquitin-like proteins 1) (Renal carcinoma antigen NY-REN-18)
CAFS_CommonC_G_037432	A5D7K7	YIPF7		-1.31846	Protein YIPF7 (YIP1 family member 7)		CAFS_CommonC_G_047445	Q148G5	PRODH		-1.29581	-1.10571	Proline dehydrogenase 1, mitochondrial (EC 1.5.5.2) (Proline oxidase)		CAFS_CommonC_G_045082	Q8WVM8	SCFD1 C14orf163 KIAA0917 STXBP1L2 FKSG23	-1.18713		Sec1 family domain-containing protein 1 (SLY1 homolog) (Sly1p) (Syntaxin-binding protein 1-like 2)
CAFS_CommonC_G_021553	Q90260	ascl1b ash ashb	-1.31334		Achaete-scute homolog 1b (Zash-1b)		CAFS_CommonC_G_057909	Q15008	PSMD6 KIAA0107 PFAAP4		-0.998527	-1.09366	26S proteasome non-ATPase regulatory subunit 6 (26S proteasome regulatory subunit RPN7) (26S proteasome regulatory subunit S10) (Breast cancer-associated protein SGA-113M) (Phosphonoformate immuno-associated protein 4) (Proteasome regulatory particle subunit p44S10) (p42A)		CAFS_CommonC_G_046925	P0C1S9	Daglb	-1.1871		Sn1-specific diacylglycerol lipase beta (DGL-beta) (EC 3.1.1.-)
CAFS_CommonC_G_074375	B9EJR8	Dnaaf5 Heatr2	-1.3125		Dynein assembly factor 5, axonemal (HEAT repeat-containing protein 2)		CAFS_CommonC_G_075606	Q18PF5	rhcg1		-2.30453	-1.3889	Ammonium transporter Rh type C 1 (FRhcg1) (Rhesus blood group family type C glycoprotein 1) (RHCG-1) (Rh family type C glycoprotein 1) (Rh type C glycoprotein 1)		CAFS_CommonC_G_043320	Q9N2D0	AHSG FETUA	-1.18663		Alpha-2-HS-glycoprotein (Fetuin-A) [Cleaved into: Alpha-2-HS-glycoprotein chain A; Alpha-2-HS-glycoprotein chain B]
CAFS_CommonC_G_007521	Q9BV94	EDEM2 C20orf31 C20orf49 UNQ573/PRO1135	-1.3119		ER degradation-enhancing alpha-mannosidase-like protein 2		CAFS_CommonC_G_005628	Q19KH7	rhcg		-2.87468	-1.44299	Ammonium transporter Rh type C (Rhesus blood group family type C glycoprotein) (Rh family type C glycoprotein) (Rh type C glycoprotein)		CAFS_CommonC_G_030593	Q8JFP1	EIF4A2 RCJMB04_14a6	-1.18267		Eukaryotic initiation factor 4A-II (eIF-4A-II) (eIF4A-II) (EC 3.6.4.13) (ATP-dependent RNA helicase eIF4A-2)
CAFS_CommonC_G_080913	Q7ZW77	msmo1 sc4mol zgc:56437	-1.31022		Methylsterol monooxygenase 1 (EC 1.14.18.9) (C-4 methylsterol oxidase)		CAFS_CommonC_G_060563	Q1ECZ9	rsrp1 zgc:136474		-0.984558	-1.26177	Arginine/serine-rich protein 1		CAFS_CommonC_G_012149	Q0P4A7	snap47 zgc:153222	-1.17945		Synaptosomal-associated protein 47 (SNAP-47) (Synaptosomal-associated 47 kDa protein)
CAFS_CommonC_G_076698	Q0VCR7	MTHFD1L	-1.29736		Monofunctional C1-tetrahydrofolate synthase, mitochondrial (EC 6.3.4.3) (Formyltetrahydrofolate synthetase)		CAFS_CommonC_G_048330	Q28300	GNAT1		-3.43156	-2.75314	Guanine nucleotide-binding protein G(t) subunit alpha-1 (Transducin alpha-1 chain)		CAFS_CommonC_G_046077	Q8NB12	SMYD1	-1.17158		Histone-lysine N-methyltransferase SMYD1 (EC 2.1.1.43) (SET and MYND domain-containing protein 1)
CAFS_CommonC_G_002891	Q5BJC1	sptssa ssspta zgc:112487	-1.29683		Serine palmitoyltransferase small subunit A (Small subunit of serine palmitoyltransferase A) (ssSPTa)		CAFS_CommonC_G_017627	Q32KH5	GALNS		-1.33168	-1.56768	N-acetylgalactosamine-6-sulfatase (EC 3.1.6.4) (Chondroitinsulfatase) (Chondroitinase) (Galactose-6-sulfate sulfatase) (N-acetylgalactosamine-6-sulfate sulfatase) (GalNAc6S sulfatase)		CAFS_CommonC_G_041842	Q9D773	Mrpl2	-1.16442		39S ribosomal protein L2, mitochondrial (L2mt) (MRP-L2)
CAFS_CommonC_G_039655	Q5JVL4	EFHC1	-1.29633		EF-hand domain-containing protein 1 (Myoclonin-1)		CAFS_CommonC_G_015038	Q3SYX0	NDRG1		-1.45869	-1.21223	Protein NDRG1 (N-myc downstream-regulated gene 1 protein)		CAFS_CommonC_G_043296	O08523	Tecta	-1.15346		Alpha-tectorin
CAFS_CommonC_G_064011	Q5ZMA6	NADSYN1 RCJMB04_2l1	-1.28843		Glutamine-dependent NAD(+) synthetase (EC 6.3.5.1) (NAD(+) synthase [glutamine-hydrolyzing]) (NAD(+) synthetase)		CAFS_CommonC_G_006752	Q3ZB90	kbtbd12 klhdc6 zgc:113365		-1.28653	-1.22413	Kelch repeat and BTB domain-containing protein 12 (Kelch domain-containing protein 6)		CAFS_CommonC_G_027744	Q5R4I3	UBXN4 UBXD2	-1.14979		UBX domain-containing protein 4 (UBX domain-containing protein 2)
CAFS_CommonC_G_064839	O15393	TMPRSS2 PRSS10	-1.28656		Transmembrane protease serine 2 (EC 3.4.21.-) (Serine protease 10) [Cleaved into: Transmembrane protease serine 2 non-catalytic chain; Transmembrane protease serine 2 catalytic chain]		CAFS_CommonC_G_092072	Q4KMA2	Rad23b		-1.79239	-1.98527	UV excision repair protein RAD23 homolog B		CAFS_CommonC_G_048335	Q12873	CHD3	-1.14557		Chromodomain-helicase-DNA-binding protein 3 (CHD-3) (EC 3.6.4.12) (ATP-dependent helicase CHD3) (Mi-2 autoantigen 240 kDa protein) (Mi2-alpha) (Zinc finger helicase) (hZFH)
CAFS_CommonC_G_077551	Q3T0L2	ERP44 TXNDC4	-1.28363		Endoplasmic reticulum resident protein 44 (ER protein 44) (ERp44) (Thioredoxin domain-containing protein 4)		CAFS_CommonC_G_005967	Q4KMM3	Oxr1 C7 Gm1238		-0.912366	-0.858901	Oxidation resistance protein 1 (Protein C7)		CAFS_CommonC_G_085004	Q9Y4K4	MAP4K5	-1.14338		Mitogen-activated protein kinase kinase kinase kinase 5 (EC 2.7.11.1) (Kinase homologous to SPS1/STE20) (KHS) (MAPK/ERK kinase kinase kinase 5) (MEK kinase kinase 5) (MEKKK 5)
CAFS_CommonC_G_014970	P59708	Sf3b6 Sf3b14	-1.27937		Splicing factor 3B subunit 6 (Pre-mRNA branch site protein p14) (SF3b 14 kDa subunit)		CAFS_CommonC_G_089606	Q4VBT5	mkrn1 si:ch211-9f20.3 zgc:110403		-0.910053	-0.728866	Probable E3 ubiquitin-protein ligase makorin-1 (EC 2.3.2.27) (RING-type E3 ubiquitin transferase makorin-1)		CAFS_CommonC_G_014148	Q1LWV7	meak7 KIAA1609 tldc1 si:ch211-260p9.6 zgc:153621	-1.1422		MTOR-associated protein MEAK7 (MEAK7) (TBC/LysM-associated domain-containing protein 1) (TLD domain-containing protein 1)
CAFS_CommonC_G_074777	Q7T2B0	slc44a4 ctl4	-1.27513		Choline transporter-like protein 4 (Solute carrier family 44 member 4)		CAFS_CommonC_G_068125	Q501J6	Ddx17		-1.06903	-1.18533	Probable ATP-dependent RNA helicase DDX17 (EC 3.6.4.13) (DEAD box protein 17)		CAFS_CommonC_G_037420	P61161	Actr2 Arp2	-1.13888		Actin-related protein 2 (Actin-like protein 2)
CAFS_CommonC_G_023189	P45452	MMP13	-1.26557		Collagenase 3 (EC 3.4.24.-) (Matrix metalloproteinase-13) (MMP-13)		CAFS_CommonC_G_075402	Q58DA0	PSMD4		-1.33099	-0.948504	26S proteasome non-ATPase regulatory subunit 4 (26S proteasome regulatory subunit RPN10)		CAFS_CommonC_G_071308	E1C1L6	ENTPD5	-1.13745		Ectonucleoside triphosphate diphosphohydrolase 5 (NTPDase 5) (EC 3.6.1.6) (Guanosine-diphosphatase ENTPD5) (GDPase ENTPD5) (EC 3.6.1.42) (Uridine-diphosphatase ENTPD5) (UDPase ENTPD5)
CAFS_CommonC_G_012987	P97479	Myo7a Myo7	-1.26479		Unconventional myosin-VIIa		CAFS_CommonC_G_012889	Q5F418	PSMD1 RCJMB04_3m24		-1.18108	-1.306	26S proteasome non-ATPase regulatory subunit 1 (26S proteasome regulatory subunit RPN2) (26S proteasome regulatory subunit S1)		CAFS_CommonC_G_037720	Q3SX44	DDAH2	-1.1372		N(G),N(G)-dimethylarginine dimethylaminohydrolase 2 (DDAH-2) (Dimethylarginine dimethylaminohydrolase 2) (EC 3.5.3.18) (DDAHII) (Dimethylargininase-2)
CAFS_CommonC_G_012279	Q80UM7	Mogs Gcs1	-1.2641		Mannosyl-oligosaccharide glucosidase (EC 3.2.1.106) (Glucosidase 1) (Glycoprotein-processing glucosidase I)		CAFS_CommonC_G_048609	Q5PQN5	Trim55 Murf2 Rnf29		-1.80735	-1.61042	Tripartite motif-containing protein 55 (Muscle-specific RING finger protein 2) (MuRF-2) (MuRF2) (RING finger protein 29)		CAFS_CommonC_G_018601	Q8CIF6	Sidt2	-1.1329		SID1 transmembrane family member 2
CAFS_CommonC_G_088509	O14792	HS3ST1 3OST 3OST1	-1.25862		Heparan sulfate glucosamine 3-O-sulfotransferase 1 (EC 2.8.2.23) (Heparan sulfate D-glucosaminyl 3-O-sulfotransferase 1) (3-OST-1) (Heparan sulfate 3-O-sulfotransferase 1) (h3-OST-1)		CAFS_CommonC_G_081443	Q5R5S4	PSMD1		-1.24	-1.47809	26S proteasome non-ATPase regulatory subunit 1 (26S proteasome regulatory subunit RPN2) (26S proteasome regulatory subunit S1)		CAFS_CommonC_G_088765	Q9BYM8	RBCK1 C20orf18 RNF54 UBCE7IP3 XAP3 XAP4	-1.12604		RanBP-type and C3HC4-type zinc finger-containing protein 1 (EC 2.3.2.31) (HBV-associated factor 4) (Heme-oxidized IRP2 ubiquitin ligase 1) (HOIL-1) (Hepatitis B virus X-associated protein 4) (RING finger protein 54) (RING-type E3 ubiquitin transferase HOIL-1) (Ubiquitin-conjugating enzyme 7-interacting protein 3)
CAFS_CommonC_G_034822	A9JSM3	Tmem238	-1.2573		Transmembrane protein 238		CAFS_CommonC_G_061443	Q5RDU7	YPEL5		-1.02113	-1.04752	Protein yippee-like 5		CAFS_CommonC_G_083797	Q90501	0	-1.12412		Thread biopolymer filament subunit alpha
CAFS_CommonC_G_056503	Q04791	0	-1.25717		Fatty acyl-CoA hydrolase precursor, medium chain (EC 3.1.2.-) (Thioesterase B)		CAFS_CommonC_G_008360	Q5T4S7	UBR4 KIAA0462 KIAA1307 RBAF600 ZUBR1		-0.748579	-0.709039	E3 ubiquitin-protein ligase UBR4 (EC 2.3.2.27) (600 kDa retinoblastoma protein-associated factor) (N-recognin-4) (RING-type E3 ubiquitin transferase UBR4) (Retinoblastoma-associated factor of 600 kDa) (RBAF600) (p600) (Zinc finger UBR1-type protein 1)		CAFS_CommonC_G_039156	Q9PU53	TERF2 TRF2	-1.12297		Telomeric repeat-binding factor 2 (TTAGGG repeat-binding factor 2) (Telomeric DNA-binding protein)
CAFS_CommonC_G_085029	Q7ZUN8	ykt6 zgc:55536	-1.25575		Synaptobrevin homolog YKT6 (EC 2.3.1.-)		CAFS_CommonC_G_024759	Q5TEA3	C20orf194		-1.40705	-1.06568	Uncharacterized protein C20orf194		CAFS_CommonC_G_053052	Q5RBP9	MPEG1	-1.11165		Macrophage-expressed gene 1 protein (Macrophage gene 1 protein) (Mpg-1)
CAFS_CommonC_G_075771	Q8IYB1	MB21D2 C3orf59	-1.25042		Protein MB21D2 (Mab-21 domain-containing protein 2)		CAFS_CommonC_G_062865	Q5VZP5	DUSP27		-0.793481	-0.702057	Inactive dual specificity phosphatase 27		CAFS_CommonC_G_071306	Q5EAC5	ZNF410	-1.11121		Zinc finger protein 410
CAFS_CommonC_G_010595	Q08499	PDE4D DPDE3	-1.2458		cAMP-specific 3',5'-cyclic phosphodiesterase 4D (EC 3.1.4.53) (DPDE3) (PDE43)		CAFS_CommonC_G_075601	Q5ZMM5	ZNF706 RCJMB04_1j21		-1.01603	-0.798208	Zinc finger protein 706		CAFS_CommonC_G_018594	Q1JQE0	SNW1 SKIIP	-1.10291		SNW domain-containing protein 1 (Nuclear protein SkiP) (Ski-interacting protein)
CAFS_CommonC_G_060891	Q17QL1	GNPDA2	-1.24263		Glucosamine-6-phosphate isomerase 2 (EC 3.5.99.6) (Glucosamine-6-phosphate deaminase 2) (GNPDA 2) (GlcN6P deaminase 2)		CAFS_CommonC_G_033913	Q63486	Rraga		-1.04791	-1.14654	Ras-related GTP-binding protein A (Rag A) (RagA)		CAFS_CommonC_G_084528	Q91060	0	-1.10066		Tubulin alpha chain [Cleaved into: Detyrosinated tubulin alpha chain]
CAFS_CommonC_G_018163	O95477	ABCA1 ABC1 CERP	-1.24002		ATP-binding cassette sub-family A member 1 (ATP-binding cassette transporter 1) (ABC-1) (ATP-binding cassette 1) (Cholesterol efflux regulatory protein)		CAFS_CommonC_G_086096	Q642H7	ric8a zgc:92294		-0.924121	-0.994341	Synembryn-A (Protein Ric-8A)		CAFS_CommonC_G_014563	Q9QWG5	Inpp4b	-1.09882		Type II inositol 3,4-bisphosphate 4-phosphatase (EC 3.1.3.66) (Inositol polyphosphate 4-phosphatase type II)
CAFS_CommonC_G_009256	Q7SZS1	sox21a sox21 sox30	-1.23922		Transcription factor Sox-21-A (SRY-box containing gene 21a)		CAFS_CommonC_G_069594	Q68EI3	agbl5 ccp5 zgc:91997		-1.17891	-1.71405	Cytosolic carboxypeptidase-like protein 5 (EC 3.4.17.-) (ATP/GTP-binding protein-like 5)		CAFS_CommonC_G_080448	Q7Z7L7	ZER1 C9orf60 ZYG ZYG11BL	-1.0978		Protein zer-1 homolog (Hzyg) (Zyg-11 homolog B-like protein) (Zyg11b-like protein)
CAFS_CommonC_G_016562	B7SXM5	ier2	-1.23898		Immediate early response gene 2 protein		CAFS_CommonC_G_038445	Q6AXM5	Cept1		-0.872412	-0.659513	Choline/ethanolaminephosphotransferase 1 (EC 2.7.8.1) (EC 2.7.8.2)		CAFS_CommonC_G_049115	Q7ZTI5	med21 surb7 si:ch211-203h15.4	-1.09153		Mediator of RNA polymerase II transcription subunit 21 (Mediator complex subunit 21) (RNA polymerase II holoenzyme component SRB7) (RNAPII complex component SRB7)
CAFS_CommonC_G_005306	Q8NFU3	TSTD1 KAT	-1.23837		Thiosulfate:glutathione sulfurtransferase (TST) (EC 2.8.1.-)		CAFS_CommonC_G_016335	Q6DBY2	naa50 mak3 nat13		-1.11855	-1.0259	N-alpha-acetyltransferase 50 (EC 2.3.1.258) (N-acetyltransferase NAT13) (N-epsilon-acetyltransferase 50) (EC 2.3.1.-) (NatE catalytic subunit)		CAFS_CommonC_G_029968	A8E657	AASS	-1.08593		Alpha-aminoadipic semialdehyde synthase, mitochondrial (LKR/SDH) [Includes: Lysine ketoglutarate reductase (LKR) (LOR) (EC 1.5.1.8); Saccharopine dehydrogenase (SDH) (EC 1.5.1.9)]
CAFS_CommonC_G_005901	Q5EA86	TMEM183	-1.2372		Transmembrane protein 183		CAFS_CommonC_G_005056	Q6NUQ1	RINT1		-1.22671	-1.45564	RAD50-interacting protein 1 (RAD50 interactor 1) (HsRINT-1) (RINT-1)		CAFS_CommonC_G_087074	A0PJR5	echdc3 zgc:158321	-1.08552		Enoyl-CoA hydratase domain-containing protein 3, mitochondrial
CAFS_CommonC_G_075104	O88822	Sc5d Sc5dl	-1.23142		Lathosterol oxidase (EC 1.14.19.20) (C-5 sterol desaturase) (Delta(7)-sterol 5-desaturase) (Delta(7)-sterol C5(6)-desaturase) (Lathosterol 5-desaturase) (Sterol-C5-desaturase)		CAFS_CommonC_G_055458	Q6NV18	nhej1 xlf zgc:85657		-1.16047	-1.60745	Non-homologous end-joining factor 1 (Protein cernunnos) (XRCC4-like factor)		CAFS_CommonC_G_044233	Q6NWH0	P5436 zgc:63470	-1.07855		UPF0696 protein C11orf68 homolog
CAFS_CommonC_G_007933	Q13115	DUSP4 MKP2 VH2	-1.23088		Dual specificity protein phosphatase 4 (EC 3.1.3.16) (EC 3.1.3.48) (Dual specificity protein phosphatase hVH2) (Mitogen-activated protein kinase phosphatase 2) (MAP kinase phosphatase 2) (MKP-2)		CAFS_CommonC_G_058642	Q6NYA0	srsf1b sfrs1 sfrs1b zgc:111894 zgc:65898 zgc:76897		-1.61534	-0.962803	Serine/arginine-rich splicing factor 1B (Splicing factor, arginine/serine-rich 1) (Splicing factor, arginine/serine-rich 1B)		CAFS_CommonC_G_075719	Q9DCZ1	Gmpr Gmpr1	-1.07754		GMP reductase 1 (GMPR 1) (EC 1.7.1.7) (Guanosine 5'-monophosphate oxidoreductase 1) (Guanosine monophosphate reductase 1)
CAFS_CommonC_G_007833	B5DEK8	Vopp1 Ecop	-1.22268		Vesicular, overexpressed in cancer, prosurvival protein 1 (EGFR-coamplified and overexpressed protein) (ECop)		CAFS_CommonC_G_001020	Q6NYL5	gpt2l gpt2 im:6791811 si:ch211-261f3.4		-0.870178	-0.856699	Alanine aminotransferase 2-like (ALT2) (EC 2.6.1.2) (Glutamate pyruvate transaminase 2) (GPT 2) (Glutamic--alanine transaminase 2) (Glutamic--pyruvic transaminase 2)		CAFS_CommonC_G_056588	Q8K4M5	Commd1 Murr1	-1.07742		COMM domain-containing protein 1 (Protein Murr1)
CAFS_CommonC_G_073241	P59017	Bcl2l13 Mil1	-1.2226		Bcl-2-like protein 13 (Bcl2-L-13) (Bcl-rambo) (Protein Mil1)		CAFS_CommonC_G_083748	Q6NZ09	adrm1b		-0.963094	-1.34278	Proteasomal ubiquitin receptor ADRM1		CAFS_CommonC_G_055655	O15397	IPO8 RANBP8	-1.07541		Importin-8 (Imp8) (Ran-binding protein 8) (RanBP8)
CAFS_CommonC_G_045367	Q5E9S2	NFYA	-1.22088		Nuclear transcription factor Y subunit alpha (CAAT box DNA-binding protein subunit A) (Nuclear transcription factor Y subunit A) (NF-YA)		CAFS_CommonC_G_071388	Q6P0S3	tmem45b zgc:77892		-1.92418	-1.94801	Transmembrane protein 45B		CAFS_CommonC_G_077465	O42248	gnb2l1 rack1	-1.067		Guanine nucleotide-binding protein subunit beta-2-like 1 (Receptor of activated protein kinase C) (RACK)
CAFS_CommonC_G_065124	Q99973	TEP1 TLP1 TP1	-1.2191		Telomerase protein component 1 (Telomerase-associated protein 1) (Telomerase protein 1) (p240) (p80 telomerase homolog)		CAFS_CommonC_G_048920	Q6PEI7	ctps1 ctps1a ctpsa		-0.932387	-0.821937	CTP synthase 1 (EC 6.3.4.2) (CTP synthetase 1) (UTP--ammonia ligase 1)		CAFS_CommonC_G_040437	Q96HW7	INTS4 MSTP093	-1.06523		Integrator complex subunit 4 (Int4)
CAFS_CommonC_G_052169	O70137	Alx3	-1.21504		Homeobox protein aristaless-like 3 (Proline-rich transcription factor ALX3)		CAFS_CommonC_G_042103	Q6PFD9	Nup98		-1.27613	-1.07458	Nuclear pore complex protein Nup98-Nup96 (EC 3.4.21.-) [Cleaved into: Nuclear pore complex protein Nup98 (98 kDa nucleoporin) (Nucleoporin Nup98) (Nup98); Nuclear pore complex protein Nup96 (96 kDa nucleoporin) (Nucleoporin Nup96) (Nup96)]		CAFS_CommonC_G_039157	O75069	TMCC2 KIAA0481 hucep-11	-1.06434		Transmembrane and coiled-coil domains protein 2 (Cerebral protein 11)
CAFS_CommonC_G_041031	Q3UDE2	Ttll12	-1.21394		Tubulin--tyrosine ligase-like protein 12		CAFS_CommonC_G_036970	Q6VN46	mb zgc:65819		-1.31545	-1.84134	Myoglobin		CAFS_CommonC_G_073310	Q4JIJ3	MTR	-1.06427		Methionine synthase (EC 2.1.1.13) (5-methyltetrahydrofolate--homocysteine methyltransferase) (Vitamin-B12 dependent methionine synthase) (MS)
CAFS_CommonC_G_061166	Q92038	0	-1.19605		Acyl-CoA desaturase (EC 1.14.19.1) (Delta(9)-desaturase) (Delta-9 desaturase) (Fatty acid desaturase) (Stearoyl-CoA desaturase)		CAFS_CommonC_G_013335	Q70CQ1	USP49		-0.923664	-1.3262	Ubiquitin carboxyl-terminal hydrolase 49 (EC 3.4.19.12) (Deubiquitinating enzyme 49) (Ubiquitin thioesterase 49) (Ubiquitin-specific-processing protease 49)		CAFS_CommonC_G_090712	Q9D0P8	Ift27 Rabl4 Rayl	-1.06128		Intraflagellar transport protein 27 homolog (Putative GTP-binding protein RAY-like) (Rab-like protein 4)
CAFS_CommonC_G_044401	Q9WTW3	Kcne4	-1.19194		Potassium voltage-gated channel subfamily E member 4 (MinK-related peptide 3) (Minimum potassium ion channel-related peptide 3) (Potassium channel subunit beta MiRP3)		CAFS_CommonC_G_045573	Q794E4	Hnrnpf Hnrpf		-1.18347	-1.05865	Heterogeneous nuclear ribonucleoprotein F (hnRNP F) [Cleaved into: Heterogeneous nuclear ribonucleoprotein F, N-terminally processed]		CAFS_CommonC_G_040838	Q12873	CHD3	-1.06033		Chromodomain-helicase-DNA-binding protein 3 (CHD-3) (EC 3.6.4.12) (ATP-dependent helicase CHD3) (Mi-2 autoantigen 240 kDa protein) (Mi2-alpha) (Zinc finger helicase) (hZFH)
CAFS_CommonC_G_025222	Q9YGH5	sst1a	-1.18469		Somatostatin-1A [Cleaved into: Somatostatin-26; Somatostatin-14]		CAFS_CommonC_G_015394	Q7TT23	0		-1.20165	-1.50479	Uncharacterized protein C20orf194 homolog		CAFS_CommonC_G_049270	Q5IS59	RTN1	-1.05623		Reticulon-1
CAFS_CommonC_G_059112	B1AUE5	Pex10	-1.18295		Peroxisome biogenesis factor 10 (Peroxin-10) (Peroxisomal biogenesis factor 10) (Peroxisome assembly protein 10)		CAFS_CommonC_G_067023	Q7YR76	MYOCD		-0.856945	-0.814786	Myocardin		CAFS_CommonC_G_057602	Q8IUG5	MYO18B	-1.05465		Unconventional myosin-XVIIIb
CAFS_CommonC_G_059229	Q5ZI11	LRRC45 RCJMB04_31i7	-1.17746		Leucine-rich repeat-containing protein 45		CAFS_CommonC_G_036131	Q7ZUW7	mdm4 mdmx		-0.870788	-0.787997	Protein Mdm4 (Double minute 4 protein) (Mdm2-like p53-binding protein) (Protein Mdmx) (p53-binding protein Mdm4)		CAFS_CommonC_G_065847	Q5UCA8	PHYPADRAFT_61094	-1.05288		Bryoporin (PpBP) (Physcomitrin)
CAFS_CommonC_G_043003	Q6PIF6	MYO7B	-1.16914		Unconventional myosin-VIIb		CAFS_CommonC_G_084409	Q7ZWA3	rbmx		-0.953463	-0.960463	RNA-binding motif protein, X chromosome (Heterogeneous nuclear ribonucleoprotein G) (hnRNP G)		CAFS_CommonC_G_065636	Q4KMC8	aldoca aldocl zebrin II zgc:112357	-1.04943		Fructose-bisphosphate aldolase C-A (EC 4.1.2.13) (Aldolase C-like) (Brain-type aldolase-A)
CAFS_CommonC_G_050484	Q6NW29	RWDD4 FAM28A RWDD4A	-1.16873		RWD domain-containing protein 4 (Protein FAM28A)		CAFS_CommonC_G_032165	Q80UG8	Ttll4 Kiaa0173		-0.709056	-0.771743	Tubulin polyglutamylase TTLL4 (EC 6.-.-.-) (Tubulin--tyrosine ligase-like protein 4)		CAFS_CommonC_G_058894	Q9YIB4	COL1A1	-1.04715		Collagen alpha-1(I) chain (Alpha-1 type I collagen)
CAFS_CommonC_G_014954	A7Z064	HMGCR	-1.16251		3-hydroxy-3-methylglutaryl-coenzyme A reductase (HMG-CoA reductase) (EC 1.1.1.34)		CAFS_CommonC_G_088544	Q810T5	Kat7 Hbo1 Myst2		-0.695823	-0.707705	Histone acetyltransferase KAT7 (EC 2.3.1.48) (Histone acetyltransferase binding to ORC1) (Lysine acetyltransferase 7) (MOZ, YBF2/SAS3, SAS2 and TIP60 protein 2) (MYST-2)		CAFS_CommonC_G_066720	O73895	TAPBP B-TAPBPL	-1.04446		Tapasin (TPN) (TPSN) (TAP-associated protein) (TAP-binding protein)
CAFS_CommonC_G_089004	P46097	Syt2	-1.16234	-1.38702	Synaptotagmin-2 (Inositol polyphosphate-binding protein) (IP4-binding protein) (IP4BP) (Synaptotagmin II) (SytII)		CAFS_CommonC_G_001843	Q86VP6	CAND1 KIAA0829 TIP120 TIP120A		-0.705272	-0.608747	Cullin-associated NEDD8-dissociated protein 1 (Cullin-associated and neddylation-dissociated protein 1) (TBP-interacting protein of 120 kDa A) (TBP-interacting protein 120A) (p120 CAND1)		CAFS_CommonC_G_064185	Q4PR21	CCL25	-1.04366		C-C motif chemokine 25 (Chemokine ligand 25) (Small-inducible cytokine A25)
CAFS_CommonC_G_064187	P57678	GEMIN4	-1.15593		Gem-associated protein 4 (Gemin-4) (Component of gems 4) (p97)		CAFS_CommonC_G_051020	Q8HZJ4	CABP4		-1.8088	-1.67103	Calcium-binding protein 4 (CaBP4)		CAFS_CommonC_G_010684	Q6GML7	tatdn1 zgc:92362	-1.04227		Putative deoxyribonuclease TATDN1 (EC 3.1.21.-)
CAFS_CommonC_G_041048	Q92685	ALG3 NOT NOT56L	-1.15094		Dol-P-Man:Man(5)GlcNAc(2)-PP-Dol alpha-1,3-mannosyltransferase (EC 2.4.1.258) (Asparagine-linked glycosylation protein 3 homolog) (Dol-P-Man-dependent alpha(1-3)-mannosyltransferase) (Dolichyl-P-Man:Man(5)GlcNAc(2)-PP-dolichyl mannosyltransferase) (Dolichyl-phosphate-mannose--glycolipid alpha-mannosyltransferase) (Not56-like protein)		CAFS_CommonC_G_070076	Q8IYD8	FANCM KIAA1596		-1.13251	-1.16992	Fanconi anemia group M protein (Protein FACM) (EC 3.6.4.13) (ATP-dependent RNA helicase FANCM) (Fanconi anemia-associated polypeptide of 250 kDa) (FAAP250) (Protein Hef ortholog)		CAFS_CommonC_G_007136	Q8WVT3	TRAPPC12 TRAMM TTC15 CGI-87	-1.04167		Trafficking protein particle complex subunit 12 (Tetratricopeptide repeat protein 15) (TPR repeat protein 15) (TTC-15) (Trafficking of membranes and mitosis)
CAFS_CommonC_G_053091	Q61191	Hcfc1	-1.14879		Host cell factor 1 (HCF) (HCF-1) (C1 factor) [Cleaved into: HCF N-terminal chain 1; HCF N-terminal chain 2; HCF N-terminal chain 3; HCF N-terminal chain 4; HCF N-terminal chain 5; HCF N-terminal chain 6; HCF C-terminal chain 1; HCF C-terminal chain 2; HCF C-terminal chain 3; HCF C-terminal chain 4; HCF C-terminal chain 5; HCF C-terminal chain 6]		CAFS_CommonC_G_067110	Q8TAT6	NPLOC4 KIAA1499 NPL4		-0.832339	-0.758877	Nuclear protein localization protein 4 homolog (Protein NPL4)		CAFS_CommonC_G_026165	Q0IHY5	emc7	-1.0407		ER membrane protein complex subunit 7
CAFS_CommonC_G_041904	Q5BJI9	spcs2 zgc:110364	-1.14864		Probable signal peptidase complex subunit 2 (EC 3.4.-.-) (Microsomal signal peptidase 25 kDa subunit) (SPase 25 kDa subunit)		CAFS_CommonC_G_000408	Q8VHS6	Asb15		-1.15257	-1.10523	Ankyrin repeat and SOCS box protein 15 (ASB-15)		CAFS_CommonC_G_024671	Q66IF1	reep6 zgc:101529	-1.03818		Receptor expression-enhancing protein 6
CAFS_CommonC_G_052894	Q02369	NDUFB9 UQOR22	-1.14641		NADH dehydrogenase [ubiquinone] 1 beta subcomplex subunit 9 (Complex I-B22) (CI-B22) (NADH-ubiquinone oxidoreductase B22 subunit)		CAFS_CommonC_G_017058	Q8WV99	ZFAND2B AIRAPL		-1.28191	-1.24151	AN1-type zinc finger protein 2B (Arsenite-inducible RNA-associated protein-like protein) (AIRAP-like protein)		CAFS_CommonC_G_005393	Q641X3	Hexa	-1.03649		Beta-hexosaminidase subunit alpha (EC 3.2.1.52) (Beta-N-acetylhexosaminidase subunit alpha) (Hexosaminidase subunit A) (N-acetyl-beta-glucosaminidase subunit alpha)
CAFS_CommonC_G_059866	Q2TBP7	MYCBP AMY1	-1.14051		c-Myc-binding protein (Associate of Myc 1) (AMY-1)		CAFS_CommonC_G_090824	Q90303	0		-1.31393	-1.45199	Keratin, type I cytoskeletal 50 kDa (GK50)		CAFS_CommonC_G_043991	P98139	F7	-1.03622		Coagulation factor VII (EC 3.4.21.21) (Serum prothrombin conversion accelerator) [Cleaved into: Factor VII light chain; Factor VII heavy chain]
CAFS_CommonC_G_011692	Q16647	PTGIS CYP8 CYP8A1	-1.1386		Prostacyclin synthase (EC 5.3.99.4) (Prostaglandin I2 synthase)		CAFS_CommonC_G_042778	Q90584	COL17A1 BP180 BPAG2		-0.784361	-1.14957	Collagen alpha-1(XVII) chain (180 kDa bullous pemphigoid antigen 2) (Bullous pemphigoid antigen 2) [Cleaved into: 120 kDa linear IgA disease antigen homolog]		CAFS_CommonC_G_025823	Q9JHG1	Pigp Dcrc Dscr5	-1.03561		Phosphatidylinositol N-acetylglucosaminyltransferase subunit P (EC 2.4.1.198) (Down syndrome critical region protein 5 homolog) (Phosphatidylinositol-glycan biosynthesis class P protein) (PIG-P)
CAFS_CommonC_G_004441	Q8NB78	KDM1B AOF1 C6orf193 LSD2	-1.13759		Lysine-specific histone demethylase 1B (EC 1.-.-.-) (Flavin-containing amine oxidase domain-containing protein 1) (Lysine-specific histone demethylase 2)		CAFS_CommonC_G_042734	Q91012	TSC22D1 TSC22		-1.24739	-1.63327	TSC22 domain family protein 1 (Regulatory protein TSC-22) (TGFB-stimulated clone 22 homolog) (Transforming growth factor beta-1-induced transcript 4 protein)		CAFS_CommonC_G_046991	Q91WC9	Daglb	-1.03526		Sn1-specific diacylglycerol lipase beta (DGL-beta) (EC 3.1.1.-)
CAFS_CommonC_G_090078	Q86SR1	GALNT10	-1.13651		Polypeptide N-acetylgalactosaminyltransferase 10 (EC 2.4.1.41) (Polypeptide GalNAc transferase 10) (GalNAc-T10) (pp-GaNTase 10) (Protein-UDP acetylgalactosaminyltransferase 10) (UDP-GalNAc:polypeptide N-acetylgalactosaminyltransferase 10)		CAFS_CommonC_G_039137	Q91W67	Ubl7		-1.50915	-1.81392	Ubiquitin-like protein 7		CAFS_CommonC_G_001719	Q8HXG6	NDUFA11	-1.03432		NADH dehydrogenase [ubiquinone] 1 alpha subcomplex subunit 11 (Complex I-B14.7) (CI-B14.7) (NADH-ubiquinone oxidoreductase subunit B14.7)
CAFS_CommonC_G_083992	Q8BYH7	Tbc1d17	-1.13301		TBC1 domain family member 17		CAFS_CommonC_G_041285	Q91YE3	Egln1		-1.05698	-1.37355	Egl nine homolog 1 (EC 1.14.11.29) (Hypoxia-inducible factor prolyl hydroxylase 2) (HIF-PH2) (HIF-prolyl hydroxylase 2) (HPH-2) (Prolyl hydroxylase domain-containing protein 2) (PHD2) (SM-20)		CAFS_CommonC_G_048549	Q6DG88	atg4b apg4b	-1.02514		Cysteine protease ATG4B (EC 3.4.22.-) (Autophagy-related protein 4 homolog B)
CAFS_CommonC_G_075041	Q64462	Cyp4b1	-1.1303		Cytochrome P450 4B1 (EC 1.14.14.1) (CYPIVB1)		CAFS_CommonC_G_071236	Q95121	SERPINF1 PEDF		-0.748848	-0.832748	Pigment epithelium-derived factor (PEDF) (Serpin F1)		CAFS_CommonC_G_026266	P49946	0	-1.02238		Ferritin, heavy subunit (Ferritin H) (EC 1.16.3.1)
CAFS_CommonC_G_087022	Q91WL0	Eps8l3 Eps8r3	-1.1301		Epidermal growth factor receptor kinase substrate 8-like protein 3 (EPS8-like protein 3) (Epidermal growth factor receptor pathway substrate 8-related protein 3) (EPS8-related protein 3)		CAFS_CommonC_G_088982	Q96BH1	RNF25		-1.0893	-0.971757	E3 ubiquitin-protein ligase RNF25 (EC 2.3.2.27) (RING finger protein 25) (RING-type E3 ubiquitin transferase RNF25)		CAFS_CommonC_G_034010	Q6P877	adrm1 TEgg050m05.1	-1.02055		Proteasomal ubiquitin receptor ADRM1
CAFS_CommonC_G_045583	P19367	HK1	-1.11996		Hexokinase-1 (EC 2.7.1.1) (Brain form hexokinase) (Hexokinase type I) (HK I)		CAFS_CommonC_G_026805	Q99LS1	Mmadhc		-1.22598	-1.04548	Methylmalonic aciduria and homocystinuria type D homolog, mitochondrial (CblD)		CAFS_CommonC_G_006091	Q5IS59	RTN1	-1.0196		Reticulon-1
CAFS_CommonC_G_092022	A5A6M2	ANXA1	-1.108	-0.945733	Annexin A1 (Annexin-1)		CAFS_CommonC_G_065266	Q9BX70	BTBD2		-0.793694	-0.894529	BTB/POZ domain-containing protein 2		CAFS_CommonC_G_001554	E1BRE2	SIRT5	-1.01915		NAD-dependent protein deacylase sirtuin-5, mitochondrial (EC 3.5.1.-) (Regulatory protein SIR2 homolog 5)
CAFS_CommonC_G_039048	Q9D174	Ss18l2 Deb1	-1.10607		SS18-like protein 2		CAFS_CommonC_G_000897	Q9BYV6	TRIM55 MURF2 RNF29		-0.943919	-0.906553	Tripartite motif-containing protein 55 (Muscle-specific RING finger protein 2) (MuRF-2) (MuRF2) (RING finger protein 29)		CAFS_CommonC_G_047851	Q9IB83	psmb1-B	-1.01777		Proteasome subunit beta type-1-B (EC 3.4.25.1) (20S proteasome beta-6 subunit B) (B6-B)
CAFS_CommonC_G_022832	O94808	GFPT2	-1.10481	-1.6554	Glutamine--fructose-6-phosphate aminotransferase [isomerizing] 2 (EC 2.6.1.16) (D-fructose-6-phosphate amidotransferase 2) (Glutamine:fructose-6-phosphate amidotransferase 2) (GFAT 2) (GFAT2) (Hexosephosphate aminotransferase 2)		CAFS_CommonC_G_020304	Q9CXF4	Tbc1d15		-1.14073	-0.774075	TBC1 domain family member 15 (GTPase-activating protein RAB7) (GAP for RAB7) (Rab7-GAP)		CAFS_CommonC_G_013467	P18688	PHKA1	-1.01363		Phosphorylase b kinase regulatory subunit alpha, skeletal muscle isoform (Phosphorylase kinase alpha M subunit)
CAFS_CommonC_G_059016	Q0VFP6	cxxc4	-1.10218		CXXC-type zinc finger protein 4		CAFS_CommonC_G_066022	Q9D4H8	Cul2		-0.856381	-0.700698	Cullin-2 (CUL-2)		CAFS_CommonC_G_057601	Q8IUG5	MYO18B	-1.01082		Unconventional myosin-XVIIIb
CAFS_CommonC_G_069689	E7EZ53	gal ppg	-1.09797		Galanin peptides [Cleaved into: Galanin; Galanin message-associated peptide]		CAFS_CommonC_G_024232	Q9EP89	Lactb Lact1		-1.04443	-0.942901	Serine beta-lactamase-like protein LACTB, mitochondrial (EC 3.4.-.-)		CAFS_CommonC_G_062682	Q9NZQ3	NCKIPSD AF3P21 SPIN90	-1.00883		NCK-interacting protein with SH3 domain (54 kDa VacA-interacting protein) (54 kDa vimentin-interacting protein) (VIP54) (90 kDa SH3 protein interacting with Nck) (AF3p21) (Dia-interacting protein 1) (DIP-1) (Diaphanous protein-interacting protein) (SH3 adapter protein SPIN90) (WASP-interacting SH3-domain protein) (WISH) (Wiskott-Aldrich syndrome protein-interacting protein)
CAFS_CommonC_G_004271	Q12968	NFATC3 NFAT4	-1.09676		Nuclear factor of activated T-cells, cytoplasmic 3 (NF-ATc3) (NFATc3) (NFATx) (T-cell transcription factor NFAT4) (NF-AT4) (NF-AT4c)		CAFS_CommonC_G_019052	Q9GKN8	PRELP		-1.4316	-0.875321	Prolargin (Proline-arginine-rich end leucine-rich repeat protein)		CAFS_CommonC_G_025044	P16053	NEFM	-1.00619		Neurofilament medium polypeptide (NF-M) (160 kDa neurofilament protein) (Neurofilament triplet M protein)
CAFS_CommonC_G_051575	Q7Z4Q2	HEATR3	-1.09205		HEAT repeat-containing protein 3		CAFS_CommonC_G_041281	Q9GZT9	EGLN1 C1orf12 PNAS-118 PNAS-137		-1.26507	-1.04425	Egl nine homolog 1 (EC 1.14.11.29) (Hypoxia-inducible factor prolyl hydroxylase 2) (HIF-PH2) (HIF-prolyl hydroxylase 2) (HPH-2) (Prolyl hydroxylase domain-containing protein 2) (PHD2) (SM-20)		CAFS_CommonC_G_030454	Q1ECW7	slc25a47a hdmcpa zgc:136752	-1.00466		Solute carrier family 25 member 47-A (Hepatocellular carcinoma down-regulated mitochondrial carrier homolog A)
CAFS_CommonC_G_020032	P43346	Dck	-1.09131		Deoxycytidine kinase (dCK) (EC 2.7.1.74)		CAFS_CommonC_G_063070	Q9HAZ1	CLK4		-1.53921	-0.86825	Dual specificity protein kinase CLK4 (EC 2.7.12.1) (CDC-like kinase 4)		CAFS_CommonC_G_081842	Q61037	Tsc2	-1.00282		Tuberin (Tuberous sclerosis 2 protein homolog)
CAFS_CommonC_G_015606	O14770	MEIS2 MRG1	-1.09121		Homeobox protein Meis2 (Meis1-related protein 1)		CAFS_CommonC_G_069901	Q9I969	TXLNB MDP77		-0.719158	-0.748469	Beta-taxilin (Muscle-derived protein 77)		CAFS_CommonC_G_089919	Q9D8C4	Ifi35	-1.00186		Interferon-induced 35 kDa protein homolog (IFP 35) (Ifi-35)
CAFS_CommonC_G_040191	Q66IB8	zgc:101851	-1.09045		UPF0538 protein C2orf76 homolog		CAFS_CommonC_G_004708	Q9JHW0	Psmb7		-1.1675	-1.47599	Proteasome subunit beta type-7 (EC 3.4.25.1) (Macropain chain Z) (Multicatalytic endopeptidase complex chain Z) (Proteasome subunit Z)		CAFS_CommonC_G_055969	A0AUS0	wdsub1 zgc:154085	-1.001		WD repeat, SAM and U-box domain-containing protein 1
CAFS_CommonC_G_068264	Q5R7F2	ZHX2	-1.08991		Zinc fingers and homeoboxes protein 2 (Zinc finger and homeodomain protein 2)		CAFS_CommonC_G_044099	Q9JIM5	Yipf7 Yip1b		-1.54496	-1.16225	Protein YIPF7 (YIP1 family member 7)		CAFS_CommonC_G_039155	Q4R4C9	ARFGAP3 QtsA-10902	-1.00021		ADP-ribosylation factor GTPase-activating protein 3 (ARF GAP 3)
CAFS_CommonC_G_051241	P63116	Slc7a10 Asc1	-1.08952		Asc-type amino acid transporter 1 (Asc-1) (D-serine transporter) (Solute carrier family 7 member 10)		CAFS_CommonC_G_085220	Q9NPB8	GPCPD1 GDE5 KIAA1434		-1.04979	-0.76791	Glycerophosphocholine phosphodiesterase GPCPD1 (EC 3.1.4.2) (Glycerophosphodiester phosphodiesterase 5)		CAFS_CommonC_G_011145	P10173	FH	-1.00007		Fumarate hydratase, mitochondrial (Fumarase) (EC 4.2.1.2)
CAFS_CommonC_G_033097	P81401	VIP	-1.08126		VIP peptides [Cleaved into: Intestinal peptide PHI-27 (Peptide histidine isoleucinamide 27); Vasoactive intestinal peptide (VIP) (Vasoactive intestinal polypeptide)]		CAFS_CommonC_G_015322	Q9UNN5	FAF1 UBXD12 UBXN3A CGI-03		-1.02046	-0.990441	FAS-associated factor 1 (hFAF1) (UBX domain-containing protein 12) (UBX domain-containing protein 3A)		CAFS_CommonC_G_011683	O75956	CDK2AP2 DOC1R	-0.998428		Cyclin-dependent kinase 2-associated protein 2 (CDK2-associated protein 2) (DOC-1-related protein) (DOC-1R)
CAFS_CommonC_G_071286	Q4R5D9	YTHDF2 QnpA-16856	-1.07934		YTH domain-containing family protein 2		CAFS_CommonC_G_086328	Q9UPM8	AP4E1		-1.35667	-2.15931	AP-4 complex subunit epsilon-1 (AP-4 adaptor complex subunit epsilon) (Adaptor-related protein complex 4 subunit epsilon-1) (Epsilon subunit of AP-4) (Epsilon-adaptin)		CAFS_CommonC_G_020245	Q9NZQ3	NCKIPSD AF3P21 SPIN90	-0.997177		NCK-interacting protein with SH3 domain (54 kDa VacA-interacting protein) (54 kDa vimentin-interacting protein) (VIP54) (90 kDa SH3 protein interacting with Nck) (AF3p21) (Dia-interacting protein 1) (DIP-1) (Diaphanous protein-interacting protein) (SH3 adapter protein SPIN90) (WASP-interacting SH3-domain protein) (WISH) (Wiskott-Aldrich syndrome protein-interacting protein)
CAFS_CommonC_G_009739	Q5E9N4	AADAT	-1.07102		Kynurenine/alpha-aminoadipate aminotransferase, mitochondrial (KAT/AadAT) (2-aminoadipate aminotransferase) (2-aminoadipate transaminase) (EC 2.6.1.39) (Alpha-aminoadipate aminotransferase) (AadAT) (Kynurenine aminotransferase II) (Kynurenine--oxoglutarate aminotransferase II) (Kynurenine--oxoglutarate transaminase 2) (EC 2.6.1.7) (Kynurenine--oxoglutarate transaminase II)		CAFS_CommonC_G_087416	Q9WV32	Arpc1b		-1.05136	-1.04406	Actin-related protein 2/3 complex subunit 1B (Arp2/3 complex 41 kDa subunit) (p41-ARC)		CAFS_CommonC_G_067204	Q3SYZ4	DARS	-0.994726		Aspartate--tRNA ligase, cytoplasmic (EC 6.1.1.12) (Aspartyl-tRNA synthetase) (AspRS)
CAFS_CommonC_G_051673	Q05589	PLAU	-1.06659		Urokinase-type plasminogen activator (U-plasminogen activator) (uPA) (EC 3.4.21.73) [Cleaved into: Urokinase-type plasminogen activator long chain A; Urokinase-type plasminogen activator short chain A; Urokinase-type plasminogen activator chain B]		CAFS_CommonC_G_040891	Q9Y263	PLAA PLAP		-1.27089	-1.6366	Phospholipase A-2-activating protein (PLA2P) (PLAP)		CAFS_CommonC_G_018878	Q96FN4	CPNE2	-0.991831		Copine-2 (Copine II)
CAFS_CommonC_G_070947	Q9UI08	EVL RNB6	-1.06374		Ena/VASP-like protein (Ena/vasodilator-stimulated phosphoprotein-like)		CAFS_CommonC_G_021645	Q9Y692	GMEB1		-1.32024	-0.999477	Glucocorticoid modulatory element-binding protein 1 (GMEB-1) (DNA-binding protein p96PIF) (Parvovirus initiation factor p96) (PIF p96)		CAFS_CommonC_G_025206	P13834	GYS1 GYS	-0.988827		Glycogen [starch] synthase, muscle (EC 2.4.1.11)
CAFS_CommonC_G_056551	P0CB94	NDUFB6	-1.06127		NADH dehydrogenase [ubiquinone] 1 beta subcomplex subunit 6 (Complex I-B17) (CI-B17) (NADH-ubiquinone oxidoreductase B17 subunit)		CAFS_CommonC_G_067229	Q9Z2K0	Dedd Deft		-1.76686	-1.75525	Death effector domain-containing protein (Death effector domain-containing testicular molecule)		CAFS_CommonC_G_005749	P23004	UQCRC2	-0.988709		Cytochrome b-c1 complex subunit 2, mitochondrial (Complex III subunit 2) (Core protein II) (Ubiquinol-cytochrome-c reductase complex core protein 2)
CAFS_CommonC_G_005371	A7Z064	HMGCR	-1.05119		3-hydroxy-3-methylglutaryl-coenzyme A reductase (HMG-CoA reductase) (EC 1.1.1.34)		CAFS_CommonC_G_080981	Q9Z2P6	Snap29		-0.966699	-1.0619	Synaptosomal-associated protein 29 (SNAP-29) (Golgi SNARE of 32 kDa) (Gs32) (Soluble 29 kDa NSF attachment protein) (Vesicle-membrane fusion protein SNAP-29)		CAFS_CommonC_G_079441	Q6P0E5	ddrgk1 zgc:56488	-0.98855		DDRGK domain-containing protein 1
CAFS_CommonC_G_089224	Q9D7D7	Cldn23	-1.04936	-0.902532	Claudin-23										CAFS_CommonC_G_045551	Q640M6	Gdpd5 Gde2	-0.982945		Glycerophosphodiester phosphodiesterase domain-containing protein 5 (EC 3.1.4.11) (Glycerophosphodiester phosphodiesterase 2)
CAFS_CommonC_G_065154	P70541	Eif2b3 Eif2bg	-1.04885		Translation initiation factor eIF-2B subunit gamma (eIF-2B GDP-GTP exchange factor subunit gamma)										CAFS_CommonC_G_080460	Q7ZVL2	wdr24	-0.981492		GATOR complex protein WDR24
CAFS_CommonC_G_057977	Q7TN12	Inava	-1.04847		Innate immunity activator protein										CAFS_CommonC_G_030288	Q1LXS2	psmg2 tnfsf5ip1 si:dkey-263o22.1 wu:fb51b11 zgc:73278	-0.980476		Proteasome assembly chaperone 2 (Tumor necrosis factor superfamily member 5-induced protein 1 homolog)
CAFS_CommonC_G_091796	Q28559	ACACA ACAC	-1.04808		Acetyl-CoA carboxylase 1 (ACC1) (EC 6.4.1.2) (ACC-alpha) [Includes: Biotin carboxylase (EC 6.3.4.14)]										CAFS_CommonC_G_066861	P29314	Rps9	-0.979063		40S ribosomal protein S9
CAFS_CommonC_G_010651	Q99KV1	Dnajb11	-1.04391		DnaJ homolog subfamily B member 11 (APOBEC1-binding protein 2) (ABBP-2) (ER-associated DNAJ) (ER-associated Hsp40 co-chaperone) (Endoplasmic reticulum DNA J domain-containing protein 3) (ER-resident protein ERdj3) (ERdj3) (ERj3p)										CAFS_CommonC_G_068113	Q5XJ10	gapdh	-0.975861		Glyceraldehyde-3-phosphate dehydrogenase (GAPDH) (EC 1.2.1.12) (Peptidyl-cysteine S-nitrosylase GAPDH) (EC 2.6.99.-)
CAFS_CommonC_G_020551	Q8N2R8	FAM43A PP7298	-1.04121		Protein FAM43A										CAFS_CommonC_G_055105	P43305	0	-0.97193		Parvalbumin, thymic CPV3 (Parvalbumin-3)
CAFS_CommonC_G_067178	Q96PZ0	PUS7 KIAA1897	-1.03731		Pseudouridylate synthase 7 homolog (EC 5.4.99.-)										CAFS_CommonC_G_039160	O35144	Terf2 Trf2	-0.965029		Telomeric repeat-binding factor 2 (TTAGGG repeat-binding factor 2) (Telomeric DNA-binding protein)
CAFS_CommonC_G_017623	P01131	LDLR	-1.03647		Low-density lipoprotein receptor (LDL receptor)										CAFS_CommonC_G_016638	P06732	CKM CKMM	-0.961283		Creatine kinase M-type (EC 2.7.3.2) (Creatine kinase M chain) (Creatine phosphokinase M-type) (CPK-M) (M-CK)
CAFS_CommonC_G_085320	Q7T2B0	slc44a4 ctl4	-1.03599		Choline transporter-like protein 4 (Solute carrier family 44 member 4)										CAFS_CommonC_G_011204	Q9ERS2	Ndufa13 Grim19	-0.955037		NADH dehydrogenase [ubiquinone] 1 alpha subcomplex subunit 13 (Cell death regulatory protein GRIM-19) (Complex I-B16.6) (CI-B16.6) (Gene associated with retinoic and interferon-induced mortality 19 protein) (GRIM-19) (Gene associated with retinoic and IFN-induced mortality 19 protein) (NADH-ubiquinone oxidoreductase B16.6 subunit)
CAFS_CommonC_G_047831	P32312	0	-1.03561	-1.2501	Green-sensitive opsin-2 (Green cone photoreceptor pigment 2)										CAFS_CommonC_G_002701	Q6GL44	otud5	-0.954197		OTU domain-containing protein 5 (EC 3.4.19.12) (Deubiquitinating enzyme A) (DUBA)
CAFS_CommonC_G_008285	Q7SYD5	sec31a sec31l1 sec31p	-1.02815		Protein transport protein Sec31A (SEC31-like protein 1) (SEC31-related protein A)										CAFS_CommonC_G_007996	Q5BJJ6	mat2b zgc:110308	-0.952275		Methionine adenosyltransferase 2 subunit beta (Methionine adenosyltransferase II beta) (MAT II beta)
CAFS_CommonC_G_041788	P02607	MYL6	-1.02421		Myosin light polypeptide 6 (G2 catalytic) (LC17-GI) (LC17-NM) (Myosin light chain alkali smooth-muscle/non-muscle isoforms)										CAFS_CommonC_G_049204	Q5R601	VAPA	-0.948759		Vesicle-associated membrane protein-associated protein A (VAMP-A) (VAMP-associated protein A) (VAP-A)
CAFS_CommonC_G_042543	Q5RE08	FBXO22	-1.02142		F-box only protein 22										CAFS_CommonC_G_019969	Q99M87	Dnaja3 Tid1	-0.945287		DnaJ homolog subfamily A member 3, mitochondrial (DnaJ protein Tid-1) (mTid-1) (Tumorous imaginal discs protein Tid56 homolog)
CAFS_CommonC_G_050456	P00491	PNP NP	-1.02085		Purine nucleoside phosphorylase (PNP) (EC 2.4.2.1) (Inosine phosphorylase) (Inosine-guanosine phosphorylase)										CAFS_CommonC_G_023017	Q9Z2S7	Tsc22d3 Dsip1 Dsipi Gilz	-0.941365		TSC22 domain family protein 3 (Glucocorticoid-induced leucine zipper protein) (TSC22-related-inducible leucine zipper 3) (Tilz3)
CAFS_CommonC_G_065145	Q9EQU5	Set	-1.0198		Protein SET (Phosphatase 2A inhibitor I2PP2A) (I-2PP2A) (Template-activating factor I) (TAF-I)										CAFS_CommonC_G_068077	Q91ZJ5	Ugp2	-0.940536		UTP--glucose-1-phosphate uridylyltransferase (EC 2.7.7.9) (UDP-glucose pyrophosphorylase) (UDPGP) (UGPase)
CAFS_CommonC_G_063326	Q6PFM4	lnpkb lnpb wu:fj80c12	-1.01945		Endoplasmic reticulum junction formation protein lunapark-B (ER junction formation factor lunapark)										CAFS_CommonC_G_084860	P23004	UQCRC2	-0.938341		Cytochrome b-c1 complex subunit 2, mitochondrial (Complex III subunit 2) (Core protein II) (Ubiquinol-cytochrome-c reductase complex core protein 2)
CAFS_CommonC_G_077658	Q96FV9	THOC1 HPR1	-1.01817		THO complex subunit 1 (Tho1) (Nuclear matrix protein p84) (p84N5) (hTREX84)										CAFS_CommonC_G_026268	P49946	0	-0.938019		Ferritin, heavy subunit (Ferritin H) (EC 1.16.3.1)
CAFS_CommonC_G_017903	P09648	CTSL CTSL1	-1.01738	-1.095	Cathepsin L1 (EC 3.4.22.15) (Cathepsin L) [Cleaved into: Cathepsin L1 heavy chain; Cathepsin L1 light chain] (Fragments)										CAFS_CommonC_G_037819	Q6P9L4	Usp49	-0.936158		Ubiquitin carboxyl-terminal hydrolase 49 (EC 3.4.19.12) (Deubiquitinating enzyme 49) (Ubiquitin thioesterase 49) (Ubiquitin-specific-processing protease 49)
CAFS_CommonC_G_084904	Q8R5F8	Eps8l1 Eps8r1	-1.01717		Epidermal growth factor receptor kinase substrate 8-like protein 1 (EPS8-like protein 1) (Epidermal growth factor receptor pathway substrate 8-related protein 1) (EPS8-related protein 1)										CAFS_CommonC_G_067134	Q32KY3	MLF1	-0.935103		Myeloid leukemia factor 1 (Myelodysplasia-myeloid leukemia factor 1)
CAFS_CommonC_G_090684	Q9QZU4	Hrasls Hrasrs	-1.0153		Phospholipid-metabolizing enzyme A-C1 (EC 2.3.1.-) (EC 3.1.1.-) (HRAS-like suppressor 1) (HRSL1)										CAFS_CommonC_G_039152	Q0VC71	TTLL1	-0.93113		Probable tubulin polyglutamylase TTLL1 (EC 6.-.-.-) (Tubulin polyglutamylase complex subunit 3) (PGs3) (Tubulin--tyrosine ligase-like protein 1)
CAFS_CommonC_G_040272	P62282	Rps11	-1.0134		40S ribosomal protein S11										CAFS_CommonC_G_058896	Q9YIB4	COL1A1	-0.930818		Collagen alpha-1(I) chain (Alpha-1 type I collagen)
CAFS_CommonC_G_001601	Q8K2X1	Atp10d	-1.01219		Probable phospholipid-transporting ATPase VD (EC 7.6.2.1) (ATPase class V type 10D) (P4-ATPase flippase complex alpha subunit ATP10D)										CAFS_CommonC_G_009163	P04181	OAT	-0.930378		Ornithine aminotransferase, mitochondrial (EC 2.6.1.13) (Ornithine delta-aminotransferase) (Ornithine--oxo-acid aminotransferase) [Cleaved into: Ornithine aminotransferase, hepatic form; Ornithine aminotransferase, renal form]
CAFS_CommonC_G_072068	Q9UNL2	SSR3 TRAPG	-1.01185		Translocon-associated protein subunit gamma (TRAP-gamma) (Signal sequence receptor subunit gamma) (SSR-gamma)										CAFS_CommonC_G_067078	Q99JX3	Gorasp2	-0.930185		Golgi reassembly-stacking protein 2 (GRS2) (Golgi reassembly-stacking protein of 55 kDa) (GRASP55)
CAFS_CommonC_G_039246	Q5R5A0	ANXA2 ANX2	-1.01153	-1.17622	Annexin A2 (Annexin-2)										CAFS_CommonC_G_069659	P28024	psmb4	-0.929832		Proteasome subunit beta type-4 (EC 3.4.25.1) (Macropain beta chain) (Multicatalytic endopeptidase complex beta chain) (Proteasome beta chain) (Proteasome chain 3) (Fragment)
CAFS_CommonC_G_058710	Q96K37	SLC35E1 PSEC0038	-1.00784		Solute carrier family 35 member E1										CAFS_CommonC_G_048307	Q9UK00	C3orf18	-0.928532		Uncharacterized protein C3orf18 (Protein G20)
CAFS_CommonC_G_078248	Q5M7V7	Fastkd2	-1.00324		FAST kinase domain-containing protein 2, mitochondrial										CAFS_CommonC_G_014323	P17130	hnrnpa1 hnrpa1	-0.927827		Heterogeneous nuclear ribonucleoproteins A1 homolog (hnRNP A1) (Helix-destabilizing protein) (Single-strand-binding protein) (hnRNP core protein A1)
CAFS_CommonC_G_003323	Q9DBU3	Riok3	-1.00144		Serine/threonine-protein kinase RIO3 (EC 2.7.11.1) (RIO kinase 3)										CAFS_CommonC_G_025824	O14972	VPS26C DCRA DSCR3 DSCRA	-0.926892		Vacuolar protein sorting-associated protein 26C (Down syndrome critical region protein 3) (Down syndrome critical region protein A)
CAFS_CommonC_G_069823	Q6ZM19	eif6 si:ch211-239j9.6	-0.99969		Eukaryotic translation initiation factor 6 (eIF-6)										CAFS_CommonC_G_006852	Q7Z7A4	PXK	-0.917987		PX domain-containing protein kinase-like protein (Modulator of Na,K-ATPase) (MONaKA)
CAFS_CommonC_G_019361	Q802F3	selenof cb29 sep15 zgc:86882	-0.996019		Selenoprotein F (15 kDa selenoprotein)										CAFS_CommonC_G_083221	Q503E1	cpsf3l ints11 zgc:110671	-0.917462		Integrator complex subunit 11 (Int11) (EC 3.1.27.-) (Cleavage and polyadenylation-specific factor 3-like protein) (CPSF3-like protein)
CAFS_CommonC_G_040478	Q6DDV8	tpx2-b	-0.995511		Targeting protein for Xklp2-B										CAFS_CommonC_G_034715	Q61037	Tsc2	-0.915753		Tuberin (Tuberous sclerosis 2 protein homolog)
CAFS_CommonC_G_053064	Q5EAP5	rfx2 zgc:91808	-0.994328		DNA-binding protein RFX2 (Regulatory factor X 2)										CAFS_CommonC_G_058450	Q9UPZ3	HPS5 AIBP63 KIAA1017	-0.914054		Hermansky-Pudlak syndrome 5 protein (Alpha-integrin-binding protein 63) (Ruby-eye protein 2 homolog) (Ru2)
CAFS_CommonC_G_060437	Q07075	ENPEP	-0.98838		Glutamyl aminopeptidase (EAP) (EC 3.4.11.7) (Aminopeptidase A) (AP-A) (Differentiation antigen gp160) (CD antigen CD249)										CAFS_CommonC_G_065067	Q8NDX5	PHC3 EDR3 PH3	-0.913695		Polyhomeotic-like protein 3 (Early development regulatory protein 3) (Homolog of polyhomeotic 3) (hPH3)
CAFS_CommonC_G_001594	Q20A00	ddit4l	-0.987711		DNA damage-inducible transcript 4-like protein										CAFS_CommonC_G_066759	Q6NSI8	KIAA1841	-0.910952		Uncharacterized protein KIAA1841
CAFS_CommonC_G_087305	Q3U487	Hectd3	-0.98745		E3 ubiquitin-protein ligase HECTD3 (EC 2.3.2.26) (HECT domain-containing protein 3) (HECT-type E3 ubiquitin transferase HECTD3)										CAFS_CommonC_G_068652	Q3SZV5	POMP	-0.910198		Proteasome maturation protein (Proteassemblin)
CAFS_CommonC_G_052010	P41246	MMP9	-0.980211		Matrix metalloproteinase-9 (MMP-9) (EC 3.4.24.35) (92 kDa gelatinase) (92 kDa type IV collagenase) (Gelatinase B) (GELB)										CAFS_CommonC_G_056169	Q9N2I9	UCP3 SLC25A9	-0.906737		Mitochondrial uncoupling protein 3 (UCP 3) (Solute carrier family 25 member 9)
CAFS_CommonC_G_090743	P63172	DYNLT1 TCTEL1 TCTEX-1 TCTEX1	-0.979854		Dynein light chain Tctex-type 1 (Protein CW-1) (T-complex testis-specific protein 1 homolog)										CAFS_CommonC_G_000361	Q96BM1	ANKRD9	-0.905981		Ankyrin repeat domain-containing protein 9
CAFS_CommonC_G_064711	Q76EJ3	SLC35D2 HFRC UGTREL8	-0.970972	-1.02217	UDP-N-acetylglucosamine/UDP-glucose/GDP-mannose transporter (Homolog of Fringe connection protein 1) (HFRC1) (SQV7-like protein) (SQV7L) (Solute carrier family 35 member D2) (UDP-galactose transporter-related protein 8) (UGTrel8)										CAFS_CommonC_G_044744	Q1LUC1	bzw2 si:ch211-210b19.1 zgc:55580	-0.90248		Basic leucine zipper and W2 domain-containing protein 2
CAFS_CommonC_G_020327	Q7ZWC4	pelo	-0.970505		Protein pelota homolog (EC 3.1.-.-)										CAFS_CommonC_G_091969	Q80U22	Rusc2 Kiaa0375	-0.900787		Iporin (Interacting protein of Rab1) (RUN and SH3 domain-containing protein 2)
CAFS_CommonC_G_085072	Q5BJQ6	Cstf1	-0.969355		Cleavage stimulation factor subunit 1 (Cleavage stimulation factor 50 kDa subunit) (CSTF 50 kDa subunit) (CstF-50)										CAFS_CommonC_G_091770	O35878	Hspb2	-0.897679		Heat shock protein beta-2 (HspB2)
CAFS_CommonC_G_081235	Q9UK45	LSM7	-0.968239		U6 snRNA-associated Sm-like protein LSm7										CAFS_CommonC_G_006480	F1Q575	naxd zgc:171429	-0.897097		ATP-dependent (S)-NAD(P)H-hydrate dehydratase (EC 4.2.1.93) (ATP-dependent NAD(P)HX dehydratase) (NAD(P)HX dehydratase)
CAFS_CommonC_G_065325	Q8TE67	EPS8L3 EPS8R3	-0.966294		Epidermal growth factor receptor kinase substrate 8-like protein 3 (EPS8-like protein 3) (Epidermal growth factor receptor pathway substrate 8-related protein 3) (EPS8-related protein 3)										CAFS_CommonC_G_068108	Q5XJ10	gapdh	-0.895581		Glyceraldehyde-3-phosphate dehydrogenase (GAPDH) (EC 1.2.1.12) (Peptidyl-cysteine S-nitrosylase GAPDH) (EC 2.6.99.-)
CAFS_CommonC_G_040277	Q95LH1	GPR1	-0.961482		G-protein coupled receptor 1										CAFS_CommonC_G_023442	Q7ZWS1	dus3l	-0.89398		tRNA-dihydrouridine(47) synthase [NAD(P)(+)]-like (EC 1.3.1.-) (tRNA-dihydrouridine synthase 3-like)
CAFS_CommonC_G_088947	P16930	FAH	-0.961275		Fumarylacetoacetase (FAA) (EC 3.7.1.2) (Beta-diketonase) (Fumarylacetoacetate hydrolase)										CAFS_CommonC_G_020241	A1L1F1	ndufaf3 zgc:153176	-0.891798		NADH dehydrogenase [ubiquinone] 1 alpha subcomplex assembly factor 3
CAFS_CommonC_G_028857	Q7ZU80	lnpka lnp lnpa zgc:56261	-0.960292		Endoplasmic reticulum junction formation protein lunapark-A (ER junction formation factor lunapark)										CAFS_CommonC_G_048312	Q9UK00	C3orf18	-0.888352		Uncharacterized protein C3orf18 (Protein G20)
CAFS_CommonC_G_075503	Q6DDV8	tpx2-b	-0.957999		Targeting protein for Xklp2-B										CAFS_CommonC_G_043051	Q9R2C1	Serp1 Ramp4	-0.883013		Stress-associated endoplasmic reticulum protein 1 (Ribosome-attached membrane protein 4)
CAFS_CommonC_G_031480	Q01664	TFAP4 BHLHC41	-0.957942		Transcription factor AP-4 (Activating enhancer-binding protein 4) (Class C basic helix-loop-helix protein 41) (bHLHc41)										CAFS_CommonC_G_068702	Q0V9V9	ttyh1	-0.87488		Protein tweety homolog 1
CAFS_CommonC_G_079411	Q9TRY9	GLB1	-0.957026		Beta-galactosidase (EC 3.2.1.23) (Acid beta-galactosidase) (Lactase)										CAFS_CommonC_G_024080	Q0IHI1	txndc15	-0.870072		Thioredoxin domain-containing protein 15
CAFS_CommonC_G_038216	Q99LE6	Abcf2	-0.956164		ATP-binding cassette sub-family F member 2										CAFS_CommonC_G_032660	P62268	Rps23	-0.86933		40S ribosomal protein S23
CAFS_CommonC_G_020518	Q28C88	mogat1 TGas062a14.1	-0.956114		2-acylglycerol O-acyltransferase 1 (EC 2.3.1.22) (Acyl-CoA:monoacylglycerol acyltransferase 1) (MGAT1) (Monoacylglycerol O-acyltransferase 1)										CAFS_CommonC_G_068637	P49815	TSC2 TSC4	-0.868757		Tuberin (Tuberous sclerosis 2 protein)
CAFS_CommonC_G_043599	Q9Z1T1	Ap3b1	-0.951818	-0.989451	AP-3 complex subunit beta-1 (Adaptor protein complex AP-3 subunit beta-1) (Adaptor-related protein complex 3 subunit beta-1) (Beta-3A-adaptin) (Clathrin assembly protein complex 3 beta-1 large chain)										CAFS_CommonC_G_003623	Q14324	MYBPC2 MYBPCF	-0.868674		Myosin-binding protein C, fast-type (Fast MyBP-C) (C-protein, skeletal muscle fast isoform)
CAFS_CommonC_G_003955	A6H7I5	DNM2	-0.950457	-0.938109	Dynamin-2 (EC 3.6.5.5)										CAFS_CommonC_G_080449	Q7Z7L7	ZER1 C9orf60 ZYG ZYG11BL	-0.867932		Protein zer-1 homolog (Hzyg) (Zyg-11 homolog B-like protein) (Zyg11b-like protein)
CAFS_CommonC_G_002105	Q9D844	Dnajc4 Mcg18	-0.949136		DnaJ homolog subfamily C member 4 (Multiple endocrine neoplasia type 1 candidate protein number 18 homolog)										CAFS_CommonC_G_087615	Q9BY77	POLDIP3 KIAA1649 PDIP46	-0.867007		Polymerase delta-interacting protein 3 (46 kDa DNA polymerase delta interaction protein) (p46) (S6K1 Aly/REF-like target) (SKAR)
CAFS_CommonC_G_055616	Q7ZUW2	hyou1	-0.945841		Hypoxia up-regulated protein 1										CAFS_CommonC_G_083818	A7E3W5	SYNGR2	-0.866905		Synaptogyrin-2 (Cellugyrin)
CAFS_CommonC_G_052740	Q80U23	Snph Kiaa0374	-0.942495		Syntaphilin										CAFS_CommonC_G_004038	P11179	DLST	-0.866275		Dihydrolipoyllysine-residue succinyltransferase component of 2-oxoglutarate dehydrogenase complex, mitochondrial (EC 2.3.1.61) (2-oxoglutarate dehydrogenase complex component E2) (OGDC-E2) (Dihydrolipoamide succinyltransferase component of 2-oxoglutarate dehydrogenase complex) (E2K)
CAFS_CommonC_G_078279	Q8K3X2	TSTA3	-0.936992		GDP-L-fucose synthase (EC 1.1.1.271) (GDP-4-keto-6-deoxy-D-mannose-3,5-epimerase-4-reductase) (Protein FX) (Red cell NADP(H)-binding protein)										CAFS_CommonC_G_017372	A0JMQ9	zranb1b zranb1 zgc:154177	-0.865435		Ubiquitin thioesterase zranb1-B (EC 3.4.19.12) (Zinc finger Ran-binding domain-containing protein 1-B)
CAFS_CommonC_G_025204	Q9LRE6	POLD1 Os11g0186400 LOC_Os11g08330	-0.936308		DNA polymerase delta catalytic subunit (EC 2.7.7.7)										CAFS_CommonC_G_035994	P0C2F1	FAU	-0.862866		Ubiquitin-like protein FUBI
CAFS_CommonC_G_065088	Q90416	rxrga nr2b1 nr2b3a rxr rxra rxrg	-0.936135		Retinoic acid receptor RXR-gamma-A (Nuclear receptor subfamily 2 group B member 3-A) (Retinoic acid receptor RXR-alpha) (Retinoid X receptor alpha) (Retinoid X receptor gamma-A)										CAFS_CommonC_G_039793	A5A761	SFXN1	-0.857789		Sideroflexin-1
CAFS_CommonC_G_033115	A2BIL7	baz1b wstf ch211-203b8.1	-0.935433		Tyrosine-protein kinase BAZ1B (EC 2.7.10.2) (Bromodomain adjacent to zinc finger domain protein 1B) (Williams syndrome transcription factor homolog)										CAFS_CommonC_G_055113	P43305	0	-0.85583		Parvalbumin, thymic CPV3 (Parvalbumin-3)
CAFS_CommonC_G_044054	Q9NWT8	AURKAIP1 AIP AKIP MRPS38	-0.922862		Aurora kinase A-interacting protein (AURKA-interacting protein) (28S ribosomal protein S38, mitochondrial) (MRP-S38) (Mitochondrial small ribosomal subunit protein mS38)										CAFS_CommonC_G_087226	P13834	GYS1 GYS	-0.855531		Glycogen [starch] synthase, muscle (EC 2.4.1.11)
CAFS_CommonC_G_065065	Q08DE6	AQP3	-0.922111		Aquaporin-3 (AQP-3) (Aquaglyceroporin-3)										CAFS_CommonC_G_002879	Q9Z1Z0	Uso1 Vdp	-0.855079		General vesicular transport factor p115 (Protein USO1 homolog) (Transcytosis-associated protein) (TAP) (Vesicle-docking protein)
CAFS_CommonC_G_013214	Q6PGE7	Slc6a7	-0.920833		Sodium-dependent proline transporter (Solute carrier family 6 member 7)										CAFS_CommonC_G_091707	Q61592	Gas6	-0.853364		Growth arrest-specific protein 6 (GAS-6) (AXL receptor tyrosine kinase ligand)
CAFS_CommonC_G_068419	B7TWP7	pnrc2	-0.911139		Proline-rich nuclear receptor coactivator 2										CAFS_CommonC_G_043080	Q6P0D5	wbp11 zgc:77390	-0.848723		WW domain-binding protein 11 (WBP-11)
CAFS_CommonC_G_066956	B7TWP7	pnrc2	-0.907026		Proline-rich nuclear receptor coactivator 2										CAFS_CommonC_G_080117	Q14094	CCNI	-0.845528		Cyclin-I
CAFS_CommonC_G_053197	Q6DHE8	rhoad	-0.902833		Rho-related GTP-binding protein RhoA-D										CAFS_CommonC_G_044997	P57768	SNX16	-0.843017		Sorting nexin-16
CAFS_CommonC_G_091640	P25975	CTSL CTSL1	-0.899983	-1.18841	Cathepsin L1 (EC 3.4.22.15) (Cathepsin L) [Cleaved into: Cathepsin L1 heavy chain; Cathepsin L1 light chain]										CAFS_CommonC_G_048468	Q9D0M3	Cyc1	-0.841707		Cytochrome c1, heme protein, mitochondrial (Complex III subunit 4) (Complex III subunit IV) (Cytochrome b-c1 complex subunit 4) (Ubiquinol-cytochrome-c reductase complex cytochrome c1 subunit) (Cytochrome c-1)
CAFS_CommonC_G_088791	P98155	VLDLR	-0.896852		Very low-density lipoprotein receptor (VLDL receptor) (VLDL-R)										CAFS_CommonC_G_077388	Q5R601	VAPA	-0.841396		Vesicle-associated membrane protein-associated protein A (VAMP-A) (VAMP-associated protein A) (VAP-A)
CAFS_CommonC_G_089795	O00115	DNASE2 DNASE2A DNL2	-0.894434		Deoxyribonuclease-2-alpha (EC 3.1.22.1) (Acid DNase) (Deoxyribonuclease II alpha) (DNase II alpha) (Lysosomal DNase II) (R31240_2)										CAFS_CommonC_G_069570	Q5R3Z7	NELL2	-0.839414		Protein kinase C-binding protein NELL2 (NEL-like protein 2)
CAFS_CommonC_G_025312	Q8NI36	WDR36	-0.883132		WD repeat-containing protein 36 (T-cell activation WD repeat-containing protein) (TA-WDRP)										CAFS_CommonC_G_053043	Q08BW0	otud5a otud5 si:dkey-83k24.3 si:rp71-30i22.1 zgc:154072	-0.839152		OTU domain-containing protein 5-A (EC 3.4.19.12) (Deubiquitinating enzyme A) (DUBA)
CAFS_CommonC_G_079279	O46674	ATP2A2	-0.883122		Sarcoplasmic/endoplasmic reticulum calcium ATPase 2 (SERCA2) (SR Ca(2+)-ATPase 2) (EC 7.2.2.10) (Calcium pump 2) (Calcium-transporting ATPase sarcoplasmic reticulum type, slow twitch skeletal muscle isoform) (Endoplasmic reticulum class 1/2 Ca(2+) ATPase)										CAFS_CommonC_G_075533	Q9C0B7	TANGO6 KIAA1746 TMCO7	-0.836747		Transport and Golgi organization protein 6 homolog (Transmembrane and coiled-coil domain-containing protein 7)
CAFS_CommonC_G_029756	Q5T447	HECTD3	-0.881838		E3 ubiquitin-protein ligase HECTD3 (EC 2.3.2.26) (HECT domain-containing protein 3) (HECT-type E3 ubiquitin transferase HECTD3)										CAFS_CommonC_G_061153	Q6NUJ5	PWWP2B PWWP2	-0.835899		PWWP domain-containing protein 2B
CAFS_CommonC_G_080196	P47862	Aqp3	-0.876295		Aquaporin-3 (AQP-3) (31.4 kDa water channel protein) (Aquaglyceroporin-3)										CAFS_CommonC_G_058208	P25688	Uox	-0.829907		Uricase (EC 1.7.3.3) (Urate oxidase)
CAFS_CommonC_G_075628	Q969F9	HPS3	-0.874785		Hermansky-Pudlak syndrome 3 protein										CAFS_CommonC_G_021566	Q9UM11	FZR1 CDH1 FYR FZR KIAA1242	-0.829695		Fizzy-related protein homolog (Fzr) (CDC20-like protein 1) (Cdh1/Hct1 homolog) (hCDH1)
CAFS_CommonC_G_008641	Q8AXV6	hey1	-0.869887		Hairy/enhancer-of-split related with YRPW motif protein 1										CAFS_CommonC_G_025589	Q9BXW4	MAP1LC3C	-0.826316		Microtubule-associated proteins 1A/1B light chain 3C (Autophagy-related protein LC3 C) (Autophagy-related ubiquitin-like modifier LC3 C) (MAP1 light chain 3-like protein 3) (MAP1A/MAP1B light chain 3 C) (MAP1A/MAP1B LC3 C) (Microtubule-associated protein 1 light chain 3 gamma)
CAFS_CommonC_G_075293	B0UXP9	impdh2 si:dkey-90l2.2	-0.863223		Inosine-5'-monophosphate dehydrogenase 2 (IMP dehydrogenase 2) (IMPD 2) (IMPDH 2) (EC 1.1.1.205)										CAFS_CommonC_G_087073	Q3U1J4	Ddb1	-0.825527		DNA damage-binding protein 1 (DDB p127 subunit) (Damage-specific DNA-binding protein 1) (UV-damaged DNA-binding factor)
CAFS_CommonC_G_049113	Q7T338	fgfr1op2 si:ch211-203h15.2 zgc:64126	-0.862932		FGFR1 oncogene partner 2 homolog										CAFS_CommonC_G_033408	Q0MQC6	NDUFB1	-0.824533		NADH dehydrogenase [ubiquinone] 1 beta subcomplex subunit 1 (Complex I-MNLL) (CI-MNLL) (NADH-ubiquinone oxidoreductase MNLL subunit)
CAFS_CommonC_G_003626	Q9NT99	LRRC4B LRIG4	-0.862908		Leucine-rich repeat-containing protein 4B (Netrin-G3 ligand) (NGL-3)										CAFS_CommonC_G_007376	Q9N2D0	AHSG FETUA	-0.8237		Alpha-2-HS-glycoprotein (Fetuin-A) [Cleaved into: Alpha-2-HS-glycoprotein chain A; Alpha-2-HS-glycoprotein chain B]
CAFS_CommonC_G_055525	Q05438	BMPR1B	-0.862707		Bone morphogenetic protein receptor type-1B (BMP type-1B receptor) (BMPR-1B) (EC 2.7.11.30) (Activin receptor-like kinase 6) (ALK-6) (RPK-1) (Serine/threonine-protein kinase receptor R6) (SKR6)										CAFS_CommonC_G_033604	Q5ZL54	KHDC4 BLOM7 RCJMB04_7l9	-0.819607		KH homology domain-containing protein 4 (Brings lots of money 7) (Pre-mRNA splicing factor protein KHDC4)
CAFS_CommonC_G_038529	Q5PRC1	lhfpl6 zgc:101683	-0.861471		LHFPL tetraspan subfamily member 6 protein										CAFS_CommonC_G_005896	O88904	Hipk1 Kiaa0630 Myak Nbak2	-0.817948		Homeodomain-interacting protein kinase 1 (EC 2.7.11.1) (Nuclear body-associated kinase 2) (Protein kinase Myak)
CAFS_CommonC_G_089629	P28799	GRN	-0.858818		Progranulin (PGRN) (Acrogranin) (Epithelin precursor) (Glycoprotein of 88 Kda) (GP88) (Glycoprotein 88) (Granulin precursor) (PC cell-derived growth factor) (PCDGF) (Proepithelin) (PEPI) [Cleaved into: Paragranulin; Granulin-1 (Granulin G); Granulin-2 (Granulin F); Granulin-3 (Epithelin-2) (Granulin B); Granulin-4 (Epithelin-1) (Granulin A); Granulin-5 (Granulin C); Granulin-6 (Granulin D); Granu…										CAFS_CommonC_G_018198	Q5ZLF0	ST13 FAM10A1 RCJMB04_6h13	-0.817653		Hsc70-interacting protein (Hip) (Protein FAM10A1) (Protein ST13 homolog)
CAFS_CommonC_G_075439	Q91VT1	Nsmce2 Mms21	-0.855941		E3 SUMO-protein ligase NSE2 (EC 2.3.2.-) (E3 SUMO-protein transferase NSE2) (MMS21 homolog) (Non-structural maintenance of chromosomes element 2 homolog) (Non-SMC element 2 homolog)										CAFS_CommonC_G_074766	Q6PFR5	Tra2a	-0.816889		Transformer-2 protein homolog alpha (TRA-2 alpha) (TRA2-alpha) (Transformer-2 protein homolog A)
CAFS_CommonC_G_027646	P62311	Lsm3	-0.854152		U6 snRNA-associated Sm-like protein LSm3										CAFS_CommonC_G_009769	P49815	TSC2 TSC4	-0.815916		Tuberin (Tuberous sclerosis 2 protein)
CAFS_CommonC_G_085567	Q9JLG8	Capn15 Solh	-0.851802		Calpain-15 (EC 3.4.22.-) (Small optic lobes homolog)										CAFS_CommonC_G_052732	Q9BTC8	MTA3 KIAA1266	-0.809429		Metastasis-associated protein MTA3
CAFS_CommonC_G_082723	Q9CY27	Tecr Gpsn2	-0.847055		Very-long-chain enoyl-CoA reductase (EC 1.3.1.93) (Synaptic glycoprotein SC2) (Trans-2,3-enoyl-CoA reductase) (TER)										CAFS_CommonC_G_051339	Q96EB6	SIRT1 SIR2L1	-0.803111		NAD-dependent protein deacetylase sirtuin-1 (hSIRT1) (EC 3.5.1.-) (Regulatory protein SIR2 homolog 1) (SIR2-like protein 1) (hSIR2) [Cleaved into: SirtT1 75 kDa fragment (75SirT1)]
CAFS_CommonC_G_052726	Q6GQB9	edem3	-0.846107		ER degradation-enhancing alpha-mannosidase-like protein 3 (EC 3.2.1.113) (Alpha-1,2-mannosidase EDEM3)										CAFS_CommonC_G_083590	O15230	LAMA5 KIAA0533 KIAA1907	-0.798962		Laminin subunit alpha-5 (Laminin-10 subunit alpha) (Laminin-11 subunit alpha) (Laminin-15 subunit alpha)
CAFS_CommonC_G_086203	O35841	Api5	-0.839282		Apoptosis inhibitor 5 (API-5) (AAC-11)										CAFS_CommonC_G_052411	Q92890	UFD1 UFD1L	-0.798197		Ubiquitin recognition factor in ER-associated degradation protein 1 (Ubiquitin fusion degradation protein 1) (UB fusion protein 1)
CAFS_CommonC_G_081715	Q8C9X6	Epc1	-0.838222		Enhancer of polycomb homolog 1										CAFS_CommonC_G_005895	O88904	Hipk1 Kiaa0630 Myak Nbak2	-0.796782		Homeodomain-interacting protein kinase 1 (EC 2.7.11.1) (Nuclear body-associated kinase 2) (Protein kinase Myak)
CAFS_CommonC_G_017390	O35643	Ap1b1 Adtb1	-0.835413		AP-1 complex subunit beta-1 (Adaptor protein complex AP-1 subunit beta-1) (Adaptor-related protein complex 1 subunit beta-1) (Beta-1-adaptin) (Beta-adaptin 1) (Clathrin assembly protein complex 1 beta large chain) (Golgi adaptor HA1/AP1 adaptin beta subunit)										CAFS_CommonC_G_034090	Q9EPC6	Pfn2	-0.795842		Profilin-2 (Profilin II)
CAFS_CommonC_G_024877	Q8BGN8	Synpr	-0.832009		Synaptoporin										CAFS_CommonC_G_091875	Q9WTK0	Nupr1	-0.794252		Nuclear protein 1 (Protein p8)
CAFS_CommonC_G_088601	Q66I12	ccdc47 zgc:92099	-0.826555		Coiled-coil domain-containing protein 47										CAFS_CommonC_G_071426	Q8N2S1	LTBP4	-0.791945		Latent-transforming growth factor beta-binding protein 4 (LTBP-4)
CAFS_CommonC_G_064671	Q8QFP8	LIMK1	-0.822316		LIM domain kinase 1 (LIMK-1) (chLIMK1) (EC 2.7.11.1)										CAFS_CommonC_G_047335	Q5ZLD3	KLHL13 RCJMB04_6k12	-0.788921		Kelch-like protein 13
CAFS_CommonC_G_042394	Q5SWA1	PPP1R15B	-0.820406		Protein phosphatase 1 regulatory subunit 15B										CAFS_CommonC_G_064651	Q7SIB2	COL4A1	-0.78535		Collagen alpha-1(IV) chain [Cleaved into: Arresten]
CAFS_CommonC_G_041666	P53634	CTSC CPPI	-0.815425	-0.778156	Dipeptidyl peptidase 1 (EC 3.4.14.1) (Cathepsin C) (Cathepsin J) (Dipeptidyl peptidase I) (DPP-I) (DPPI) (Dipeptidyl transferase) [Cleaved into: Dipeptidyl peptidase 1 exclusion domain chain (Dipeptidyl peptidase I exclusion domain chain); Dipeptidyl peptidase 1 heavy chain (Dipeptidyl peptidase I heavy chain); Dipeptidyl peptidase 1 light chain (Dipeptidyl peptidase I light chain)]										CAFS_CommonC_G_059403	P00367	GLUD1 GLUD	-0.781933		Glutamate dehydrogenase 1, mitochondrial (GDH 1) (EC 1.4.1.3)
CAFS_CommonC_G_012108	P35615	etf1 cl1 erf1	-0.815314		Eukaryotic peptide chain release factor subunit 1 (Eukaryotic release factor 1) (eRF1) (Omnipotent suppressor protein 1 homolog) (SUP1 homolog)										CAFS_CommonC_G_008949	Q9P2E7	PCDH10 KIAA1400	-0.780369		Protocadherin-10
CAFS_CommonC_G_073729	P35465	Pak1	-0.814503		Serine/threonine-protein kinase PAK 1 (EC 2.7.11.1) (Alpha-PAK) (Protein kinase MUK2) (p21-activated kinase 1) (PAK-1) (p68-PAK)										CAFS_CommonC_G_087530	Q8CI12	Smtnl2	-0.773792	-0.934204	Smoothelin-like protein 2
CAFS_CommonC_G_004574	Q96B86	RGMA RGM	-0.813912		Repulsive guidance molecule A (RGM domain family member A)										CAFS_CommonC_G_039763	Q8BU30	Iars	-0.771812		Isoleucine--tRNA ligase, cytoplasmic (EC 6.1.1.5) (Isoleucyl-tRNA synthetase) (IRS) (IleRS)
CAFS_CommonC_G_057139	Q86XN7	PROSER1 C13orf23 KIAA2032	-0.800344		Proline and serine-rich protein 1										CAFS_CommonC_G_042547	Q5R601	VAPA	-0.771623		Vesicle-associated membrane protein-associated protein A (VAMP-A) (VAMP-associated protein A) (VAP-A)
CAFS_CommonC_G_001224	Q7Z2T5	TRMT1L C1orf25 TRM1L MSTP070	-0.79961		TRMT1-like protein (EC 2.1.1.-)										CAFS_CommonC_G_052881	P82013	VDAC2	-0.77111		Voltage-dependent anion-selective channel protein 2 (VDAC-2) (Outer mitochondrial membrane protein porin 2)
CAFS_CommonC_G_044855	Q5R587	POLR2E	-0.797104		DNA-directed RNA polymerases I, II, and III subunit RPABC1 (RNA polymerases I, II, and III subunit ABC1) (DNA-directed RNA polymerase II subunit E) (RPB5 homolog)										CAFS_CommonC_G_078552	Q9QZB7	Actr10 Act11 Actr11 Arp11	-0.760315		Actin-related protein 10 (Actin-related protein 11)
CAFS_CommonC_G_005754	Q4KMD7	tut1 rbm21 zgc:112254	-0.792233		Speckle targeted PIP5K1A-regulated poly(A) polymerase (Star-PAP) (EC 2.7.7.19) (RNA-binding motif protein 21) (RNA-binding protein 21) (U6 snRNA-specific terminal uridylyltransferase 1) (U6-TUTase) (EC 2.7.7.52)										CAFS_CommonC_G_007811	O75293	GADD45B MYD118	-0.759561		Growth arrest and DNA damage-inducible protein GADD45 beta (Myeloid differentiation primary response protein MyD118) (Negative growth regulatory protein MyD118)
CAFS_CommonC_G_060906	Q9P241	ATP10D ATPVD KIAA1487	-0.792124		Probable phospholipid-transporting ATPase VD (EC 7.6.2.1) (ATPase class V type 10D) (P4-ATPase flippase complex alpha subunit ATP10D)										CAFS_CommonC_G_055678	Q9Y295	DRG1 NEDD3	-0.753857		Developmentally-regulated GTP-binding protein 1 (DRG-1) (Neural precursor cell expressed developmentally down-regulated protein 3) (NEDD-3) (Translation factor GTPase DRG1) (TRAFAC GTPase DRG1) (EC 3.6.5.-)
CAFS_CommonC_G_058476	Q5R9T2	VPS37C	-0.783882		Vacuolar protein sorting-associated protein 37C (ESCRT-I complex subunit VPS37C)										CAFS_CommonC_G_014912	B3DM47	pbx2	-0.74634		Pre-B-cell leukemia transcription factor 2 (Homeobox protein pbx2)
CAFS_CommonC_G_042344	Q5R4X8	ARL6IP5 PRAF3	-0.777407		PRA1 family protein 3 (ADP-ribosylation factor-like protein 6-interacting protein 5) (ARL-6-interacting protein 5) (Aip-5)										CAFS_CommonC_G_000460	Q6TXF1	Arrdc3	-0.730723		Arrestin domain-containing protein 3 (Liver regeneration-related protein LRRG00048)
CAFS_CommonC_G_081698	Q6NXA4	ilf3 zgc:77030	-0.767524		Interleukin enhancer-binding factor 3 homolog										CAFS_CommonC_G_039702	P24591	IGFBP1	-0.729917		Insulin-like growth factor-binding protein 1 (IBP-1) (IGF-binding protein 1) (IGFBP-1) (bIGFBP-1)
CAFS_CommonC_G_088026	Q503L1	phlda2 ipl zgc:110459	-0.765259		Pleckstrin homology-like domain family A member 2 (Imprinted in placenta and liver protein)										CAFS_CommonC_G_077591	P35283	Rab12	-0.725066		Ras-related protein Rab-12 (Rab-13)
CAFS_CommonC_G_067381	Q7ZT82	rbfox1l a2bp1l fox1 fox1l si:ch211-57k11.1	-0.761998		RNA binding protein fox-1 homolog 1-like (Ataxin 2-binding protein 1-like) (Fox-1 homolog-like protein 1)										CAFS_CommonC_G_041833	Q8R4Z9	Mfn1 Fzo1b	-0.724792		Mitofusin-1 (EC 3.6.5.-) (Mitochondrial transmembrane GTPase FZO1B) (Transmembrane GTPase MFN1)
CAFS_CommonC_G_070986	P34932	HSPA4 APG2	-0.758267		Heat shock 70 kDa protein 4 (HSP70RY) (Heat shock 70-related protein APG-2)										CAFS_CommonC_G_057891	Q05519	SRSF11 SFRS11	-0.723329		Serine/arginine-rich splicing factor 11 (Arginine-rich 54 kDa nuclear protein) (p54) (Splicing factor, arginine/serine-rich 11)
CAFS_CommonC_G_046117	P46939	UTRN DMDL DRP1	-0.758067		Utrophin (Dystrophin-related protein 1) (DRP-1)										CAFS_CommonC_G_003221	P51477	sag	-0.709493		S-arrestin (Retinal S-antigen) (S-AG) (Rod photoreceptor arrestin)
CAFS_CommonC_G_081063	Q9YI98	oaz1a oaz1	-0.754877		Ornithine decarboxylase antizyme 1 (ODC antizyme, short form) (ODC-Az-S)										CAFS_CommonC_G_041284	Q4U2V3	agtpbp1 ccp1	-0.708545		Cytosolic carboxypeptidase 1 (EC 3.4.17.-) (ATP/GTP-binding protein 1)
CAFS_CommonC_G_082250	Q32S26	BRD2	-0.753314		Bromodomain-containing protein 2										CAFS_CommonC_G_062693	Q6Q7X9	klhl31 kbtbd1 klhl	-0.703603		Kelch-like protein 31 (Kelch repeat and BTB domain-containing protein 1) (Kelch-like protein Klhl)
CAFS_CommonC_G_007449	Q60674	Nr1d2	-0.748631		Nuclear receptor subfamily 1 group D member 2 (Orphan nuclear receptor RVR) (Rev-erb-beta)										CAFS_CommonC_G_062260	P11171	EPB41 E41P	-0.702324		Protein 4.1 (P4.1) (4.1R) (Band 4.1) (EPB4.1)
CAFS_CommonC_G_014315	Q9P1Q0	VPS54 HCC8	-0.748111		Vacuolar protein sorting-associated protein 54 (Hepatocellular carcinoma protein 8) (Tumor antigen HOM-HCC-8) (Tumor antigen SLP-8p)										CAFS_CommonC_G_061681	A2BHJ4	cnot6l si:dkey-58f10.2 zgc:111987	-0.698054		CCR4-NOT transcription complex subunit 6-like (EC 3.1.13.4)
CAFS_CommonC_G_048068	P60603	Romo1	-0.745454		Reactive oxygen species modulator 1 (ROS modulator 1) (Protein MGR2 homolog)										CAFS_CommonC_G_059197	Q7SXE4	golga5	-0.697639		Golgin subfamily A member 5 (Golgin-84)
CAFS_CommonC_G_091714	Q8R4U2	P4HB PDIA1	-0.743595		Protein disulfide-isomerase (PDI) (EC 5.3.4.1) (Prolyl 4-hydroxylase subunit beta) (p58)										CAFS_CommonC_G_058423	P51643	arf1	-0.694899		ADP-ribosylation factor 1
CAFS_CommonC_G_008346	Q0VCM6	SLC43A2 LAT4	-0.741008		Large neutral amino acids transporter small subunit 4 (L-type amino acid transporter 4) (Solute carrier family 43 member 2)										CAFS_CommonC_G_080170	Q92574	TSC1 KIAA0243 TSC	-0.691716		Hamartin (Tuberous sclerosis 1 protein)
CAFS_CommonC_G_049949	P54996	g6pd	-0.740597		Glucose-6-phosphate 1-dehydrogenase (G6PD) (EC 1.1.1.49)										CAFS_CommonC_G_018224	F1QGH9	psmd11b	-0.686765		26S proteasome non-ATPase regulatory subunit 11B (26S proteasome regulatory subunit RPN6-B)
CAFS_CommonC_G_073992	Q02747	GUCA2A GUCA2	-0.7391		Guanylin (Guanylate cyclase activator 2A) (Guanylate cyclase-activating protein 1) (Guanylate cyclase-activating protein I) (GCAP-I) [Cleaved into: HMW-guanylin; Guanylin]										CAFS_CommonC_G_087148	A5A6H4	HNRNPA1 HNRPA1	-0.678562		Heterogeneous nuclear ribonucleoprotein A1 (hnRNP A1) (Helix-destabilizing protein) (Single-strand-binding protein) (hnRNP core protein A1) [Cleaved into: Heterogeneous nuclear ribonucleoprotein A1, N-terminally processed]
CAFS_CommonC_G_022670	P28562	DUSP1 CL100 MKP1 PTPN10 VH1	-0.733413		Dual specificity protein phosphatase 1 (EC 3.1.3.16) (EC 3.1.3.48) (Dual specificity protein phosphatase hVH1) (Mitogen-activated protein kinase phosphatase 1) (MAP kinase phosphatase 1) (MKP-1) (Protein-tyrosine phosphatase CL100)										CAFS_CommonC_G_033721	O43264	ZW10	-0.675686		Centromere/kinetochore protein zw10 homolog
CAFS_CommonC_G_003772	Q99J59	Tspan1	-0.729239		Tetraspanin-1 (Tspan-1)										CAFS_CommonC_G_002640	Q7TNK0	Serinc1 Tde1l Tde2	-0.672611		Serine incorporator 1 (Tumor differentially expressed protein 1-like) (Tumor differentially expressed protein 2)
CAFS_CommonC_G_000876	P17431	Zfp36l1 Brf1 Cmg1 Tis11b	-0.727258		mRNA decay activator protein ZFP36L1 (Butyrate response factor 1) (EGF-inducible protein CMG1) (TPA-induced sequence 11b) (Zinc finger protein 36, C3H1 type-like 1) (ZFP36-like 1)										CAFS_CommonC_G_033290	Q61584	Fxr1 Fxr1h	-0.669005		Fragile X mental retardation syndrome-related protein 1 (mFxr1p)
CAFS_CommonC_G_084988	Q9NUV7	SPTLC3 C20orf38 SPTLC2L	-0.727097		Serine palmitoyltransferase 3 (EC 2.3.1.50) (Long chain base biosynthesis protein 2b) (LCB2b) (Long chain base biosynthesis protein 3) (LCB 3) (Serine-palmitoyl-CoA transferase 3) (SPT 3)										CAFS_CommonC_G_051500	Q8JH71	aldob	-0.645776		Fructose-bisphosphate aldolase B (EC 4.1.2.13) (Liver-type aldolase)
CAFS_CommonC_G_022224	P79126	PPM1G PPM1C	-0.725462		Protein phosphatase 1G (EC 3.1.3.16) (Magnesium-dependent calcium inhibitable phosphatase) (MCPP) (Protein phosphatase 1B) (Protein phosphatase 2C isoform gamma) (PP2C-gamma) (Protein phosphatase magnesium-dependent 1 gamma)										CAFS_CommonC_G_066857	Q15773	MLF2	-0.639746		Myeloid leukemia factor 2 (Myelodysplasia-myeloid leukemia factor 2)
CAFS_CommonC_G_021051	Q9PW80	igf2bp3 dvr1rbp vickz3	-0.709408		Insulin-like growth factor 2 mRNA-binding protein 3 (IGF2 mRNA-binding protein 3) (IMP-3) (Decapentaplegic and Vg-related 1 RNA-binding protein) (IGF-II mRNA-binding protein 3) (VICKZ family member 3) (Vg1 RNA-binding protein) (Vg1-RBP)										CAFS_CommonC_G_036723	Q11011	Npepps Psa	-0.638381		Puromycin-sensitive aminopeptidase (PSA) (EC 3.4.11.14) (Cytosol alanyl aminopeptidase) (AAP-S)
CAFS_CommonC_G_086201	O95696	BRD1 BRL BRPF2	-0.709091		Bromodomain-containing protein 1 (BR140-like protein) (Bromodomain and PHD finger-containing protein 2)										CAFS_CommonC_G_057890	Q05519	SRSF11 SFRS11	-0.628095		Serine/arginine-rich splicing factor 11 (Arginine-rich 54 kDa nuclear protein) (p54) (Splicing factor, arginine/serine-rich 11)
CAFS_CommonC_G_017895	Q2I6J1	inppl1a ship2a wu:fc58a04 zgc:198309	-0.708263		Phosphatidylinositol 3,4,5-trisphosphate 5-phosphatase 2A (EC 3.1.3.86) (Inositol polyphosphate phosphatase-like protein 1A) (INPPL1-A) (SH2 domain-containing inositol 5'-phosphatase 2A) (SH2 domain-containing inositol phosphatase 2A) (SHIP-2A)										CAFS_CommonC_G_038681	Q6PBN5	aup1	-0.616981		Ancient ubiquitous protein 1
CAFS_CommonC_G_075883	Q5RFR6	Kiaa0319l AAVR	-0.688287		Dyslexia-associated protein KIAA0319-like protein (Adeno-associated virus receptor) (AAVR)
CAFS_CommonC_G_005713	Q4V9P9	nol11 wu:fb30e03 zgc:109901	-0.687863		Nucleolar protein 11-like
CAFS_CommonC_G_089001	O95782	AP2A1 ADTAA CLAPA1	-0.6832		AP-2 complex subunit alpha-1 (100 kDa coated vesicle protein A) (Adaptor protein complex AP-2 subunit alpha-1) (Adaptor-related protein complex 2 subunit alpha-1) (Alpha-adaptin A) (Alpha1-adaptin) (Clathrin assembly protein complex 2 alpha-A large chain) (Plasma membrane adaptor HA2/AP2 adaptin alpha A subunit)
CAFS_CommonC_G_039761	F1RCR6	trip12 si:ch211-272f3.4	-0.68076		E3 ubiquitin-protein ligase TRIP12 (EC 2.3.2.26) (HECT-type E3 ubiquitin transferase TRIP12) (Thyroid receptor-interacting protein 12) (TR-interacting protein 12) (TRIP-12)
CAFS_CommonC_G_039476	P98157	LRP1	-0.676938		Low-density lipoprotein receptor-related protein 1 (LRP-1) (Alpha-2-macroglobulin receptor) (A2MR)
CAFS_CommonC_G_048466	Q90342	mycb cam2 myc2	-0.675918		Transcriptional regulator Myc-2 (c-Myc-2) (c-Myc II)
CAFS_CommonC_G_087037	Q16534	HLF	-0.6759		Hepatic leukemia factor
CAFS_CommonC_G_047862	Q90YM8	cyfip1	-0.650673		Cytoplasmic FMR1-interacting protein 1 homolog
CAFS_CommonC_G_020548	Q6NY89	lsg1 zgc:76988	-0.641977		Large subunit GTPase 1 homolog (EC 3.6.1.-)
CAFS_CommonC_G_075013	P06731	CEACAM5 CEA	-0.62842		Carcinoembryonic antigen-related cell adhesion molecule 5 (Carcinoembryonic antigen) (CEA) (Meconium antigen 100) (CD antigen CD66e)
CAFS_CommonC_G_043299	Q9JJV2	Pfn2	-0.627643		Profilin-2 (Profilin II)
CAFS_CommonC_G_063313	P35565	Canx	-0.625168		Calnexin
CAFS_CommonC_G_081308	Q15424	SAFB HAP HET SAFB1	-0.614256		Scaffold attachment factor B1 (SAF-B) (SAF-B1) (HSP27 estrogen response element-TATA box-binding protein) (HSP27 ERE-TATA-binding protein)
CAFS_CommonC_G_037791	Q6P2Q9	PRPF8 PRPC8	-0.608346		Pre-mRNA-processing-splicing factor 8 (220 kDa U5 snRNP-specific protein) (PRP8 homolog) (Splicing factor Prp8) (p220)
CAFS_CommonC_G_086529	O00308	WWP2	-0.594838		NEDD4-like E3 ubiquitin-protein ligase WWP2 (EC 2.3.2.26) (Atrophin-1-interacting protein 2) (AIP2) (HECT-type E3 ubiquitin transferase WWP2) (WW domain-containing protein 2)
CAFS_CommonC_G_006676	Q2TA45	AGFG1 HRB RIP		-1.29285	Arf-GAP domain and FG repeat-containing protein 1 (HIV-1 Rev-binding protein homolog) (Nucleoporin-like protein RIP)
CAFS_CommonC_G_075365	O95196	CSPG5 CALEB NGC		-1.29102	Chondroitin sulfate proteoglycan 5 (Acidic leucine-rich EGF-like domain-containing brain protein) (Neuroglycan C)
CAFS_CommonC_G_023517	Q8N187	CARF ALS2CR8		-1.28575	Calcium-responsive transcription factor (Amyotrophic lateral sclerosis 2 chromosomal region candidate gene 8 protein) (Calcium-response factor) (CaRF) (Testis development protein NYD-SP24)
CAFS_CommonC_G_058209	Q01459	CTBS CTB		-1.24916	Di-N-acetylchitobiase (EC 3.2.1.-)
CAFS_CommonC_G_021030	Q9WVR6	Slc7a8 Lat2 Lat4		-1.22909	Large neutral amino acids transporter small subunit 2 (L-type amino acid transporter 2) (Solute carrier family 7 member 8)
CAFS_CommonC_G_070798	Q9XSB8	TPP1 CLN2		-1.22831	Tripeptidyl-peptidase 1 (TPP-1) (EC 3.4.14.9) (Lysosomal pepstatin-insensitive protease) (LPIC) (Tripeptidyl aminopeptidase) (Tripeptidyl-peptidase I) (TPP-I)
CAFS_CommonC_G_017604	B5XGE7	trappc2l tpc2l		-1.22454	Trafficking protein particle complex subunit 2-like protein
CAFS_CommonC_G_028414	P59889	slc39a1 zip1 sb:cb629 zgc:111852		-1.20536	Zinc transporter ZIP1 (DrZIP1) (Solute carrier family 39 member 1) (Zrt- and Irt-like protein 1) (ZIP-1)
CAFS_CommonC_G_048259	Q86WK6	AMIGO1 ALI2 AMIGO KIAA1163		-1.19407	Amphoterin-induced protein 1 (AMIGO-1) (Alivin-2)
CAFS_CommonC_G_040895	Q5ZID2	PDCD2L RCJMB04_27n18		-1.18987	Programmed cell death protein 2-like
CAFS_CommonC_G_055457	Q6PFS7	atg3 apg3l zgc:64156		-1.18018	Ubiquitin-like-conjugating enzyme ATG3 (EC 2.3.2.-) (Autophagy-related protein 3) (APG3-like)
CAFS_CommonC_G_041758	P15083	Pigr		-1.17803	Polymeric immunoglobulin receptor (PIgR) (Poly-Ig receptor) [Cleaved into: Secretory component]
CAFS_CommonC_G_084545	Q58D15	TRIM54		-1.17391	Tripartite motif-containing protein 54
CAFS_CommonC_G_068913	Q96NJ5	KLHL32 BKLHD5 KIAA1900		-1.16991	Kelch-like protein 32 (BTB and kelch domain-containing protein 5)
CAFS_CommonC_G_031056	Q9CYF5	Rcc1l Wbscr16		-1.12573	RCC1-like G exchanging factor-like protein (RCC1-like) (Williams-Beuren syndrome chromosomal region 16 protein homolog)
CAFS_CommonC_G_066968	O15061	SYNM DMN KIAA0353 SYN		-1.10841	Synemin (Desmuslin)
CAFS_CommonC_G_037313	Q6MFZ5	Trim39 Rnf23		-1.10016	E3 ubiquitin-protein ligase TRIM39 (EC 2.3.2.27) (RING finger protein 23) (RING-type E3 ubiquitin transferase TRIM39) (Tripartite motif-containing protein 39)
CAFS_CommonC_G_045933	O00303	EIF3F EIF3S5		-1.0967	Eukaryotic translation initiation factor 3 subunit F (eIF3f) (Deubiquitinating enzyme eIF3f) (EC 3.4.19.12) (Eukaryotic translation initiation factor 3 subunit 5) (eIF-3-epsilon) (eIF3 p47)
CAFS_CommonC_G_007420	Q00918	Ltbp1		-1.09353	Latent-transforming growth factor beta-binding protein 1 (LTBP-1) (Transforming growth factor beta-1-binding protein 1) (TGF-beta-1-BP-1) (Transforming growth factor beta-1-masking protein large subunit)
CAFS_CommonC_G_007293	Q78JW9	Ubfd1 D7Wsu128e		-1.08007	Ubiquitin domain-containing protein UBFD1
CAFS_CommonC_G_002786	Q5XPI3	Rnf123 Kpc1		-1.07765	E3 ubiquitin-protein ligase RNF123 (EC 2.3.2.27) (Kip1 ubiquitination-promoting complex protein 1) (RING finger protein 123) (RING-type E3 ubiquitin transferase RNF123)
CAFS_CommonC_G_062747	Q8NDZ2	SIMC1 C5orf25		-1.07408	SUMO-interacting motif-containing protein 1
CAFS_CommonC_G_050424	E7F7X0	lmod3 si:dkey-90a13.7		-1.05603	Leiomodin-3
CAFS_CommonC_G_055963	Q9H6L5	RETREG1 FAM134B JK1		-1.03829	Reticulophagy regulator 1 (Reticulophagy receptor 1)
CAFS_CommonC_G_010497	Q91W50	Csde1 D3Jfr1		-1.03786	Cold shock domain-containing protein E1
CAFS_CommonC_G_034049	P70665	Siae Ysg2		-1.02454	Sialate O-acetylesterase (EC 3.1.1.53) (Sialic acid-specific 9-O-acetylesterase) (Yolk sac protein 2) [Cleaved into: Sialate O-acetylesterase small subunit; Sialate O-acetylesterase large subunit]
CAFS_CommonC_G_046550	P60843	Eif4a1 Ddx2a Eif4a		-1.0245	Eukaryotic initiation factor 4A-I (eIF-4A-I) (eIF4A-I) (EC 3.6.4.13) (ATP-dependent RNA helicase eIF4A-1)
CAFS_CommonC_G_006219	P25007	Cyp1 Cyp-1 CG9916		-1.01332	Peptidyl-prolyl cis-trans isomerase (PPIase) (EC 5.2.1.8) (Cyclophilin) (Cyclosporin A-binding protein) (Rotamase)
CAFS_CommonC_G_086304	Q9NQX4	MYO5C		-0.99167	Unconventional myosin-Vc
CAFS_CommonC_G_001327	P59481	Lman2l Vipl		-0.985831	VIP36-like protein (Lectin mannose-binding 2-like) (LMAN2-like protein)
CAFS_CommonC_G_006371	Q5XPI3	Rnf123 Kpc1		-0.976663	E3 ubiquitin-protein ligase RNF123 (EC 2.3.2.27) (Kip1 ubiquitination-promoting complex protein 1) (RING finger protein 123) (RING-type E3 ubiquitin transferase RNF123)
CAFS_CommonC_G_053168	Q9QY33	Tspan3 Tm4sf8		-0.968672	Tetraspanin-3 (Tspan-3) (OSP-associated protein 1) (OAP-1) (Tetraspanin TM4-A) (Transmembrane 4 superfamily member 8)
CAFS_CommonC_G_048919	Q96GD3	SCMH1		-0.967419	Polycomb protein SCMH1 (Sex comb on midleg homolog 1)
CAFS_CommonC_G_003396	Q9HBH9	MKNK2 GPRK7 MNK2		-0.966355	MAP kinase-interacting serine/threonine-protein kinase 2 (EC 2.7.11.1) (MAP kinase signal-integrating kinase 2) (MAPK signal-integrating kinase 2) (Mnk2)
CAFS_CommonC_G_088921	Q6A4J8	Usp7 Hausp		-0.965166	Ubiquitin carboxyl-terminal hydrolase 7 (EC 3.4.19.12) (Deubiquitinating enzyme 7) (Herpesvirus-associated ubiquitin-specific protease) (mHAUSP) (Ubiquitin thioesterase 7) (Ubiquitin-specific-processing protease 7)
CAFS_CommonC_G_023515	Q9P278	FNIP2 FNIPL KIAA1450 MAPO1		-0.964305	Folliculin-interacting protein 2 (FNIP1-like protein) (O6-methylguanine-induced apoptosis 1 protein)
CAFS_CommonC_G_008044	Q9IA88	SIK2 QIK SNF1LK2		-0.957625	Serine/threonine-protein kinase SIK2 (EC 2.7.11.1) (Qin-induced kinase) (Salt-inducible kinase 2) (SIK-2) (Serine/threonine-protein kinase SNF1-like kinase 2)
CAFS_CommonC_G_080210	P58797	NXF1		-0.953686	Nuclear RNA export factor 1 (Tip-associated protein) (Tip-associating protein) (mRNA export factor TAP)
CAFS_CommonC_G_066684	P17706	PTPN2 PTPT		-0.942485	Tyrosine-protein phosphatase non-receptor type 2 (EC 3.1.3.48) (T-cell protein-tyrosine phosphatase) (TCPTP)
CAFS_CommonC_G_063942	P07722	Mag		-0.930554	Myelin-associated glycoprotein (1B236) (Brain neuron cytoplasmic protein 3) (Sialic acid-binding Ig-like lectin 4a) (Siglec-4a)
CAFS_CommonC_G_066867	Q4R7L3	PSMC4 QtsA-14940		-0.928808	26S proteasome regulatory subunit 6B (26S proteasome AAA-ATPase subunit RPT3) (Proteasome 26S subunit ATPase 4)
CAFS_CommonC_G_074558	Q9H3L0	MMADHC C2orf25 CL25022 HSPC161 My011		-0.915146	Methylmalonic aciduria and homocystinuria type D protein, mitochondrial (CblD)
CAFS_CommonC_G_077863	Q5ZIC8	IPO13 RCJMB04_27p9		-0.908351	Importin-13 (Imp13)
CAFS_CommonC_G_085044	P02717	CHRND		-0.90472	Acetylcholine receptor subunit delta
CAFS_CommonC_G_038574	Q3T0Q0	SAT1 SAT		-0.903416	Diamine acetyltransferase 1 (EC 2.3.1.57) (Polyamine N-acetyltransferase 1) (Putrescine acetyltransferase) (Spermidine/spermine N(1)-acetyltransferase 1) (SSAT) (SSAT-1)
CAFS_CommonC_G_081092	Q66I85	ccdc130 zgc:103496		-0.893972	Coiled-coil domain-containing protein 130 homolog
CAFS_CommonC_G_066854	Q99KX1	Mlf2		-0.889734	Myeloid leukemia factor 2 (Myelodysplasia-myeloid leukemia factor 2)
CAFS_CommonC_G_083803	Q66HY7	eif4e3 zgc:92189		-0.887613	Eukaryotic translation initiation factor 4E type 3 (eIF-4E type 3) (eIF-4E3) (eIF4E type 3) (eIF4E-3)
CAFS_CommonC_G_029717	Q6PNC0	Dmxl1		-0.884814	DmX-like protein 1 (X-like 1 protein)
CAFS_CommonC_G_041332	Q3ZCD7	TECR GPSN2		-0.881828	Very-long-chain enoyl-CoA reductase (EC 1.3.1.93) (Synaptic glycoprotein SC2) (Trans-2,3-enoyl-CoA reductase) (TER)
CAFS_CommonC_G_049377	Q9CX56	Psmd8		-0.876694	26S proteasome non-ATPase regulatory subunit 8 (26S proteasome regulatory subunit RPN12) (26S proteasome regulatory subunit S14)
CAFS_CommonC_G_069485	Q8WWZ7	ABCA5 KIAA1888		-0.87425	ATP-binding cassette sub-family A member 5
CAFS_CommonC_G_004221	Q28224	IRS1		-0.873671	Insulin receptor substrate 1 (IRS-1)
CAFS_CommonC_G_048020	Q7ZVC4	chmp4b zgc:56112		-0.863436	Charged multivesicular body protein 4b (Chromatin-modifying protein 4b) (CHMP4b)
CAFS_CommonC_G_074790	Q9EPU4	Cpsf1 Cpsf160		-0.833244	Cleavage and polyadenylation specificity factor subunit 1 (Cleavage and polyadenylation specificity factor 160 kDa subunit) (CPSF 160 kDa subunit)
CAFS_CommonC_G_014262	Q2KIW6	PSMC6		-0.817537	26S proteasome regulatory subunit 10B (26S proteasome AAA-ATPase subunit RPT4) (Proteasome 26S subunit ATPase 6)
CAFS_CommonC_G_017145	Q5R9Y9	KIF2A		-0.81481	Kinesin-like protein KIF2A
CAFS_CommonC_G_075048	P55036	PSMD4 MCB1		-0.805575	26S proteasome non-ATPase regulatory subunit 4 (26S proteasome regulatory subunit RPN10) (26S proteasome regulatory subunit S5A) (Antisecretory factor 1) (AF) (ASF) (Multiubiquitin chain-binding protein)
CAFS_CommonC_G_034849	H9BW96	rab7		-0.804129	Ras-related protein rab7
CAFS_CommonC_G_041900	P51398	DAP3 MRPS29		-0.803396	28S ribosomal protein S29, mitochondrial (MRP-S29) (S29mt) (Death-associated protein 3) (DAP-3) (Ionizing radiation resistance conferring protein) (Mitochondrial small ribosomal subunit protein mS29)
CAFS_CommonC_G_024209	Q8N9I5	FADS6 FP18279		-0.799765	Fatty acid desaturase 6 (EC 1.14.19.-)
CAFS_CommonC_G_044031	Q5VWP3	MLIP C6orf142 Cip		-0.792683	Muscular LMNA-interacting protein (Cardiac Isl1-interacting protein) (CIP) (Muscular-enriched A-type laminin-interacting protein)
CAFS_CommonC_G_070129	Q8IZJ6	TDH SDR14E1P		-0.788036	Inactive L-threonine 3-dehydrogenase, mitochondrial (Short chain dehydrogenase/reductase family 14E member 1 pseudogene)
CAFS_CommonC_G_065309	O15042	U2SURP KIAA0332 SR140		-0.765734	U2 snRNP-associated SURP motif-containing protein (140 kDa Ser/Arg-rich domain protein) (U2-associated protein SR140)
CAFS_CommonC_G_090989	Q9HAU0	PLEKHA5 KIAA1686 PEPP2		-0.764163	Pleckstrin homology domain-containing family A member 5 (PH domain-containing family A member 5) (Phosphoinositol 3-phosphate-binding protein 2) (PEPP-2)
CAFS_CommonC_G_038091	Q8QG61	CRY1		-0.7626	Cryptochrome-1
CAFS_CommonC_G_047840	Q9PW70	CISH CIS		-0.759373	Cytokine-inducible SH2-containing protein (CIS) (CIS-1) (Suppressor of cytokine signaling) (SOCS)
CAFS_CommonC_G_074537	Q99942	RNF5 G16 NG2 RMA1		-0.741615	E3 ubiquitin-protein ligase RNF5 (EC 2.3.2.27) (Protein G16) (RING finger protein 5) (RING-type E3 ubiquitin transferase RNF5) (Ram1 homolog) (HsRma1)
CAFS_CommonC_G_041249	Q6GL04	vcp		-0.71524	Transitional endoplasmic reticulum ATPase (TER ATPase) (EC 3.6.4.6) (15S Mg(2+)-ATPase p97 subunit) (p97) (Valosin-containing protein) (VCP)
CAFS_CommonC_G_085176	Q91Z83	Myh7		-0.713578	Myosin-7 (Myosin heavy chain 7) (Myosin heavy chain slow isoform) (MyHC-slow) (Myosin heavy chain, cardiac muscle beta isoform) (MyHC-beta)
CAFS_CommonC_G_025951	Q92545	TMEM131 KIAA0257 RW1		-0.705464	Transmembrane protein 131 (Protein RW1)
CAFS_CommonC_G_008155	Q05086	UBE3A E6AP EPVE6AP HPVE6A		-0.656415	Ubiquitin-protein ligase E3A (EC 2.3.2.26) (E6AP ubiquitin-protein ligase) (HECT-type ubiquitin transferase E3A) (Human papillomavirus E6-associated protein) (Oncogenic protein-associated protein E6-AP) (Renal carcinoma antigen NY-REN-54)
