# Supplementary material for: Transcriptomic profiling revealed key signaling pathways for cold tolerance and acclimation of two carp species
Source: BMC Genomics. 2020 Aug 5;21:539. doi: 10.1186/s12864-020-06946-8 (PMC7430846; doi:10.1186/s12864-020-06946-8)
Supplement: Supplementary file 6 — Additional file 6. Results of GO enrichment analysis for each group. [file 12864_2020_6946_MOESM6_ESM.xlsx]

## Sheet: Sheet1
Up-regulated
a, b and c group													d and e group													f and g group
Class	GO_Name	GO_ID	GO_Level	P_value	EnrichmentScore	HitsGenesCountsInSelectedSet	HitsGenesCountsInBackground	AllGenesCountsInSelectedSet	AllGenesCountsInBackground	GenesOfSelectedSetInGOterm	corrected p-value(BH method)		Class	GO_Name	GO_ID	GO_Level	P_value	EnrichmentScore	HitsGenesCountsInSelectedSet	HitsGenesCountsInBackground	AllGenesCountsInSelectedSet	AllGenesCountsInBackground	GenesOfSelectedSetInGOterm	corrected p-value(BH method)		Class	GO_Name	GO_ID	GO_Level	P_value	EnrichmentScore	HitsGenesCountsInSelectedSet	HitsGenesCountsInBackground	AllGenesCountsInSelectedSet	AllGenesCountsInBackground	GenesOfSelectedSetInGOterm	corrected p-value(BH method)
Molecular function	integrin binding	GO:0005178	5	0.00109977	3.51818	9	154	275	16555	Q61554,Q12864,P63090,Q9R182,P48061,Q9GLP0,P98160,Q8UUJ9,P11835,	0.291439		Molecular function	RNA polymerase II distal enhancer sequence-specific DNA binding	GO:0000980	10	9.7545e-06	17.4447	5	65	73	16555	Q5EA15,Q60674,Q14995,Q5M7V8,Q9Y2W1,	0.00121281		Molecular function	monocarboxylic acid transmembrane transporter activity	GO:0008028	8	3.2907e-05	13.5719	5	57	107	16555	O95563,O14975,Q3MHW6,Q6PCB7,P53987,	0.00738762
Molecular function	cell adhesion molecule binding	GO:0050839	4	0.00150397	2.33786	16	412	275	16555	Q61554,Q9H2G2,Q8AYD0,O75369,Q8IUD2,P43487,Q12864,P63090,P26038,Q9R182,P48061,Q9GLP0,P98160,Q8UUJ9,P33176,P11835,	0.239131		Molecular function	nuclear receptor transcription coactivator activity	GO:0030374	5	1.84471e-05	15.323	5	74	73	16555	Q60674,O57539,Q14995,Q5M7V8,Q9Y2W1,	0.0017202		Molecular function	heterocyclic compound binding	GO:1901363	3	5.95567e-05	1.50213	60	6180	107	16555	P11607,X1WGX5,Q64303,Q6NRY2,O88850,Q9UK45,P25980,Q6DRP2,Q8WVN8,Q659C4,Q9NUV7,Q9UBL0,P25977,Q5RCU4,Q8BH04,Q921F2,Q91WT8,Q90416,Q7TNJ7,Q3T0Q6,Q91VB2,P49915,Q802R9,Q9NZI5,Q5ZJH9,Q5F3W3,Q6PCL9,O14975,Q5EA53,Q91Z83,Q9H0A0,P35611,Q96S21,Q9HBD1,P61220,Q8WYQ5,Q66HZ2,P70459,Q6PCB7,P00491,Q9UGJ0,E9PYL2,Q8TE04,P59325,G3V9R8,O00763,P11586,Q9NU22,P15311,O95817,Q6P0J3,Q9QUJ7,Q61221,Q9P0M6,O35973,Q66J36,Q99814,…	0.00668524
Molecular function	calcium-dependent phospholipid binding	GO:0005544	6	0.00418419	4.70312	5	64	275	16555	Q3TZZ7,P27216,O35639,P09525,Q5M7N9,	0.332643		Molecular function	enhancer sequence-specific DNA binding	GO:0001158	9	2.86473e-05	13.9988	5	81	73	16555	Q5EA15,Q60674,Q14995,Q5M7V8,Q9Y2W1,	0.00133568		Molecular function	ligase activity	GO:0016874	3	7.70685e-05	6.81156	7	159	107	16555	P49915,O14975,Q66HZ2,Q6PCB7,O00763,P11586,Q9QUJ7,	0.00692076
Molecular function	ATP-dependent helicase activity	GO:0008026	10	0.00509148	4.49254	5	67	275	16555	Q8AWW7,Q1LXK4,O14647,O14646,Q8JFP1,	0.337311		Molecular function	enhancer binding	GO:0035326	7	5.025e-05	12.4605	5	91	73	16555	Q5EA15,Q60674,Q14995,Q5M7V8,Q9Y2W1,	0.00208258		Molecular function	organic cyclic compound binding	GO:0097159	3	9.41892e-05	1.48152	60	6266	107	16555	P11607,X1WGX5,Q64303,Q6NRY2,O88850,Q9UK45,P25980,Q6DRP2,Q8WVN8,Q659C4,Q9NUV7,Q9UBL0,P25977,Q5RCU4,Q8BH04,Q921F2,Q91WT8,Q90416,Q7TNJ7,Q3T0Q6,Q91VB2,P49915,Q802R9,Q9NZI5,Q5ZJH9,Q5F3W3,Q6PCL9,O14975,Q5EA53,Q91Z83,Q9H0A0,P35611,Q96S21,Q9HBD1,P61220,Q8WYQ5,Q66HZ2,P70459,Q6PCB7,P00491,Q9UGJ0,E9PYL2,Q8TE04,P59325,G3V9R8,O00763,P11586,Q9NU22,P15311,O95817,Q6P0J3,Q9QUJ7,Q61221,Q9P0M6,O35973,Q66J36,Q99814,…	0.00704849
Molecular function	extracellular matrix structural constituent	GO:0005201	3	0.00639391	2.91879	8	165	275	16555	Q61554,P32017,Q14112,P35556,Q62000,P98160,Q14993,P07942,	0.338877		Molecular function	RNA polymerase II-specific DNA-binding transcription factor binding	GO:0061629	6	0.000659958	5.66952	6	240	73	16555	Q5EA15,P16039,O57539,Q8CGF7,Q5M7V8,Q9Y2W1,	0.0153853		Molecular function	organic anion transmembrane transporter activity	GO:0008514	6	0.000146809	5.24473	8	236	107	16555	Q66L49,O95563,A1L1W9,O14975,Q6U841,Q3MHW6,Q6PCB7,P53987,	0.00941676
Molecular function	collagen binding	GO:0005518	4	0.00730916	4.12329	5	73	275	16555	Q9CZ52,Q14112,Q9GLP0,Q62371,P84552,	0.290539		Molecular function	lipid transporter activity	GO:0005319	3	0.0006811	7.13147	5	159	73	16555	O95477,M3W955,P41233,P24774,P32918,	0.0149441		Molecular function	carboxylic acid transmembrane transporter activity	GO:0046943	7	0.000728121	5.59228	6	166	107	16555	O95563,A1L1W9,O14975,Q3MHW6,Q6PCB7,P53987,	0.0204329
Molecular function	ATPase activity	GO:0016887	8	0.00854967	2.21595	12	326	275	16555	Q8AWW7,A0A0R4IBK5,Q1LXK4,O14647,O14646,Q96L93,P33176,O35787,P51531,Q13459,Q8JFP1,Q7ZZ25,	0.323666		Molecular function	transcription factor binding	GO:0008134	4	0.000708629	3.3697	10	673	73	16555	Q5EA15,Q60674,Q32L31,P16039,Q9YH06,O57539,Q14995,Q8CGF7,Q5M7V8,Q9Y2W1,	0.0146844		Molecular function	organic acid transmembrane transporter activity	GO:0005342	4	0.000775144	5.5257	6	168	107	16555	O95563,A1L1W9,O14975,Q3MHW6,Q6PCB7,P53987,	0.0204729
Molecular function	structural molecule activity	GO:0005198	2	0.0103115	1.76281	20	683	275	16555	Q61554,Q14324,P10916,Q3MHK4,Q2HJI0,P32017,Q14112,Q9H254,Q9Y342,Q9N179,P35556,P61486,P26038,Q62000,P98160,O94875,Q14993,P07942,Q9YH91,Q9YH92,	0.372621		Molecular function	transcription coregulator activity	GO:0003712	3	0.000711528	3.68416	9	554	73	16555	Q5EA15,P50616,Q60674,O57539,Q14995,Q8CGF7,Q5M7V8,Q9Y2W1,Q5ZK63,	0.0139684		Molecular function	RNA binding	GO:0003723	5	0.00274369	2.04175	18	1364	107	16555	X1WGX5,Q6NRY2,Q9UK45,Q659C4,Q921F2,Q91WT8,Q5ZJH9,Q6PCL9,Q9H0A0,P35611,Q9HBD1,P61220,Q8WYQ5,P59325,G3V9R8,P15311,O14776,P21399,	0.0615958
Molecular function	helicase activity	GO:0004386	8	0.011219	2.64615	8	182	275	16555	Q8AWW7,Q1LXK4,Q5R6D0,O14647,O14646,P51531,Q8JFP1,Q5RC67,	0.387786		Molecular function	transcription coactivator activity	GO:0003713	4	0.00236459	4.41781	6	308	73	16555	Q60674,O57539,Q14995,Q5M7V8,Q9Y2W1,Q5ZK63,	0.0367497		Molecular function	anion transmembrane transporter activity	GO:0008509	5	0.00415473	3.12565	8	396	107	16555	Q66L49,O95563,A1L1W9,O14975,Q6U841,Q3MHW6,Q6PCB7,P53987,	0.0888321
Molecular function	catalytic activity, acting on DNA	GO:0140097	3	0.014246	2.53474	8	190	275	16555	Q6DRD3,Q8AWW7,Q13609,Q5R6D0,O14647,O14646,Q00438,Q90YB1,	0.435597		Molecular function	DNA-binding transcription factor binding	GO:0140297	5	0.00294835	4.22573	6	322	73	16555	Q5EA15,P16039,O57539,Q8CGF7,Q5M7V8,Q9Y2W1,	0.0422974		Molecular function	protein heterodimerization activity	GO:0046982	5	0.00503494	3.0263	8	409	107	16555	Q5F3W3,Q91Z83,Q91VH1,P35611,Q61221,Q9P0M6,Q99814,O70306,	0.102759
Molecular function	iron ion binding	GO:0005506	7	0.015029	2.71871	7	155	275	16555	P22680,Q4G0S4,P33267,Q9DBG1,Q6P949,P12938,P54001,	0.412002		Molecular function	nucleic acid binding	GO:0003676	4	0.0132054	1.53313	25	3698	73	16555	Q5EA15,Q6DFC8,Q9I8V2,Q6P4T2,Q60749,P20397,Q5ZIP4,Q60674,Q32L31,O43290,Q8IY81,Q9DED4,Q90X44,Q5T619,P16039,Q9YH06,Q9BUQ8,Q61545,Q14995,Q29099,Q5M7V8,Q9Y2W1,Q5ZK63,Q8K1S5,P26369,	0.0820934		Molecular function	nucleic acid binding	GO:0003676	4	0.00863688	1.46436	35	3698	107	16555	X1WGX5,Q6NRY2,Q9UK45,P25980,Q659C4,Q9UBL0,P25977,Q5RCU4,Q921F2,Q91WT8,Q90416,Q3T0Q6,Q9NZI5,Q5ZJH9,Q6PCL9,Q5EA53,Q9H0A0,P35611,Q9HBD1,P61220,Q8WYQ5,P70459,E9PYL2,P59325,G3V9R8,P15311,Q6P0J3,Q61221,Q9P0M6,O35973,Q66J36,Q99814,O70306,O14776,P21399,	0.133723
Molecular function	lipase activity	GO:0016298	5	0.0162198	2.96066	6	122	275	16555	Q8IY17,P25101,Q8WTR4,Q5XTS1,Q802V6,P97813,	0.429826		Molecular function	ATPase activity	GO:0016887	8	0.0144937	3.47823	5	326	73	16555	O95477,Q6P4T2,Q02566,P41233,Q9BUQ8,	0.0819116		Molecular function	cadherin binding	GO:0045296	5	0.00887993	3.94693	5	196	107	16555	Q9Y6W5,Q13492,P35611,P15311,O95817,	0.132903
Molecular function	heme binding	GO:0020037	5	0.0207623	2.8	6	129	275	16555	P22680,Q4G0S4,Q6P3Z3,P33267,Q9DBG1,P12938,	0.250091		Molecular function	organic cyclic compound binding	GO:0097159	3	0.0170046	1.33911	37	6266	73	16555	O95477,Q16822,Q5EA15,Q9JID6,Q6DFC8,Q9I8V2,Q6P4T2,Q60749,P20397,Q5ZIP4,Q60674,Q32L31,M3W955,Q02566,Q9N0V3,O43290,Q8IY81,Q9DED4,Q90X44,Q5T619,Q96NX5,P58312,Q5SUR0,P16039,P41233,Q9YH06,Q9BUQ8,Q61545,Q14995,Q29099,Q28559,Q5M7V8,P32918,Q9Y2W1,Q5ZK63,Q8K1S5,P26369,	0.0919233		Molecular function	small molecule binding	GO:0036094	3	0.0158643	1.46607	30	3166	107	16555	P11607,Q64303,O88850,Q6DRP2,Q8WVN8,Q9NUV7,P07483,Q8BH04,Q7TNJ7,Q91VB2,P49915,Q802R9,Q5F3W3,Q6PCL9,O14975,Q91Z83,Q9H0A0,Q96S21,Q66HZ2,Q6PCB7,P00491,Q9UGJ0,Q8TE04,P59325,O00763,P11586,Q9NU22,O95817,Q9QUJ7,Q9H6Z9,	0.165653
Molecular function	monooxygenase activity	GO:0004497	4	0.0210586	3.16842	5	95	275	16555	P22680,Q4G0S4,P33267,Q9DBG1,P12938,	0.249874		Molecular function	double-stranded DNA binding	GO:0003690	6	0.0219905	2.17131	9	940	73	16555	Q5EA15,Q5ZIP4,Q60674,Q32L31,Q90X44,Q9YH06,Q14995,Q5M7V8,Q9Y2W1,	0.10003		Molecular function	purine nucleotide binding	GO:0017076	6	0.01762	1.53006	25	2528	107	16555	P11607,Q64303,O88850,Q6DRP2,Q8WVN8,Q8BH04,Q7TNJ7,Q91VB2,P49915,Q802R9,Q5F3W3,Q6PCL9,O14975,Q91Z83,Q9H0A0,Q96S21,Q66HZ2,Q9UGJ0,Q8TE04,P59325,O00763,P11586,Q9NU22,O95817,Q9QUJ7,	0.175808
Molecular function	oxidoreductase activity, acting on paired donors, with incorporation or reduction of molecular oxygen	GO:0016705	4	0.0216882	2.52335	7	167	275	16555	P22680,Q4G0S4,P33267,Q9DBG1,P12938,P54001,P0CF52,	0.253561		Molecular function	active transmembrane transporter activity	GO:0022804	4	0.0299155	2.87793	5	394	73	16555	O95477,Q8BLX4,P58312,P57788,P41233,	0.122621		Molecular function	purine ribonucleoside triphosphate binding	GO:0035639	5	0.020513	1.52747	24	2431	107	16555	P11607,Q64303,O88850,Q6DRP2,Q8WVN8,Q8BH04,Q7TNJ7,Q91VB2,P49915,Q802R9,Q5F3W3,Q6PCL9,O14975,Q91Z83,Q9H0A0,Q96S21,Q66HZ2,Q9UGJ0,Q8TE04,P59325,O00763,P11586,Q9NU22,Q9QUJ7,	0.161585
Molecular function	tetrapyrrole binding	GO:0046906	4	0.02449	2.69552	6	134	275	16555	P22680,Q4G0S4,Q6P3Z3,P33267,Q9DBG1,P12938,	0.278136		Molecular function	RNA binding	GO:0003723	5	0.0359346	1.82888	11	1364	73	16555	Q60749,P20397,O43290,Q8IY81,Q9DED4,P16039,Q9BUQ8,Q61545,Q29099,Q9Y2W1,P26369,	0.132709		Molecular function	carbohydrate derivative binding	GO:0097367	3	0.0224134	1.46731	27	2847	107	16555	P11607,Q64303,O88850,Q6DRP2,Q8WVN8,Q8BH04,Q7TNJ7,Q91VB2,P49915,Q802R9,O94808,Q5F3W3,Q6PCL9,O14975,P07589,Q91Z83,Q9H0A0,Q96S21,Q66HZ2,P00491,Q9UGJ0,Q8TE04,P59325,O00763,P11586,Q9NU22,Q9QUJ7,	0.173511
Molecular function	ATPase activity, coupled	GO:0042623	9	0.0262166	2.26103	8	213	275	16555	Q8AWW7,Q1LXK4,O14647,O14646,Q96L93,O35787,P51531,Q8JFP1,	0.289475		Molecular function	transcription regulator activity	GO:0140110	2	0.0390775	1.69727	13	1737	73	16555	Q5EA15,Q9I8V2,P50616,Q60674,Q90X44,Q5T619,O57539,Q14995,Q8CGF7,Q5M7V8,Q9Y2W1,Q5ZK63,Q8K1S5,	0.137508		Molecular function	mRNA binding	GO:0003729	6	0.0224276	3.11935	5	248	107	16555	Q921F2,Q91WT8,Q9HBD1,G3V9R8,P21399,	0.170678
Molecular function	phospholipase activity	GO:0004620	6	0.0296884	2.89423	5	104	275	16555	Q8IY17,P25101,Q8WTR4,Q5XTS1,P97813,	0.323318		Molecular function	heterocyclic compound binding	GO:1901363	3	0.0407844	1.28436	35	6180	73	16555	O95477,Q16822,Q5EA15,Q9JID6,Q6DFC8,Q9I8V2,Q6P4T2,Q60749,P20397,Q5ZIP4,Q60674,Q32L31,Q02566,Q9N0V3,O43290,Q8IY81,Q9DED4,Q90X44,Q5T619,Q96NX5,P58312,Q5SUR0,P16039,P41233,Q9YH06,Q9BUQ8,Q61545,Q14995,Q29099,Q28559,Q5M7V8,Q9Y2W1,Q5ZK63,Q8K1S5,P26369,	0.142174		Molecular function	adenyl nucleotide binding	GO:0030554	7	0.0247939	1.55907	21	2084	107	16555	P11607,Q64303,O88850,Q8WVN8,Q7TNJ7,Q91VB2,P49915,Q802R9,Q5F3W3,Q6PCL9,O14975,Q91Z83,Q9H0A0,Q66HZ2,Q9UGJ0,Q8TE04,O00763,P11586,Q9NU22,O95817,Q9QUJ7,	0.185541
Molecular function	motor activity	GO:0003774	8	0.0342712	2.29022	7	184	275	16555	Q6PCJ1,Q96L93,Q39580,P33176,O35787,P79955,Q13459,	0.286796		Cellular component	intracellular organelle lumen	GO:0070013	4	0.000729478	1.766	29	4134	75	18881	P07746,Q16822,Q5EA15,Q2UY09,Q6P4T2,Q5E969,Q60749,Q5ZIP4,Q60674,Q32L31,Q18PE0,Q9JIK9,Q9Y3B1,O43290,Q8IY81,Q12841,Q9DED4,P16039,O55035,Q9YH06,Q9BUQ8,Q61545,Q14995,P50281,Q8CGF7,Q5M7V8,Q9Y2W1,Q8K1S5,P26369,	0.148084		Molecular function	nucleotide binding	GO:0000166	5	0.0253216	1.46654	26	2743	107	16555	P11607,Q64303,O88850,Q6DRP2,Q8WVN8,Q8BH04,Q7TNJ7,Q91VB2,P49915,Q802R9,Q5F3W3,Q6PCL9,O14975,Q91Z83,Q9H0A0,Q96S21,Q66HZ2,Q6PCB7,Q9UGJ0,Q8TE04,P59325,O00763,P11586,Q9NU22,O95817,Q9QUJ7,	0.186384
Molecular function	sodium ion transmembrane transporter activity	GO:0015081	8	0.0369073	2.25348	7	187	275	16555	P28571,Q2KI11,Q05B21,Q9XS59,S4R2P9,Q86UD5,Q9WTW5,	0.296377		Cellular component	organelle lumen	GO:0043233	3	0.000732491	1.76558	29	4135	75	18881	P07746,Q16822,Q5EA15,Q2UY09,Q6P4T2,Q5E969,Q60749,Q5ZIP4,Q60674,Q32L31,Q18PE0,Q9JIK9,Q9Y3B1,O43290,Q8IY81,Q12841,Q9DED4,P16039,O55035,Q9YH06,Q9BUQ8,Q61545,Q14995,P50281,Q8CGF7,Q5M7V8,Q9Y2W1,Q8K1S5,P26369,	0.0743479		Molecular function	nucleoside phosphate binding	GO:1901265	4	0.0253216	1.46654	26	2743	107	16555	P11607,Q64303,O88850,Q6DRP2,Q8WVN8,Q8BH04,Q7TNJ7,Q91VB2,P49915,Q802R9,Q5F3W3,Q6PCL9,O14975,Q91Z83,Q9H0A0,Q96S21,Q66HZ2,Q6PCB7,Q9UGJ0,Q8TE04,P59325,O00763,P11586,Q9NU22,O95817,Q9QUJ7,	0.186384
Molecular function	catalytic activity	GO:0003824	2	0.0406808	1.13856	119	6292	275	16555	Q3KNM2,Q27081,P53760,Q9WUR9,Q58L93,A3KGT9,Q90670,P46664,Q80VR3,Q8NBR6,Q6GPK9,Q99KE1,E9Q394,Q9H2G2,P22680,A2BHJ4,Q49HM9,Q91YH5,P16442,Q6DRD3,E1C1L6,Q1LVC2,P32929,Q9H2F3,Q8BXN7,Q9DDE3,Q8JH71,P43249,O35134,Q4G0S4,Q92820,P48771,Q6PCJ1,Q4R8E0,Q8C7R4,Q8AWW7,A0A0R4IBK5,Q05927,P08642,Q9Y2T3,Q0VGW4,P33267,Q9DBG1,Q8IY17,Q13609,Q02527,Q1LW89,Q9CPU4,Q1LXK4,Q5R6D0,O14647,O95819,O14646,Q62315,Q6P949,Q1RMU2,O35…	0.32021		Cellular component	membrane-enclosed lumen	GO:0031974	2	0.000732491	1.76558	29	4135	75	18881	P07746,Q16822,Q5EA15,Q2UY09,Q6P4T2,Q5E969,Q60749,Q5ZIP4,Q60674,Q32L31,Q18PE0,Q9JIK9,Q9Y3B1,O43290,Q8IY81,Q12841,Q9DED4,P16039,O55035,Q9YH06,Q9BUQ8,Q61545,Q14995,P50281,Q8CGF7,Q5M7V8,Q9Y2W1,Q8K1S5,P26369,	0.0743479		Molecular function	drug binding	GO:0008144	3	0.02574	1.53257	22	2221	107	16555	P11607,Q64303,O88850,Q8WVN8,Q9NUV7,Q7TNJ7,Q91VB2,P49915,Q802R9,Q5F3W3,Q6PCL9,O14975,Q91Z83,Q9H0A0,Q66HZ2,P00491,Q9UGJ0,Q8TE04,O00763,P11586,Q9NU22,Q9QUJ7,	0.162778
Molecular function	growth factor activity	GO:0008083	6	0.0415208	2.37632	6	152	275	16555	P63090,Q9R182,P48061,Q62000,Q8UUJ9,P00734,	0.323618		Cellular component	nuclear speck	GO:0016607	8	0.00320043	4.1611	6	363	75	18881	Q5E969,O43290,O55035,Q5M7V8,Q9Y2W1,P26369,	0.0649688		Molecular function	anion binding	GO:0043168	4	0.0291631	1.38742	31	3457	107	16555	P11607,Q64303,O88850,Q6DRP2,Q8WVN8,Q9NUV7,Q13492,P07483,Q8BH04,Q7TNJ7,Q91VB2,P49915,Q802R9,Q5F3W3,Q6PCL9,O14975,P27214,P07589,Q91Z83,Q9H0A0,Q96S21,Q66HZ2,P00491,Q9UGJ0,Q8TE04,P59325,O00763,P11586,Q9NU22,Q9QUJ7,Q9H6Z9,	0.176949
Molecular function	nucleoside-triphosphatase activity	GO:0017111	7	0.0422613	1.48309	22	893	275	16555	Q91YH5,Q6PCJ1,Q8AWW7,A0A0R4IBK5,P08642,Q1LXK4,Q5R6D0,O14647,O14646,Q96L93,P01116,Q5KTJ7,Q6AYF9,Q39580,P33176,O35787,P51531,P79955,Q13459,Q8JFP1,Q7ZZ25,Q5RC67,	0.326191		Cellular component	intracellular membrane-bounded organelle	GO:0043231	5	0.00433788	1.25481	56	11235	75	18881	P07746,O95477,Q16822,Q5EA15,Q9JID6,Q8TD06,P50416,Q6DFC8,Q9I8V2,Q2UY09,Q6P4T2,P50616,Q5E969,Q60749,Q5ZIP4,Q60674,Q8QG60,Q32L31,B3TP03,Q18PE0,Q9JIK9,Q9Y3B1,Q02566,O43290,P08253,Q8IY81,Q8BLX4,Q12841,Q9DED4,Q90X44,Q5T619,A9UMS3,Q96NX5,P58312,P16039,O55035,P41233,Q9DEX7,Q92038,Q9YH06,O57539,Q9BUQ8,Q86TC9,Q61545,Q14995,Q5R526,Q6PBW5,P50281,Q29099,Q8CGF7,O60437,Q5M7V8,Q9Y2W1,Q5ZK63,Q8K1S5,P26369,	0.0677377		Molecular function	protein dimerization activity	GO:0046983	4	0.0297884	1.73703	14	1247	107	16555	Q9NZI5,Q5F3W3,Q91Z83,Q91VH1,P35611,Q8WYQ5,Q6PCB7,Q8TE04,P53987,Q61221,Q9P0M6,Q99814,O70306,Q5XJS0,	0.178333
Molecular function	pyrophosphatase activity	GO:0016462	6	0.0438718	1.46209	23	947	275	16555	Q91YH5,E1C1L6,Q6PCJ1,Q8AWW7,A0A0R4IBK5,P08642,Q1LXK4,Q5R6D0,O14647,O14646,Q96L93,P01116,Q5KTJ7,Q6AYF9,Q39580,P33176,O35787,P51531,P79955,Q13459,Q8JFP1,Q7ZZ25,Q5RC67,	0.335366		Cellular component	nuclear lumen	GO:0031981	6	0.00510335	1.70802	23	3390	75	18881	P07746,Q5EA15,Q6P4T2,Q5E969,Q60749,Q5ZIP4,Q60674,Q32L31,Q18PE0,O43290,Q8IY81,Q9DED4,P16039,O55035,Q9YH06,Q9BUQ8,Q61545,Q14995,Q8CGF7,Q5M7V8,Q9Y2W1,Q8K1S5,P26369,	0.0739986		Molecular function	purine ribonucleotide binding	GO:0032555	7	0.0301184	1.47411	24	2519	107	16555	P11607,Q64303,O88850,Q6DRP2,Q8WVN8,Q8BH04,Q7TNJ7,Q91VB2,P49915,Q802R9,Q5F3W3,Q6PCL9,O14975,Q91Z83,Q9H0A0,Q96S21,Q66HZ2,Q9UGJ0,Q8TE04,P59325,O00763,P11586,Q9NU22,Q9QUJ7,	0.177936
Molecular function	hydrolase activity	GO:0016787	3	0.0444638	1.24236	57	2762	275	16555	Q27081,Q58L93,Q8NBR6,A2BHJ4,Q91YH5,E1C1L6,Q8BXN7,Q9DDE3,Q92820,Q6PCJ1,Q8AWW7,A0A0R4IBK5,Q05927,P08642,Q9Y2T3,Q0VGW4,Q8IY17,Q13609,Q1LXK4,Q5R6D0,O14647,O14646,Q1RMU2,O35217,P19637,Q9UBR1,Q9JHW0,Q96L93,P01116,Q00438,Q5KTJ7,Q90952,Q6AYF9,P25101,Q8WTR4,Q39580,O93428,Q9BZP6,P33176,O35787,Q6PBI4,P51531,O76840,Q5XTS1,P79955,Q24K22,Q8JFR1,D3Z7P3,P00734,Q9BSV6,Q13459,A5D9H7,Q802V6,Q8JFP1,Q7ZZ25,P97813,Q5R…	0.336654		Cellular component	nuclear body	GO:0016604	7	0.00602319	2.91458	8	691	75	18881	Q5EA15,Q5E969,O43290,O55035,Q5M7V8,Q9Y2W1,Q8K1S5,P26369,	0.0611354		Molecular function	ATP binding	GO:0005524	9	0.0302594	1.54875	20	1998	107	16555	P11607,Q64303,O88850,Q8WVN8,Q7TNJ7,Q91VB2,P49915,Q802R9,Q5F3W3,Q6PCL9,O14975,Q91Z83,Q9H0A0,Q66HZ2,Q9UGJ0,Q8TE04,O00763,P11586,Q9NU22,Q9QUJ7,	0.176447
Molecular function	hydrolase activity, acting on acid anhydrides	GO:0016817	4	0.0447398	1.45901	23	949	275	16555	Q91YH5,E1C1L6,Q6PCJ1,Q8AWW7,A0A0R4IBK5,P08642,Q1LXK4,Q5R6D0,O14647,O14646,Q96L93,P01116,Q5KTJ7,Q6AYF9,Q39580,P33176,O35787,P51531,P79955,Q13459,Q8JFP1,Q7ZZ25,Q5RC67,	0.335548		Cellular component	membrane-bounded organelle	GO:0043227	3	0.0213549	1.18026	57	12158	75	18881	P07746,O95477,Q16822,Q5EA15,Q9JID6,Q8TD06,P50416,Q6DFC8,Q9I8V2,Q2UY09,Q6P4T2,P50616,Q5E969,Q60749,Q5ZIP4,Q60674,Q8QG60,Q32L31,B3TP03,Q18PE0,Q9JIK9,Q9Y3B1,Q02566,O43290,P08253,Q8IY81,Q8BLX4,Q12841,Q9DED4,Q90X44,Q5T619,A9UMS3,Q96NX5,P58312,P16039,O55035,P41233,Q9DEX7,Q92038,Q9YH06,O57539,Q9BUQ8,Q86TC9,Q61545,Q14995,Q5R526,Q6PBW5,P50281,Q29099,Q8CGF7,O60437,Q5M7V8,P32918,Q9Y2W1,Q5ZK63,Q8K1S5,P26369,	0.173402		Molecular function	ribonucleotide binding	GO:0032553	6	0.0324549	1.46365	24	2537	107	16555	P11607,Q64303,O88850,Q6DRP2,Q8WVN8,Q8BH04,Q7TNJ7,Q91VB2,P49915,Q802R9,Q5F3W3,Q6PCL9,O14975,Q91Z83,Q9H0A0,Q96S21,Q66HZ2,Q9UGJ0,Q8TE04,P59325,O00763,P11586,Q9NU22,Q9QUJ7,	0.163733
Molecular function	hydrolase activity, acting on acid anhydrides, in phosphorus-containing anhydrides	GO:0016818	5	0.0447398	1.45901	23	949	275	16555	Q91YH5,E1C1L6,Q6PCJ1,Q8AWW7,A0A0R4IBK5,P08642,Q1LXK4,Q5R6D0,O14647,O14646,Q96L93,P01116,Q5KTJ7,Q6AYF9,Q39580,P33176,O35787,P51531,P79955,Q13459,Q8JFP1,Q7ZZ25,Q5RC67,	0.335548		Cellular component	nuclear part	GO:0044428	5	0.0227706	1.50511	23	3847	75	18881	P07746,Q5EA15,Q6P4T2,Q5E969,Q60749,Q5ZIP4,Q60674,Q32L31,Q18PE0,O43290,Q8IY81,Q9DED4,P16039,O55035,Q9YH06,Q9BUQ8,Q61545,Q14995,Q8CGF7,Q5M7V8,Q9Y2W1,Q8K1S5,P26369,	0.177786		Molecular function	identical protein binding	GO:0042802	4	0.0368756	1.58735	17	1657	107	16555	Q921F2,Q9NZI5,Q91Z83,Q91VH1,P35611,Q8WYQ5,Q2KJ51,Q08117,Q3ZBD9,Q6PCB7,P34900,Q8TE04,P53987,O00763,P15311,O70306,Q5XJS0,	0.181947
Molecular function	cadherin binding	GO:0045296	5	0.0456059	2.15	7	196	275	16555	Q9H2G2,Q8AYD0,O75369,Q8IUD2,P43487,Q12864,P33176,	0.33571		Cellular component	extracellular space	GO:0005615	3	0.0273454	1.8443	12	1638	75	18881	Q2UY09,P45452,M3W955,P08253,Q12841,Q9HAH7,Q9BUQ8,P24774,Q2TNK5,P50281,O60437,P32918,	0.191418		Molecular function	adenyl ribonucleotide binding	GO:0032559	8	0.0426913	1.49127	20	2075	107	16555	P11607,Q64303,O88850,Q8WVN8,Q7TNJ7,Q91VB2,P49915,Q802R9,Q5F3W3,Q6PCL9,O14975,Q91Z83,Q9H0A0,Q66HZ2,Q9UGJ0,Q8TE04,O00763,P11586,Q9NU22,Q9QUJ7,	0.199671
Molecular function	carboxylic ester hydrolase activity	GO:0052689	5	0.0499014	2.50833	5	120	275	16555	Q9DDE3,Q8IY17,Q90952,Q5XTS1,Q802V6,	0.309935		Cellular component	intracellular part	GO:0044424	3	0.0355952	1.10516	67	15262	75	18881	P07746,O95477,Q16822,Q5EA15,Q9JID6,Q8TD06,P50416,Q6DFC8,Q9I8V2,Q2UY09,Q6P4T2,P50616,Q5E969,Q60749,Q5ZIP4,Q60674,Q8QG60,Q32L31,B3TP03,Q18PE0,Q9JIK9,Q9Y3B1,Q02566,O43290,P08253,Q8IY81,Q8BLX4,Q12841,O93510,Q9DED4,Q90X44,Q5T619,P51161,A9UMS3,Q96NX5,P58312,Q5SUR0,P16039,O55035,O35305,Q7ZXY0,P41233,Q9DEX7,Q92038,Q9YH06,O57539,Q9BUQ8,Q86TC9,Q61545,Q14995,Q5R526,Q6PBW5,Q13542,P50281,Q90ZL2,Q29099,Q108T9,…	0.218964		Cellular component	intracellular membrane-bounded organelle	GO:0043231	5	0.000539386	1.24641	89	11235	120	18881	P11607,X1WGX5,Q4QQV2,Q7SXS7,Q5S1U6,Q64303,O88850,Q9UK45,Q5SPB6,P25980,Q6DRP2,Q567E6,Q66L49,O95563,Q9NUV7,Q8VHE0,Q5ZKM1,O15127,Q13492,Q9D903,P25977,Q5RCU4,Q8BH04,Q15155,Q921F2,Q91WT8,Q90416,Q5SZT7,Q7TNJ7,Q3T0Q6,Q91VB2,Q802R9,Q3B748,F1Q8W0,Q9NZI5,P97571,Q6NYV9,Q5ZJH9,Q5F3W3,Q3ZCD7,Q6PCL9,Q5ZJ85,O14975,Q5EA53,Q9UKX7,P27214,Q9H0A0,Q96HN2,P35611,Q99447,Q96S21,Q9HBD1,Q8WYQ5,Q5NVI3,Q9ULS5,Q96B86,Q08117,…	0.0981682
Cellular component	collagen-containing extracellular matrix	GO:0062023	4	0.00116476	2.84374	12	271	294	18881	Q61554,Q14112,Q66K08,P63090,Q5SZK8,P48061,P98160,O35639,Q14993,O76840,P09525,P07942,	0.304584		Cellular component	intracellular	GO:0005622	3	0.0358551	1.10495	67	15265	75	18881	P07746,O95477,Q16822,Q5EA15,Q9JID6,Q8TD06,P50416,Q6DFC8,Q9I8V2,Q2UY09,Q6P4T2,P50616,Q5E969,Q60749,Q5ZIP4,Q60674,Q8QG60,Q32L31,B3TP03,Q18PE0,Q9JIK9,Q9Y3B1,Q02566,O43290,P08253,Q8IY81,Q8BLX4,Q12841,O93510,Q9DED4,Q90X44,Q5T619,P51161,A9UMS3,Q96NX5,P58312,Q5SUR0,P16039,O55035,O35305,Q7ZXY0,P41233,Q9DEX7,Q92038,Q9YH06,O57539,Q9BUQ8,Q86TC9,Q61545,Q14995,Q5R526,Q6PBW5,Q13542,P50281,Q90ZL2,Q29099,Q108T9,…	0.214076		Cellular component	nuclear lumen	GO:0031981	6	0.000858394	1.67088	36	3390	120	18881	P11607,X1WGX5,Q7SXS7,Q9UK45,P25980,Q6DRP2,Q5ZKM1,Q9D903,P25977,Q921F2,Q802R9,Q3B748,Q9NZI5,Q6NYV9,Q5ZJH9,Q6PCL9,Q5ZJ85,Q5EA53,Q9UKX7,P27214,Q9H0A0,P35611,Q8WYQ5,Q5NVI3,B0UYH6,P70459,Q9UGJ0,G3V9R8,Q9NU22,P15311,Q9H6Z9,Q61221,Q9P0M6,O35973,Q99814,O14776,	0.104152
Cellular component	basement membrane	GO:0005604	5	0.0030181	3.68482	7	122	294	18881	Q61554,Q14112,P63090,Q5SZK8,P98160,O76840,P07942,	0.394617		Cellular component	nucleus	GO:0005634	6	0.0371913	1.27895	37	7283	75	18881	P07746,Q5EA15,Q6DFC8,Q9I8V2,Q6P4T2,P50616,Q5E969,Q60749,Q5ZIP4,Q60674,Q8QG60,Q32L31,Q18PE0,O43290,P08253,Q8IY81,Q9DED4,Q90X44,Q5T619,P16039,O55035,Q9YH06,O57539,Q9BUQ8,Q86TC9,Q61545,Q14995,Q5R526,P50281,Q29099,Q8CGF7,O60437,Q5M7V8,Q9Y2W1,Q5ZK63,Q8K1S5,P26369,	0.215709		Cellular component	nucleus	GO:0005634	6	0.00235357	1.33945	62	7283	120	18881	P11607,X1WGX5,Q4QQV2,Q7SXS7,Q5S1U6,Q64303,O88850,Q9UK45,P25980,Q6DRP2,O95563,Q5ZKM1,Q13492,Q9D903,P25977,Q5RCU4,Q921F2,Q91WT8,Q90416,Q5SZT7,Q3T0Q6,Q802R9,Q3B748,F1Q8W0,Q9NZI5,Q6NYV9,Q5ZJH9,Q5F3W3,Q6PCL9,Q5ZJ85,Q5EA53,Q9UKX7,P27214,Q9H0A0,P35611,Q8WYQ5,Q5NVI3,Q08117,B0UYH6,P70459,Q9PTJ6,P00491,Q9UGJ0,E9PYL2,Q8TE04,G3V9R8,O00763,Q9NU22,P15311,Q99541,O95817,Q6P0J3,Q68J42,Q9H6Z9,Q61221,Q9P0M6,O35973,…	0.214175
Cellular component	extracellular exosome	GO:0070062	6	0.00304937	2.18161	16	471	294	18881	O75369,P32929,Q14112,Q9H254,P27216,Q92820,P26038,Q9UL46,P48061,O43278,P98160,Q9BXL7,P09525,Q9HCE7,P00734,Q01814,	0.318964		Cellular component	nucleoplasm	GO:0005654	6	0.0378343	1.56364	17	2737	75	18881	Q5EA15,Q6P4T2,Q5E969,Q60749,Q60674,Q18PE0,O43290,Q9DED4,P16039,O55035,Q9BUQ8,Q14995,Q8CGF7,Q5M7V8,Q9Y2W1,Q8K1S5,P26369,	0.213343		Cellular component	membrane-bounded organelle	GO:0043227	3	0.00474917	1.17767	91	12158	120	18881	P11607,X1WGX5,Q4QQV2,Q9Y6W5,Q7SXS7,Q5S1U6,Q64303,P58021,O88850,Q9UK45,Q5SPB6,P25980,Q6DRP2,Q567E6,Q66L49,O95563,Q9NUV7,Q8VHE0,Q5ZKM1,O15127,Q13492,Q9D903,P25977,Q5RCU4,Q8BH04,Q15155,Q921F2,Q91WT8,Q90416,Q5SZT7,Q7TNJ7,Q3T0Q6,Q91VB2,Q802R9,Q3B748,F1Q8W0,Q9NZI5,P97571,Q6NYV9,Q5ZJH9,Q5F3W3,Q3ZCD7,Q6PCL9,Q5ZJ85,O14975,Q5EA53,Q9UKX7,P27214,Q9H0A0,Q96HN2,P35611,Q99447,Q96S21,Q9HBD1,Q8WYQ5,Q5NVI3,Q9ULS5,…	0.345739
Cellular component	extracellular vesicle	GO:1903561	5	0.00373737	2.13625	16	481	294	18881	O75369,P32929,Q14112,Q9H254,P27216,Q92820,P26038,Q9UL46,P48061,O43278,P98160,Q9BXL7,P09525,Q9HCE7,P00734,Q01814,	0.325774		Biological process	lipid homeostasis	GO:0055088	6	2.70921e-07	15.9088	7	117	63	16752	O95477,Q60674,M3W955,P41233,Q14995,Q2TNK5,P32918,	0.000109384		Cellular component	nucleolus	GO:0005730	6	0.00549426	2.32811	12	811	120	18881	X1WGX5,P25980,Q6DRP2,Q5ZKM1,Q9D903,P25977,Q3B748,Q5ZJH9,Q9H0A0,Q8WYQ5,Q9NU22,P15311,	0.333319
Cellular component	extracellular organelle	GO:0043230	3	0.00381268	2.13182	16	482	294	18881	O75369,P32929,Q14112,Q9H254,P27216,Q92820,P26038,Q9UL46,P48061,O43278,P98160,Q9BXL7,P09525,Q9HCE7,P00734,Q01814,	0.284862		Biological process	negative regulation of mRNA metabolic process	GO:1903312	9	3.94798e-07	20.9925	6	76	63	16752	P50616,Q9DED4,Q29099,Q5M7V8,Q9Y2W1,P26369,	0.000106267		Cellular component	nucleoplasm	GO:0005654	6	0.00643522	1.60963	28	2737	120	18881	P11607,X1WGX5,Q9UK45,Q921F2,Q802R9,Q9NZI5,Q6NYV9,Q5ZJH9,Q6PCL9,Q5ZJ85,Q5EA53,Q9UKX7,P27214,Q9H0A0,P35611,Q8WYQ5,Q5NVI3,B0UYH6,P70459,Q9UGJ0,G3V9R8,Q9NU22,Q9H6Z9,Q61221,Q9P0M6,O35973,Q99814,O14776,	0.260269
Cellular component	serine/threonine protein kinase complex	GO:1902554	7	0.00701809	4.1702	5	77	294	18881	Q90670,Q8IUD2,P49706,Q16589,O19002,	0.305872		Biological process	lipid transport	GO:0006869	6	2.11556e-06	7.76994	9	308	63	16752	O95477,P50416,Q9Y3B1,M3W955,Q9N0V3,P51161,O35305,P41233,P32918,	0.000379626		Cellular component	nuclear part	GO:0044428	5	0.00782822	1.47239	36	3847	120	18881	P11607,X1WGX5,Q7SXS7,Q9UK45,P25980,Q6DRP2,Q5ZKM1,Q9D903,P25977,Q921F2,Q802R9,Q3B748,Q9NZI5,Q6NYV9,Q5ZJH9,Q6PCL9,Q5ZJ85,Q5EA53,Q9UKX7,P27214,Q9H0A0,P35611,Q8WYQ5,Q5NVI3,B0UYH6,P70459,Q9UGJ0,G3V9R8,Q9NU22,P15311,Q9H6Z9,Q61221,Q9P0M6,O35973,Q99814,O14776,	0.259043
Cellular component	extracellular matrix	GO:0031012	3	0.00855241	2.06689	14	435	294	18881	Q61554,Q14112,Q66K08,P63090,Q5SZK8,P35556,P48061,Q4A3R3,P98160,O35639,Q14993,O76840,P09525,P07942,	0.34407		Biological process	circadian rhythm	GO:0007623	3	4.58079e-06	8.40806	8	253	63	16752	Q5EA15,P50416,Q60674,Q8QG60,O35305,Q14995,Q5M7V8,Q9Y2W1,	0.000616499		Cellular component	intracellular organelle lumen	GO:0070013	4	0.00820827	1.44629	38	4134	120	18881	P11607,X1WGX5,Q7SXS7,Q9UK45,P25980,Q6DRP2,Q5ZKM1,Q9D903,P25977,Q921F2,Q802R9,Q3B748,Q9NZI5,Q6NYV9,Q5ZJH9,Q6PCL9,Q5ZJ85,O14975,Q5EA53,Q9UKX7,P27214,Q9H0A0,P35611,Q8WYQ5,Q5NVI3,B0UYH6,P70459,P00491,Q9UGJ0,G3V9R8,Q9NU22,P15311,Q9H6Z9,Q61221,Q9P0M6,O35973,Q99814,O14776,	0.248984
Cellular component	endoplasmic reticulum part	GO:0044432	5	0.0106127	1.53249	32	1341	294	18881	Q3KNM2,Q3TZZ7,A3KGT9,P22680,Q91YH5,Q9H2F3,Q12981,Q0VGW4,P33267,Q8IY17,A4IFH6,Q9CPU4,Q66I08,O35217,P12938,Q17QM4,A3QK16,P45844,Q6P3L6,Q14993,P54001,O43826,S4R2P9,Q5XTS1,P07942,P27545,Q96PD7,P18850,P00734,Q8TA86,P97813,Q5M7N9,	0.370029		Biological process	lipid localization	GO:0010876	4	6.72364e-06	6.74125	9	355	63	16752	O95477,P50416,Q9Y3B1,M3W955,Q9N0V3,P51161,O35305,P41233,P32918,	0.00077562		Cellular component	organelle lumen	GO:0043233	3	0.00824139	1.44595	38	4135	120	18881	P11607,X1WGX5,Q7SXS7,Q9UK45,P25980,Q6DRP2,Q5ZKM1,Q9D903,P25977,Q921F2,Q802R9,Q3B748,Q9NZI5,Q6NYV9,Q5ZJH9,Q6PCL9,Q5ZJ85,O14975,Q5EA53,Q9UKX7,P27214,Q9H0A0,P35611,Q8WYQ5,Q5NVI3,B0UYH6,P70459,P00491,Q9UGJ0,G3V9R8,Q9NU22,P15311,Q9H6Z9,Q61221,Q9P0M6,O35973,Q99814,O14776,	0.230759
Cellular component	phagocytic vesicle	GO:0045335	8	0.0151309	3.01036	6	128	294	18881	O75369,Q9JM96,Q96L93,Q6WKZ4,O35639,P33176,	0.465498		Biological process	cellular biosynthetic process	GO:0044249	4	8.68483e-06	1.88474	36	5079	63	16752	O95477,Q16822,Q5EA15,Q9I8V2,P50616,Q5E969,Q60749,Q5ZIP4,Q60674,Q8QG60,Q32L31,M3W955,Q02566,Q8BLX4,Q12841,Q9DED4,Q90X44,Q5T619,Q5SUR0,P16039,O35305,Q7ZXY0,P41233,Q9DEX7,Q92038,Q9YH06,O57539,Q61545,Q14995,Q13542,Q8CGF7,Q28559,Q5M7V8,P32918,Q9Y2W1,Q8K1S5,	0.000935067		Cellular component	membrane-enclosed lumen	GO:0031974	2	0.00824139	1.44595	38	4135	120	18881	P11607,X1WGX5,Q7SXS7,Q9UK45,P25980,Q6DRP2,Q5ZKM1,Q9D903,P25977,Q921F2,Q802R9,Q3B748,Q9NZI5,Q6NYV9,Q5ZJH9,Q6PCL9,Q5ZJ85,O14975,Q5EA53,Q9UKX7,P27214,Q9H0A0,P35611,Q8WYQ5,Q5NVI3,B0UYH6,P70459,P00491,Q9UGJ0,G3V9R8,Q9NU22,P15311,Q9H6Z9,Q61221,Q9P0M6,O35973,Q99814,O14776,	0.230759
Cellular component	extracellular region	GO:0005576	2	0.0165608	1.33901	52	2494	294	18881	Q61554,Q27081,P53760,Q58L93,Q9UGM5,Q9I928,P32017,Q8K182,O75369,P16442,E1C1L6,P32929,Q14112,Q66K08,Q9H254,Q9DDE3,Q66S03,P27216,Q92820,Q13275,P63090,Q13609,Q5SZK8,A5PF61,P35556,P26038,Q9R182,Q9UL46,P48061,Q92182,P19637,P19879,Q5XWD5,Q4A3R3,O43278,Q62000,Q90952,P98160,Q8UUJ9,Q9BXL7,O35639,Q9BZP6,Q14993,P24591,O76840,P09525,Q4PR21,P07942,Q24K22,Q9HCE7,P00734,Q01814,	0.412444		Biological process	phospholipid transport	GO:0015914	8	9.6284e-06	17.4937	5	76	63	16752	O95477,Q9Y3B1,M3W955,P41233,P32918,	0.000971867		Cellular component	intracellular part	GO:0044424	3	0.00995354	1.1031	107	15262	120	18881	P11607,X1WGX5,Q4QQV2,Q6T8D8,Q8R4C0,Q9Y6W5,Q7SXS7,Q5S1U6,Q8K3F3,Q64303,P58021,O88850,Q9UK45,Q5SPB6,P25980,Q6DRP2,Q8WVN8,Q567E6,Q66L49,O95563,Q9NUV7,Q8VHE0,Q5ZKM1,O15127,Q13492,P07483,Q9UBL0,Q9D903,P25977,Q5RCU4,Q8BH04,Q15155,Q921F2,Q91WT8,Q90416,Q5SZT7,Q7TNJ7,Q3T0Q6,Q91VB2,P49915,Q802R9,O94808,Q3B748,F1Q8W0,Q9NZI5,P97571,Q6NYV9,Q5ZJH9,Q5F3W3,Q56A24,Q3ZCD7,Q6PCL9,Q5ZJ85,O14975,Q5EA53,Q9UKX7,P27214,…	0.241539
Cellular component	supramolecular fiber	GO:0099512	4	0.0190126	1.5934	23	927	294	18881	Q61554,Q14324,P10916,O75369,O75112,P13668,Q6PCJ1,P35556,P45591,Q1RMU2,P30009,Q96L93,O94875,Q39580,Q4KMI4,P33176,O35787,S4R2P9,P79955,P20111,Q3KNY0,Q13459,P19123,	0.451982		Biological process	RNA metabolic process	GO:0016070	7	1.23081e-05	2.09209	30	3813	63	16752	Q5EA15,Q9I8V2,Q6P4T2,P50616,Q5E969,Q60749,Q5ZIP4,Q60674,Q8QG60,Q32L31,Q02566,O43290,Q8IY81,Q12841,Q9DED4,Q90X44,Q5T619,P16039,O35305,Q9YH06,O57539,Q9BUQ8,Q61545,Q14995,Q29099,Q8CGF7,Q5M7V8,Q9Y2W1,Q8K1S5,P26369,	0.00104619		Cellular component	intracellular	GO:0005622	3	0.0100649	1.10289	107	15265	120	18881	P11607,X1WGX5,Q4QQV2,Q6T8D8,Q8R4C0,Q9Y6W5,Q7SXS7,Q5S1U6,Q8K3F3,Q64303,P58021,O88850,Q9UK45,Q5SPB6,P25980,Q6DRP2,Q8WVN8,Q567E6,Q66L49,O95563,Q9NUV7,Q8VHE0,Q5ZKM1,O15127,Q13492,P07483,Q9UBL0,Q9D903,P25977,Q5RCU4,Q8BH04,Q15155,Q921F2,Q91WT8,Q90416,Q5SZT7,Q7TNJ7,Q3T0Q6,Q91VB2,P49915,Q802R9,O94808,Q3B748,F1Q8W0,Q9NZI5,P97571,Q6NYV9,Q5ZJH9,Q5F3W3,Q56A24,Q3ZCD7,Q6PCL9,Q5ZJ85,O14975,Q5EA53,Q9UKX7,P27214,…	0.228977
Cellular component	supramolecular polymer	GO:0099081	3	0.0203252	1.58316	23	933	294	18881	Q61554,Q14324,P10916,O75369,O75112,P13668,Q6PCJ1,P35556,P45591,Q1RMU2,P30009,Q96L93,O94875,Q39580,Q4KMI4,P33176,O35787,S4R2P9,P79955,P20111,Q3KNY0,Q13459,P19123,	0.462178		Biological process	regulation of circadian rhythm	GO:0042752	4	1.24211e-05	11.6455	6	137	63	16752	Q5EA15,Q60674,Q8QG60,Q14995,Q5M7V8,Q9Y2W1,	0.001003		Cellular component	cytosol	GO:0005829	5	0.0107379	1.43284	37	4063	120	18881	Q4QQV2,Q9Y6W5,Q9UK45,Q5SPB6,Q8WVN8,Q13492,P07483,Q8BH04,Q3T0Q6,P49915,O94808,Q9NZI5,P97571,Q5F3W3,Q6PCL9,O14975,Q96HN2,P35611,P70459,Q6PCB7,P00491,Q9UGJ0,Q8TE04,P59325,O00763,P11586,Q9NU22,P15311,Q99541,O95817,Q68J42,Q6IMI4,Q9H6Z9,Q61221,O35973,Q99814,P21399,	0.229916
Cellular component	supramolecular complex	GO:0099080	2	0.0205507	1.58146	23	934	294	18881	Q61554,Q14324,P10916,O75369,O75112,P13668,Q6PCJ1,P35556,P45591,Q1RMU2,P30009,Q96L93,O94875,Q39580,Q4KMI4,P33176,O35787,S4R2P9,P79955,P20111,Q3KNY0,Q13459,P19123,	0.447834		Biological process	primary metabolic process	GO:0044238	3	1.27554e-05	1.47564	51	9190	63	16752	O95477,Q16822,Q5EA15,P50416,Q9I8V2,Q6P4T2,P50616,Q01841,Q5E969,Q60749,P45452,Q5ZIP4,Q60674,Q8QG60,Q32L31,Q18PE0,M3W955,Q02566,O43290,P08253,Q8IY81,Q8BLX4,Q12841,Q9DED4,Q90X44,Q5T619,P51161,Q5SUR0,P16039,O35305,Q7ZXY0,P41233,Q9DEX7,Q92038,Q9YH06,O57539,Q9BUQ8,Q61545,Q14995,Q6PBW5,Q13542,Q2TNK5,P50281,Q29099,Q8CGF7,Q28559,Q5M7V8,P32918,Q9Y2W1,Q8K1S5,P26369,	0.000980952		Cellular component	ribonucleoprotein complex	GO:1990904	3	0.0219644	2.08676	10	754	120	18881	Q9UK45,Q5ZKM1,Q9D903,Q921F2,Q5ZJH9,Q5ZJ85,Q9H0A0,Q9HBD1,P61220,G3V9R8,	0.285538
Cellular component	melanosome	GO:0042470	8	0.0211128	2.79222	6	138	294	18881	Q62876,P79365,Q92820,Q07891,Q9GLP0,B0FYY4,	0.441681		Biological process	organic substance biosynthetic process	GO:1901576	4	1.30562e-05	1.85407	36	5163	63	16752	O95477,Q16822,Q5EA15,Q9I8V2,P50616,Q5E969,Q60749,Q5ZIP4,Q60674,Q8QG60,Q32L31,M3W955,Q02566,Q8BLX4,Q12841,Q9DED4,Q90X44,Q5T619,Q5SUR0,P16039,O35305,Q7ZXY0,P41233,Q9DEX7,Q92038,Q9YH06,O57539,Q61545,Q14995,Q13542,Q8CGF7,Q28559,Q5M7V8,P32918,Q9Y2W1,Q8K1S5,	0.00095844		Cellular component	intracellular organelle	GO:0043229	4	0.0247616	1.12072	94	13197	120	18881	P11607,X1WGX5,Q4QQV2,Q6T8D8,Q9Y6W5,Q7SXS7,Q5S1U6,Q64303,P58021,O88850,Q9UK45,Q5SPB6,P25980,Q6DRP2,Q567E6,Q66L49,O95563,Q9NUV7,Q8VHE0,Q5ZKM1,O15127,Q13492,Q9D903,P25977,Q5RCU4,Q8BH04,Q15155,Q921F2,Q91WT8,Q90416,Q5SZT7,Q7TNJ7,Q3T0Q6,Q91VB2,Q802R9,Q3B748,F1Q8W0,Q9NZI5,P97571,Q6NYV9,Q5ZJH9,Q5F3W3,Q3ZCD7,Q6PCL9,Q5ZJ85,O14975,Q5EA53,Q9UKX7,P27214,Q91Z83,Q9H0A0,Q96HN2,P35611,Q99447,Q96S21,Q9HBD1,Q9Y4G6,…	0.310801
Cellular component	pigment granule	GO:0048770	7	0.0211128	2.79222	6	138	294	18881	Q62876,P79365,Q92820,Q07891,Q9GLP0,B0FYY4,	0.441681		Biological process	organic anion transport	GO:0015711	7	1.48684e-05	6.10496	9	392	63	16752	O95477,P50416,B3TP03,Q9Y3B1,M3W955,Q9N0V3,O35305,P41233,P32918,	0.00100052		Biological process	monocarboxylic acid transport	GO:0015718	9	3.10682e-08	10.7474	10	143	109	16752	O95563,P07483,O14975,Q3MHW6,Q6PCB7,Q9UGJ0,P53987,O00763,Q99541,Q9QUJ7,	7.94104e-05
Cellular component	sarcomere	GO:0030017	6	0.0215227	2.21452	9	261	294	18881	Q14324,P10916,O75369,O75112,P45591,O94875,P20111,Q3KNY0,P19123,	0.416903		Biological process	organic cyclic compound metabolic process	GO:1901360	4	1.50629e-05	1.84336	36	5193	63	16752	O95477,Q5EA15,Q9I8V2,Q6P4T2,P50616,Q5E969,Q60749,Q5ZIP4,Q60674,Q8QG60,Q32L31,M3W955,Q02566,O43290,Q8IY81,Q12841,Q9DED4,Q90X44,Q5T619,Q5SUR0,P16039,O35305,P41233,Q9YH06,O57539,Q9BUQ8,Q61545,Q14995,Q29099,Q8CGF7,Q28559,Q5M7V8,P32918,Q9Y2W1,Q8K1S5,P26369,	0.000973061		Biological process	fatty acid transport	GO:0015908	10	1.43154e-06	12.5095	7	86	109	16752	P07483,O14975,Q6PCB7,Q9UGJ0,O00763,Q99541,Q9QUJ7,	0.0018295
Cellular component	endoplasmic reticulum membrane	GO:0005789	6	0.0231003	1.50127	27	1155	294	18881	Q3KNM2,Q3TZZ7,A3KGT9,P22680,Q91YH5,Q9H2F3,Q12981,Q0VGW4,P33267,Q8IY17,A4IFH6,Q9CPU4,Q66I08,P12938,Q17QM4,A3QK16,P45844,Q6P3L6,O43826,S4R2P9,Q5XTS1,P27545,Q96PD7,P18850,Q8TA86,P97813,Q5M7N9,	0.402716		Biological process	regulation of lipid transport	GO:0032368	6	1.57225e-05	15.8277	5	84	63	16752	O95477,M3W955,O35305,P41233,P32918,	0.000976611		Biological process	long-chain fatty acid transport	GO:0015909	11	1.64664e-06	16.4666	6	56	109	16752	P07483,O14975,Q6PCB7,Q9UGJ0,O00763,Q99541,	0.00140294
Cellular component	protein kinase complex	GO:1902911	6	0.0242168	3.05815	5	105	294	18881	Q90670,Q8IUD2,P49706,Q16589,O19002,	0.408561		Biological process	biosynthetic process	GO:0009058	3	1.97825e-05	1.823	36	5251	63	16752	O95477,Q16822,Q5EA15,Q9I8V2,P50616,Q5E969,Q60749,Q5ZIP4,Q60674,Q8QG60,Q32L31,M3W955,Q02566,Q8BLX4,Q12841,Q9DED4,Q90X44,Q5T619,Q5SUR0,P16039,O35305,Q7ZXY0,P41233,Q9DEX7,Q92038,Q9YH06,O57539,Q61545,Q14995,Q13542,Q8CGF7,Q28559,Q5M7V8,P32918,Q9Y2W1,Q8K1S5,	0.00118329		Biological process	organic anion transport	GO:0015711	7	9.2493e-06	4.70474	12	392	109	16752	Q66L49,O95563,P07483,O14975,Q6U841,Q3MHW6,Q6PCB7,Q9UGJ0,P53987,O00763,Q99541,Q9QUJ7,	0.00591031
Cellular component	extracellular region part	GO:0044421	2	0.0264405	1.37164	39	1826	294	18881	Q61554,Q9I928,P32017,Q8K182,O75369,P32929,Q14112,Q66K08,Q9H254,P27216,Q92820,Q13275,P63090,Q5SZK8,A5PF61,P35556,P26038,Q9R182,Q9UL46,P48061,P19637,Q4A3R3,O43278,Q62000,P98160,Q8UUJ9,Q9BXL7,O35639,Q9BZP6,Q14993,P24591,O76840,P09525,Q4PR21,P07942,Q24K22,Q9HCE7,P00734,Q01814,	0.432136		Biological process	RNA splicing, via transesterification reactions with bulged adenosine as nucleophile	GO:0000377	11	2.15392e-05	6.79629	8	313	63	16752	Q6P4T2,Q60749,O43290,Q9BUQ8,Q29099,Q5M7V8,Q9Y2W1,P26369,	0.00124235		Biological process	carboxylic acid transport	GO:0046942	8	1.62907e-05	5.41155	10	284	109	16752	O95563,P07483,O14975,Q3MHW6,Q6PCB7,Q9UGJ0,P53987,O00763,Q99541,Q9QUJ7,	0.00832781
Cellular component	nuclear outer membrane-endoplasmic reticulum membrane network	GO:0042175	3	0.0297897	1.46698	27	1182	294	18881	Q3KNM2,Q3TZZ7,A3KGT9,P22680,Q91YH5,Q9H2F3,Q12981,Q0VGW4,P33267,Q8IY17,A4IFH6,Q9CPU4,Q66I08,P12938,Q17QM4,A3QK16,P45844,Q6P3L6,O43826,S4R2P9,Q5XTS1,P27545,Q96PD7,P18850,Q8TA86,P97813,Q5M7N9,	0.472121		Biological process	mRNA splicing, via spliceosome	GO:0000398	12	2.15392e-05	6.79629	8	313	63	16752	Q6P4T2,Q60749,O43290,Q9BUQ8,Q29099,Q5M7V8,Q9Y2W1,P26369,	0.00124235		Biological process	organic acid transport	GO:0015849	6	1.7307e-05	5.37371	10	286	109	16752	O95563,P07483,O14975,Q3MHW6,Q6PCB7,Q9UGJ0,P53987,O00763,Q99541,Q9QUJ7,	0.0073728
Cellular component	contractile fiber part	GO:0044449	5	0.0300215	2.08661	9	277	294	18881	Q14324,P10916,O75369,O75112,P45591,O94875,P20111,Q3KNY0,P19123,	0.461801		Biological process	RNA splicing, via transesterification reactions	GO:0000375	10	2.30632e-05	6.73177	8	316	63	16752	Q6P4T2,Q60749,O43290,Q9BUQ8,Q29099,Q5M7V8,Q9Y2W1,P26369,	0.00124157		Biological process	anion transport	GO:0006820	6	8.86038e-05	3.73331	12	494	109	16752	Q66L49,O95563,P07483,O14975,Q6U841,Q3MHW6,Q6PCB7,Q9UGJ0,P53987,O00763,Q99541,Q9QUJ7,	0.032353
Cellular component	intrinsic component of endoplasmic reticulum membrane	GO:0031227	6	0.030186	2.56884	6	150	294	18881	Q3TZZ7,Q12981,O43826,Q96PD7,P18850,Q5M7N9,	0.451065		Biological process	organophosphate ester transport	GO:0015748	6	2.71608e-05	14.1439	5	94	63	16752	O95477,Q9Y3B1,M3W955,P41233,P32918,	0.00137077		Biological process	organic acid metabolic process	GO:0006082	4	0.000138889	2.73868	17	954	109	16752	P07483,Q8BH04,P49915,O94808,Q3ZCD7,O14975,Q9UKX7,Q91VH1,Q04791,P00491,Q9UGJ0,O00763,P11586,Q9QUJ7,Q9H6Z9,Q61221,P21399,	0.044375
Cellular component	actin cytoskeleton	GO:0015629	7	0.0323262	1.70197	15	566	294	18881	Q14324,P10916,E9Q394,O75369,P79365,Q9H254,Q6PCJ1,Q9JM96,P45591,O94875,Q62371,Q01173,P20111,Q13459,P19123,	0.412356		Biological process	regulation of RNA metabolic process	GO:0051252	7	3.48722e-05	2.23374	25	2976	63	16752	Q5EA15,Q9I8V2,P50616,Q5E969,Q60749,Q60674,Q8QG60,Q32L31,Q02566,Q12841,Q9DED4,Q90X44,Q5T619,P16039,O35305,Q9YH06,O57539,Q61545,Q14995,Q29099,Q8CGF7,Q5M7V8,Q9Y2W1,Q8K1S5,P26369,	0.00165643		Biological process	carboxylic acid metabolic process	GO:0019752	6	0.000151581	2.83296	16	868	109	16752	P07483,Q8BH04,P49915,O94808,Q3ZCD7,O14975,Q9UKX7,Q91VH1,Q04791,Q9UGJ0,O00763,P11586,Q9QUJ7,Q9H6Z9,Q61221,P21399,	0.0430489
Cellular component	adherens junction	GO:0005912	4	0.0338493	1.72903	14	520	294	18881	Q8AYD0,O75369,Q9H254,Q12864,Q9JM96,P26038,O95819,Q9GLP0,Q8BIE6,P01116,P98160,O94875,B0FYY4,P11835,	0.421504		Biological process	regulation of mRNA splicing, via spliceosome	GO:0048024	10	4.22078e-05	12.908	5	103	63	16752	Q60749,Q29099,Q5M7V8,Q9Y2W1,P26369,	0.00184231		Biological process	rRNA processing	GO:0006364	10	0.000151834	6.11259	7	176	109	16752	Q6DRP2,Q5ZKM1,Q9D903,Q5ZJH9,Q9H0A0,Q9NU22,Q7ZV20,	0.0388088
Cellular component	myofibril	GO:0030016	7	0.0370758	2.00691	9	288	294	18881	Q14324,P10916,O75369,O75112,P45591,O94875,P20111,Q3KNY0,P19123,	0.450945		Biological process	lipid metabolic process	GO:0006629	4	4.62637e-05	3.18831	15	1251	63	16752	O95477,Q16822,P50416,Q60674,M3W955,Q8BLX4,P51161,P41233,Q9DEX7,Q92038,Q14995,Q6PBW5,Q2TNK5,Q28559,P32918,	0.00196621		Biological process	rRNA metabolic process	GO:0016072	9	0.000186726	5.91108	7	182	109	16752	Q6DRP2,Q5ZKM1,Q9D903,Q5ZJH9,Q9H0A0,Q9NU22,Q7ZV20,	0.0433882
Cellular component	motile cilium	GO:0031514	6	0.0397367	2.67588	5	120	294	18881	P30009,Q39580,Q86UD5,Q802V6,Q5R481,	0.472325		Biological process	rhythmic process	GO:0048511	2	4.76872e-05	6.07782	8	350	63	16752	Q5EA15,P50416,Q60674,Q8QG60,O35305,Q14995,Q5M7V8,Q9Y2W1,	0.00192537		Biological process	fatty acid oxidation	GO:0019395	9	0.000206302	9.25832	5	83	109	16752	P07483,O14975,Q91VH1,Q9UGJ0,O00763,	0.0376648
Cellular component	anchoring junction	GO:0070161	3	0.040279	1.68686	14	533	294	18881	Q8AYD0,O75369,Q9H254,Q12864,Q9JM96,P26038,O95819,Q9GLP0,Q8BIE6,P01116,P98160,O94875,B0FYY4,P11835,	0.468131		Biological process	extracellular structure organization	GO:0043062	4	5.1663e-05	6.00915	8	354	63	16752	O95477,Q2UY09,P45452,M3W955,P08253,P41233,P50281,P32918,	0.00203502		Biological process	lipid oxidation	GO:0034440	7	0.000243665	8.93535	5	86	109	16752	P07483,O14975,Q91VH1,Q9UGJ0,O00763,	0.0389255
Cellular component	contractile fiber	GO:0043292	6	0.0436329	1.94609	9	297	294	18881	Q14324,P10916,O75369,O75112,P45591,O94875,P20111,Q3KNY0,P19123,	0.496087		Biological process	regulation of mRNA metabolic process	GO:1903311	8	6.5387e-05	6.91945	7	269	63	16752	P50616,Q60749,Q9DED4,Q29099,Q5M7V8,Q9Y2W1,P26369,	0.0024		Biological process	fatty acid metabolic process	GO:0006631	8	0.000283924	4.22995	9	327	109	16752	P07483,Q8BH04,Q3ZCD7,O14975,Q91VH1,Q04791,Q9UGJ0,O00763,Q9QUJ7,	0.0403172
Biological process	cell-substrate adhesion	GO:0031589	4	0.000604692	2.64868	15	358	265	16752	Q9CZ52,Q9H2G2,Q14112,P63090,O95819,Q9R182,Q86UP6,Q9GLP0,P30009,Q62371,B2RY04,B0FYY4,P11835,O77819,P07942,	1		Biological process	gene expression	GO:0010467	5	6.85624e-05	1.85219	32	4594	63	16752	Q5EA15,Q9I8V2,Q6P4T2,P50616,Q5E969,Q60749,Q5ZIP4,Q60674,Q8QG60,Q32L31,Q02566,O43290,Q8IY81,Q12841,Q9DED4,Q90X44,Q5T619,P16039,O35305,Q9YH06,O57539,Q9BUQ8,Q61545,Q14995,Q13542,P50281,Q29099,Q8CGF7,Q5M7V8,Q9Y2W1,Q8K1S5,P26369,	0.00246063		Biological process	oxoacid metabolic process	GO:0043436	5	0.000371875	2.61597	16	940	109	16752	P07483,Q8BH04,P49915,O94808,Q3ZCD7,O14975,Q9UKX7,Q91VH1,Q04791,Q9UGJ0,O00763,P11586,Q9QUJ7,Q9H6Z9,Q61221,P21399,	0.0475256
Biological process	myofibril assembly	GO:0030239	8	0.000774163	4.65795	7	95	265	16752	Q14324,P10916,E9Q394,O75112,Q9DDE3,P45591,Q02078,	0.914287		Biological process	regulation of lipid localization	GO:1905952	5	7.14847e-05	11.5611	5	115	63	16752	O95477,M3W955,O35305,P41233,P32918,	0.00250973		Biological process	regulation of lipid metabolic process	GO:0019216	6	0.000373663	4.57065	8	269	109	16752	P07483,Q9NZI5,Q91VH1,Q6PCB7,Q9UGJ0,O00763,Q99541,Q9QUJ7,	0.0454802
Biological process	cellular component assembly involved in morphogenesis	GO:0010927	5	0.000888144	4.01366	8	126	265	16752	Q14324,P10916,E9Q394,O75112,Q9DDE3,P25094,P45591,Q02078,	0.786673		Biological process	negative regulation of RNA metabolic process	GO:0051253	8	8.07584e-05	3.21196	14	1159	63	16752	Q5EA15,Q9I8V2,P50616,Q60749,Q60674,Q8QG60,Q9DED4,Q14995,Q29099,Q8CGF7,Q5M7V8,Q9Y2W1,Q8K1S5,P26369,	0.0026085		Biological process	metabolic process	GO:0008152	2	0.000393879	1.25912	83	10131	109	16752	Q8R4C0,Q7SXS7,Q8K3F3,Q64303,Q9UK45,Q5SPB6,Q6DRP2,Q8WVN8,Q567E6,P41246,Q9NUV7,Q8VHE0,Q5ZKM1,Q13492,P07483,Q9D903,P25977,Q5RCU4,Q8BH04,Q921F2,Q90416,Q7TNJ7,Q91VB2,P49915,Q802R9,O94808,Q9NZI5,P97571,Q6NYV9,Q5ZJH9,Q5F3W3,Q56A24,Q3ZCD7,Q6PCL9,Q5ZJ85,O14975,Q5EA53,Q9UKX7,Q91Z83,Q9H0A0,Q9Y5Y6,Q91VH1,Q96HN2,P35611,Q99447,Q96S21,Q9HBD1,Q8WYQ5,Q5NVI3,Q2KJ51,Q66HZ2,Q96B86,Q08117,B0UYH6,P70459,Q04791,Q9PTJ6,…	0.0457616
Biological process	drug transport	GO:0015893	5	0.000979478	3.57821	9	159	265	16752	Q8SQ01,Q6R1L1,P28571,Q02094,P48061,Q5XWD5,P55088,P49799,Q9WTW5,	0.694058		Biological process	organic substance metabolic process	GO:0071704	3	8.34834e-05	1.40167	51	9675	63	16752	O95477,Q16822,Q5EA15,P50416,Q9I8V2,Q6P4T2,P50616,Q01841,Q5E969,Q60749,P45452,Q5ZIP4,Q60674,Q8QG60,Q32L31,Q18PE0,M3W955,Q02566,O43290,P08253,Q8IY81,Q8BLX4,Q12841,Q9DED4,Q90X44,Q5T619,P51161,Q5SUR0,P16039,O35305,Q7ZXY0,P41233,Q9DEX7,Q92038,Q9YH06,O57539,Q9BUQ8,Q61545,Q14995,Q6PBW5,Q13542,Q2TNK5,P50281,Q29099,Q8CGF7,Q28559,Q5M7V8,P32918,Q9Y2W1,Q8K1S5,P26369,	0.00264364		Biological process	nucleobase-containing compound metabolic process	GO:0006139	5	0.000409088	1.53945	48	4792	109	16752	Q7SXS7,Q9UK45,Q6DRP2,Q5ZKM1,Q13492,Q9D903,P25977,Q5RCU4,Q921F2,Q90416,P49915,Q802R9,O94808,Q9NZI5,Q6NYV9,Q5ZJH9,Q6PCL9,Q5ZJ85,Q5EA53,Q9UKX7,Q9H0A0,Q8WYQ5,Q5NVI3,Q96B86,Q08117,B0UYH6,P70459,Q9PTJ6,P00491,Q9UGJ0,Q8TE04,G3V9R8,O00763,P11586,Q9NU22,P15311,O95817,Q6P0J3,Q9QUJ7,Q68J42,Q7ZV20,Q61221,Q9P0M6,O35973,Q66J36,Q99814,O70306,O14776,	0.0454622
Biological process	carboxylic acid metabolic process	GO:0019752	6	0.00136766	1.89354	26	868	265	16752	P46664,Q99KE1,P22680,E1C1L6,P32929,Q9H2F3,Q4G0S4,Q92820,P33267,Q9DBG1,Q9CPU4,Q9R182,Q9UL46,Q92182,Q9UBR1,P12938,Q6P3L6,P54001,Q5RDZ2,Q96PD7,D3Z7P3,Q3T014,P79274,Q802V6,P07379,Q8QZR1,	0.440509		Biological process	anion transport	GO:0006820	6	9.00807e-05	4.84442	9	494	63	16752	O95477,P50416,B3TP03,Q9Y3B1,M3W955,Q9N0V3,O35305,P41233,P32918,	0.00274491		Biological process	coenzyme metabolic process	GO:0006732	5	0.000458091	5.09866	7	211	109	16752	Q567E6,Q96HN2,P00491,Q8TE04,O00763,P11586,Q9QUJ7,	0.0468352
Biological process	drug catabolic process	GO:0042737	5	0.00139559	4.21434	7	105	265	16752	Q8SQ01,Q9DDE3,P33267,P12938,Q9BZP6,P07379,Q8QZR1,	0.412049		Biological process	regulation of nucleobase-containing compound metabolic process	GO:0019219	6	9.18394e-05	2.11103	25	3149	63	16752	Q5EA15,Q9I8V2,P50616,Q5E969,Q60749,Q60674,Q8QG60,Q32L31,Q02566,Q12841,Q9DED4,Q90X44,Q5T619,P16039,O35305,Q9YH06,O57539,Q61545,Q14995,Q29099,Q8CGF7,Q5M7V8,Q9Y2W1,Q8K1S5,P26369,	0.00269674		Biological process	organic substance metabolic process	GO:0071704	3	0.000493481	1.27081	80	9675	109	16752	Q8R4C0,Q7SXS7,Q64303,Q9UK45,Q5SPB6,Q6DRP2,Q8WVN8,Q567E6,P41246,Q9NUV7,Q5ZKM1,Q13492,P07483,Q9D903,P25977,Q5RCU4,Q8BH04,Q921F2,Q90416,Q7TNJ7,Q91VB2,P49915,Q802R9,O94808,Q9NZI5,P97571,Q6NYV9,Q5ZJH9,Q5F3W3,Q56A24,Q3ZCD7,Q6PCL9,Q5ZJ85,O14975,Q5EA53,Q9UKX7,Q9H0A0,Q9Y5Y6,Q91VH1,Q96HN2,P35611,Q99447,Q96S21,Q9HBD1,Q8WYQ5,Q5NVI3,Q2KJ51,Q66HZ2,Q96B86,Q08117,B0UYH6,P70459,Q04791,Q9PTJ6,Q6PCB7,P00491,Q9UGJ0,…	0.0485129
Biological process	cholesterol metabolic process	GO:0008203	7	0.00291976	3.32711	8	152	265	16752	P53760,P22680,Q9H2F3,Q9DBG1,Q9R182,A3QK16,P45844,Q96PD7,	0.689647		Biological process	mRNA metabolic process	GO:0016071	8	0.000108252	3.85878	11	758	63	16752	Q6P4T2,P50616,Q60749,Q5ZIP4,O43290,Q9DED4,Q9BUQ8,Q29099,Q5M7V8,Q9Y2W1,P26369,	0.00306715		Biological process	monocarboxylic acid metabolic process	GO:0032787	7	0.000495033	3.30835	11	511	109	16752	P07483,Q8BH04,Q3ZCD7,O14975,Q9UKX7,Q91VH1,Q04791,Q9UGJ0,O00763,Q9QUJ7,Q61221,	0.0468631
Biological process	secondary alcohol metabolic process	GO:1902652	6	0.00384245	3.18063	8	159	265	16752	P53760,P22680,Q9H2F3,Q9DBG1,Q9R182,A3QK16,P45844,Q96PD7,	0.618809		Biological process	regulation of gene expression	GO:0010468	6	0.000117753	1.98766	27	3612	63	16752	Q5EA15,Q9I8V2,P50616,Q5E969,Q60749,Q60674,Q8QG60,Q32L31,Q02566,Q12841,Q9DED4,Q90X44,Q5T619,P16039,O35305,Q9YH06,O57539,Q61545,Q14995,Q13542,P50281,Q29099,Q8CGF7,Q5M7V8,Q9Y2W1,Q8K1S5,P26369,	0.00327882		Biological process	primary metabolic process	GO:0044238	3	0.000517622	1.2877	77	9190	109	16752	Q8R4C0,Q7SXS7,Q64303,Q9UK45,Q5SPB6,Q6DRP2,Q8WVN8,P41246,Q9NUV7,Q5ZKM1,Q13492,P07483,Q9D903,P25977,Q5RCU4,Q8BH04,Q921F2,Q90416,Q7TNJ7,Q91VB2,P49915,Q802R9,O94808,Q9NZI5,P97571,Q6NYV9,Q5ZJH9,Q56A24,Q3ZCD7,Q6PCL9,Q5ZJ85,O14975,Q5EA53,Q9UKX7,Q9H0A0,Q9Y5Y6,Q91VH1,P35611,Q99447,Q96S21,Q9HBD1,Q8WYQ5,Q5NVI3,Q2KJ51,Q66HZ2,Q96B86,Q08117,B0UYH6,P70459,Q04791,Q9PTJ6,Q6PCB7,P00491,Q9UGJ0,Q8TE04,P59325,G3V9R8,…	0.0472515
Biological process	oxoacid metabolic process	GO:0043436	5	0.00403894	1.7485	26	940	265	16752	P46664,Q99KE1,P22680,E1C1L6,P32929,Q9H2F3,Q4G0S4,Q92820,P33267,Q9DBG1,Q9CPU4,Q9R182,Q9UL46,Q92182,Q9UBR1,P12938,Q6P3L6,P54001,Q5RDZ2,Q96PD7,D3Z7P3,Q3T014,P79274,Q802V6,P07379,Q8QZR1,	0.622172		Biological process	negative regulation of nucleobase-containing compound metabolic process	GO:0045934	7	0.000131304	3.06897	14	1213	63	16752	Q5EA15,Q9I8V2,P50616,Q60749,Q60674,Q8QG60,Q9DED4,Q14995,Q29099,Q8CGF7,Q5M7V8,Q9Y2W1,Q8K1S5,P26369,	0.00359418		Biological process	gene expression	GO:0010467	5	0.000604023	1.53889	46	4594	109	16752	Q7SXS7,Q9UK45,Q5SPB6,Q6DRP2,Q5ZKM1,Q13492,Q9D903,P25977,Q5RCU4,Q921F2,Q90416,Q9NZI5,P97571,Q6NYV9,Q5ZJH9,Q5F3W3,Q6PCL9,Q5ZJ85,Q5EA53,Q9UKX7,Q9H0A0,Q9HBD1,Q8WYQ5,Q5NVI3,Q96B86,Q08117,B0UYH6,P70459,Q9PTJ6,P59325,G3V9R8,O00763,Q9NU22,P15311,O95817,Q6P0J3,Q68J42,Q7ZV20,Q61221,Q9P0M6,O35973,Q66J36,Q99814,O70306,O14776,P21399,	0.0514628
Biological process	actomyosin structure organization	GO:0031032	7	0.00406832	2.71309	10	233	265	16752	Q14324,P10916,E9Q394,O75112,Q9DDE3,P13668,Q9N179,P45591,Q02078,O77819,	0.600586		Biological process	regulation of RNA splicing	GO:0043484	8	0.000132376	10.149	5	131	63	16752	Q60749,Q29099,Q5M7V8,Q9Y2W1,P26369,	0.00356312		Biological process	purine nucleotide metabolic process	GO:0006163	9	0.000642429	3.77921	9	366	109	16752	P49915,Q9UKX7,P00491,Q9UGJ0,Q8TE04,O00763,P11586,Q9QUJ7,Q61221,	0.0529693
Biological process	organic acid metabolic process	GO:0006082	4	0.00489188	1.72284	26	954	265	16752	P46664,Q99KE1,P22680,E1C1L6,P32929,Q9H2F3,Q4G0S4,Q92820,P33267,Q9DBG1,Q9CPU4,Q9R182,Q9UL46,Q92182,Q9UBR1,P12938,Q6P3L6,P54001,Q5RDZ2,Q96PD7,D3Z7P3,Q3T014,P79274,Q802V6,P07379,Q8QZR1,	0.666613		Biological process	regulation of primary metabolic process	GO:0080090	5	0.000132745	1.79438	32	4742	63	16752	O95477,Q5EA15,P50416,Q9I8V2,P50616,Q5E969,Q60749,Q60674,Q8QG60,Q32L31,Q18PE0,M3W955,Q02566,Q12841,Q9DED4,Q90X44,Q5T619,P16039,O35305,Q9YH06,O57539,Q61545,Q14995,Q13542,P50281,Q29099,Q8CGF7,Q5M7V8,P32918,Q9Y2W1,Q8K1S5,P26369,	0.00351448		Biological process	oxidation-reduction process	GO:0055114	3	0.000716829	3.40772	10	451	109	16752	Q567E6,P07483,Q8BH04,O94808,O14975,Q91VH1,Q9UGJ0,O00763,Q61221,P21399,	0.0572567
Biological process	sterol metabolic process	GO:0016125	6	0.00497595	3.04651	8	166	265	16752	P53760,P22680,Q9H2F3,Q9DBG1,Q9R182,A3QK16,P45844,Q96PD7,	0.568702		Biological process	nucleic acid metabolic process	GO:0090304	6	0.00014772	1.84956	30	4313	63	16752	Q5EA15,Q9I8V2,Q6P4T2,P50616,Q5E969,Q60749,Q5ZIP4,Q60674,Q8QG60,Q32L31,Q02566,O43290,Q8IY81,Q12841,Q9DED4,Q90X44,Q5T619,P16039,O35305,Q9YH06,O57539,Q9BUQ8,Q61545,Q14995,Q29099,Q8CGF7,Q5M7V8,Q9Y2W1,Q8K1S5,P26369,	0.00378678		Biological process	organic cyclic compound metabolic process	GO:1901360	4	0.000760969	1.47976	50	5193	109	16752	Q7SXS7,Q9UK45,Q6DRP2,Q5ZKM1,Q13492,Q9D903,P25977,Q5RCU4,Q921F2,Q90416,P49915,Q802R9,O94808,Q9NZI5,Q6NYV9,Q5ZJH9,Q3ZCD7,Q6PCL9,Q5ZJ85,O14975,Q5EA53,Q9UKX7,Q9H0A0,Q8WYQ5,Q5NVI3,Q96B86,Q08117,B0UYH6,P70459,Q9PTJ6,P00491,Q9UGJ0,Q8TE04,G3V9R8,O00763,P11586,Q9NU22,P15311,O95817,Q6P0J3,Q9QUJ7,Q68J42,Q7ZV20,Q61221,Q9P0M6,O35973,Q66J36,Q99814,O70306,O14776,	0.0589405
Biological process	integrin-mediated signaling pathway	GO:0007229	7	0.00646782	3.61229	6	105	265	16752	Q12864,P63090,Q9GLP0,B0FYY4,P11835,P38570,	0.694409		Biological process	cellular metabolic process	GO:0044237	3	0.000156551	1.39363	50	9540	63	16752	O95477,Q16822,Q5EA15,P50416,Q9I8V2,Q6P4T2,P50616,Q01841,Q5E969,Q60749,P45452,Q5ZIP4,Q60674,Q8QG60,Q32L31,Q18PE0,M3W955,Q02566,O43290,P08253,Q8IY81,Q8BLX4,Q12841,Q9DED4,Q90X44,Q5T619,P51161,Q5SUR0,P16039,O35305,Q7ZXY0,P41233,Q9DEX7,Q92038,Q9YH06,O57539,Q9BUQ8,Q61545,Q14995,Q6PBW5,Q13542,P50281,Q29099,Q8CGF7,Q28559,Q5M7V8,P32918,Q9Y2W1,Q8K1S5,P26369,	0.00395047		Biological process	heterocycle metabolic process	GO:0046483	4	0.00085758	1.49363	48	4939	109	16752	Q7SXS7,Q9UK45,Q6DRP2,Q5ZKM1,Q13492,Q9D903,P25977,Q5RCU4,Q921F2,Q90416,P49915,Q802R9,O94808,Q9NZI5,Q6NYV9,Q5ZJH9,Q6PCL9,Q5ZJ85,Q5EA53,Q9UKX7,Q9H0A0,Q8WYQ5,Q5NVI3,Q96B86,Q08117,B0UYH6,P70459,Q9PTJ6,P00491,Q9UGJ0,Q8TE04,G3V9R8,O00763,P11586,Q9NU22,P15311,O95817,Q6P0J3,Q9QUJ7,Q68J42,Q7ZV20,Q61221,Q9P0M6,O35973,Q66J36,Q99814,O70306,O14776,	0.0644699
Biological process	cardiac muscle cell development	GO:0055013	7	0.00707389	4.15889	5	76	265	16752	Q14324,P10916,E9Q394,Q02078,P49799,	0.677373		Biological process	cellular macromolecule biosynthetic process	GO:0034645	6	0.000158716	1.87758	29	4107	63	16752	O95477,Q5EA15,Q9I8V2,P50616,Q5E969,Q60749,Q5ZIP4,Q60674,Q8QG60,Q32L31,Q02566,Q8BLX4,Q12841,Q9DED4,Q90X44,Q5T619,P16039,O35305,P41233,Q9YH06,O57539,Q61545,Q14995,Q13542,Q8CGF7,Q5M7V8,P32918,Q9Y2W1,Q8K1S5,	0.00394348		Biological process	lipid transport	GO:0006869	6	0.000908391	3.9919	8	308	109	16752	P07483,O14975,Q6PCB7,Q9UGJ0,P0DMT8,O00763,Q99541,Q9QUJ7,	0.0644957
Biological process	regulation of alternative mRNA splicing, via spliceosome	GO:0000381	11	0.00746979	4.10488	5	77	265	16752	B3DJT0,Q5D018,Q00438,Q9Y4C8,P49756,	0.696459		Biological process	regulation of mRNA processing	GO:0050684	9	0.000163322	9.70455	5	137	63	16752	Q60749,Q29099,Q5M7V8,Q9Y2W1,P26369,	0.00399643		Biological process	purine-containing compound biosynthetic process	GO:0072522	6	0.000993605	5.26931	6	175	109	16752	P49915,P00491,Q9UGJ0,Q8TE04,P11586,Q9QUJ7,	0.066833
Biological process	actin filament-based process	GO:0030029	3	0.00747569	1.70852	24	888	265	16752	Q14324,P10916,Q9CZ52,E9Q394,O75369,Q2KI11,O75112,Q9H254,Q9DDE3,P13668,Q9N179,Q9JM96,P45591,Q02078,P48061,Q80U19,P30009,P01116,O94875,O77819,P20111,Q13459,P49799,P19123,	0.679138		Biological process	nucleobase-containing compound metabolic process	GO:0006139	5	0.000164614	1.77566	32	4792	63	16752	Q5EA15,Q9I8V2,Q6P4T2,P50616,Q5E969,Q60749,Q5ZIP4,Q60674,Q8QG60,Q32L31,Q02566,O43290,Q8IY81,Q12841,Q9DED4,Q90X44,Q5T619,Q5SUR0,P16039,O35305,Q9YH06,O57539,Q9BUQ8,Q61545,Q14995,Q29099,Q8CGF7,Q28559,Q5M7V8,Q9Y2W1,Q8K1S5,P26369,	0.00396793		Biological process	ncRNA processing	GO:0034470	9	0.00102842	3.91562	8	314	109	16752	Q6DRP2,Q5ZKM1,Q9D903,Q5ZJH9,Q9H0A0,Q8WYQ5,Q9NU22,Q7ZV20,	0.0657163
Biological process	monocarboxylic acid metabolic process	GO:0032787	7	0.00752824	1.97934	16	511	265	16752	Q99KE1,P22680,E1C1L6,Q9H2F3,Q4G0S4,P33267,Q9DBG1,Q9R182,P12938,Q6P3L6,Q5RDZ2,Q96PD7,Q3T014,P79274,Q802V6,P07379,	0.666814		Biological process	mRNA processing	GO:0006397	9	0.000169269	4.4565	9	537	63	16752	Q6P4T2,Q60749,Q5ZIP4,O43290,Q9BUQ8,Q29099,Q5M7V8,Q9Y2W1,P26369,	0.00402014		Biological process	organic cyclic compound biosynthetic process	GO:1901362	5	0.00105574	1.62331	37	3503	109	16752	Q7SXS7,Q13492,P25977,Q5RCU4,Q921F2,Q90416,P49915,O94808,Q9NZI5,Q6NYV9,Q5ZJH9,Q3ZCD7,O14975,Q5EA53,Q9H0A0,Q96B86,Q08117,B0UYH6,P70459,Q9PTJ6,P00491,Q9UGJ0,Q8TE04,O00763,P11586,P15311,O95817,Q6P0J3,Q9QUJ7,Q68J42,Q61221,Q9P0M6,O35973,Q66J36,Q99814,O70306,O14776,	0.0658162
Biological process	cardiac muscle hypertrophy	GO:0003300	7	0.00968255	3.85458	5	82	265	16752	E9Q394,Q62315,Q02078,Q9EPW2,P49799,	0.686106		Biological process	transcription, DNA-templated	GO:0006351	10	0.000190499	2.12134	23	2883	63	16752	Q5EA15,Q9I8V2,P50616,Q5E969,Q60749,Q5ZIP4,Q60674,Q8QG60,Q32L31,Q02566,Q12841,Q90X44,Q5T619,P16039,O35305,Q9YH06,O57539,Q61545,Q14995,Q8CGF7,Q5M7V8,Q9Y2W1,Q8K1S5,	0.00433319		Biological process	cellular aromatic compound metabolic process	GO:0006725	4	0.00110605	1.47777	48	4992	109	16752	Q7SXS7,Q9UK45,Q6DRP2,Q5ZKM1,Q13492,Q9D903,P25977,Q5RCU4,Q921F2,Q90416,P49915,Q802R9,O94808,Q9NZI5,Q6NYV9,Q5ZJH9,Q6PCL9,Q5ZJ85,Q5EA53,Q9UKX7,Q9H0A0,Q8WYQ5,Q5NVI3,Q96B86,Q08117,B0UYH6,P70459,Q9PTJ6,P00491,Q9UGJ0,Q8TE04,G3V9R8,O00763,P11586,Q9NU22,P15311,O95817,Q6P0J3,Q9QUJ7,Q68J42,Q7ZV20,Q61221,Q9P0M6,O35973,Q66J36,Q99814,O70306,O14776,	0.067311
Biological process	striated muscle tissue development	GO:0014706	6	0.00982693	2.09642	13	392	265	16752	Q14324,P10916,E9Q394,O75369,Q8K0L0,Q62315,P45591,Q02078,P30009,P49416,Q14993,P49799,P19123,	0.669554		Biological process	nucleic acid-templated transcription	GO:0097659	9	0.000191516	2.1206	23	2884	63	16752	Q5EA15,Q9I8V2,P50616,Q5E969,Q60749,Q5ZIP4,Q60674,Q8QG60,Q32L31,Q02566,Q12841,Q90X44,Q5T619,P16039,O35305,Q9YH06,O57539,Q61545,Q14995,Q8CGF7,Q5M7V8,Q9Y2W1,Q8K1S5,	0.00429581		Biological process	coenzyme biosynthetic process	GO:0009108	6	0.00111982	6.40367	5	120	109	16752	Q567E6,P00491,Q8TE04,P11586,Q9QUJ7,	0.066564
Biological process	cardiac cell development	GO:0055006	5	0.0101737	3.80814	5	83	265	16752	Q14324,P10916,E9Q394,Q02078,P49799,	0.680102		Biological process	regulation of cellular biosynthetic process	GO:0031326	6	0.000193285	2.01871	25	3293	63	16752	Q5EA15,Q9I8V2,P50616,Q5E969,Q60749,Q60674,Q8QG60,Q32L31,M3W955,Q02566,Q12841,Q9DED4,Q90X44,Q5T619,P16039,O35305,Q9YH06,O57539,Q61545,Q14995,Q13542,Q8CGF7,Q5M7V8,Q9Y2W1,Q8K1S5,	0.00427611		Biological process	purine-containing compound metabolic process	GO:0072521	5	0.00118016	3.46665	9	399	109	16752	P49915,Q9UKX7,P00491,Q9UGJ0,Q8TE04,O00763,P11586,Q9QUJ7,Q61221,	0.0670333
Biological process	extracellular structure organization	GO:0043062	4	0.0109636	2.14288	12	354	265	16752	Q9CZ52,P32017,Q14112,P35556,O43278,P98160,Q62371,P45844,Q14993,P54001,P07942,P38570,	0.636788		Biological process	organic cyclic compound biosynthetic process	GO:1901362	5	0.00019412	1.9736	26	3503	63	16752	Q5EA15,Q9I8V2,P50616,Q5E969,Q60749,Q5ZIP4,Q60674,Q8QG60,Q32L31,M3W955,Q02566,Q12841,Q90X44,Q5T619,Q5SUR0,P16039,O35305,Q9YH06,O57539,Q61545,Q14995,Q8CGF7,Q5M7V8,P32918,Q9Y2W1,Q8K1S5,	0.00423654		Biological process	ribosome biogenesis	GO:0042254	5	0.00121272	4.32055	7	249	109	16752	Q6DRP2,Q5ZKM1,Q9D903,Q5ZJH9,Q9H0A0,Q9NU22,Q7ZV20,	0.0673849
Biological process	striated muscle hypertrophy	GO:0014897	6	0.0112067	3.71853	5	85	265	16752	E9Q394,Q62315,Q02078,Q9EPW2,P49799,	0.640408		Biological process	RNA splicing	GO:0008380	9	0.000198646	4.94707	8	430	63	16752	Q6P4T2,Q60749,O43290,Q9BUQ8,Q29099,Q5M7V8,Q9Y2W1,P26369,	0.00427751		Biological process	cellular nitrogen compound metabolic process	GO:0034641	4	0.00146497	1.43161	51	5475	109	16752	Q7SXS7,Q9UK45,Q5SPB6,Q6DRP2,Q5ZKM1,Q13492,Q9D903,P25977,Q5RCU4,Q921F2,Q90416,P49915,Q802R9,O94808,Q9NZI5,Q6NYV9,Q5ZJH9,Q6PCL9,Q5ZJ85,Q5EA53,Q9UKX7,Q9H0A0,Q8WYQ5,Q5NVI3,Q96B86,Q08117,B0UYH6,P70459,Q9PTJ6,P00491,Q9UGJ0,Q8TE04,P59325,G3V9R8,O00763,P11586,Q9NU22,P15311,O95817,Q6P0J3,Q9QUJ7,Q68J42,Q7ZV20,Q61221,Q9P0M6,O35973,Q66J36,Q99814,O70306,O14776,P21399,	0.0796693
Biological process	liver development	GO:0001889	6	0.0117601	2.85488	7	155	265	16752	Q9WUR9,P63090,A5PF61,Q62315,P12938,P01116,P07379,	0.661368		Biological process	RNA biosynthetic process	GO:0032774	8	0.000200886	2.114	23	2893	63	16752	Q5EA15,Q9I8V2,P50616,Q5E969,Q60749,Q5ZIP4,Q60674,Q8QG60,Q32L31,Q02566,Q12841,Q90X44,Q5T619,P16039,O35305,Q9YH06,O57539,Q61545,Q14995,Q8CGF7,Q5M7V8,Q9Y2W1,Q8K1S5,	0.00421339		Biological process	RNA processing	GO:0006396	8	0.00165344	2.45061	14	878	109	16752	Q9UK45,Q6DRP2,Q5ZKM1,Q9D903,Q921F2,Q5ZJH9,Q6PCL9,Q5ZJ85,Q9H0A0,Q8WYQ5,Q5NVI3,G3V9R8,Q9NU22,Q7ZV20,	0.086249
Biological process	muscle hypertrophy	GO:0014896	5	0.012309	3.63305	5	87	265	16752	E9Q394,Q62315,Q02078,Q9EPW2,P49799,	0.68142		Biological process	macromolecule biosynthetic process	GO:0009059	5	0.000228295	1.84127	29	4188	63	16752	O95477,Q5EA15,Q9I8V2,P50616,Q5E969,Q60749,Q5ZIP4,Q60674,Q8QG60,Q32L31,Q02566,Q8BLX4,Q12841,Q9DED4,Q90X44,Q5T619,P16039,O35305,P41233,Q9YH06,O57539,Q61545,Q14995,Q13542,Q8CGF7,Q5M7V8,P32918,Q9Y2W1,Q8K1S5,	0.00449629		Biological process	ribonucleoprotein complex biogenesis	GO:0022613	4	0.00179314	3.26225	9	424	109	16752	Q6DRP2,Q5ZKM1,Q9D903,Q5ZJH9,Q5ZJ85,Q9H0A0,P59325,Q9NU22,Q7ZV20,	0.089868
Biological process	muscle tissue development	GO:0060537	5	0.0128752	2.02413	13	406	265	16752	Q14324,P10916,E9Q394,O75369,Q8K0L0,Q62315,P45591,Q02078,P30009,P49416,Q14993,P49799,P19123,	0.600223		Biological process	regulation of transcription, DNA-templated	GO:0006355	10	0.000238068	2.14597	22	2726	63	16752	Q5EA15,Q9I8V2,P50616,Q5E969,Q60749,Q60674,Q8QG60,Q32L31,Q02566,Q12841,Q90X44,Q5T619,P16039,O35305,Q9YH06,O57539,Q61545,Q14995,Q8CGF7,Q5M7V8,Q9Y2W1,Q8K1S5,	0.00457714		Biological process	regulation of small molecule metabolic process	GO:0062012	5	0.00192588	3.98451	7	270	109	16752	P07483,Q9UKX7,Q91VH1,Q9UGJ0,O00763,Q9QUJ7,Q61221,	0.0946643
Biological process	alternative mRNA splicing, via spliceosome	GO:0000380	13	0.0128868	3.59177	5	88	265	16752	B3DJT0,Q5D018,Q00438,Q9Y4C8,P49756,	0.59296		Biological process	regulation of nucleic acid-templated transcription	GO:1903506	9	0.000239353	2.14518	22	2727	63	16752	Q5EA15,Q9I8V2,P50616,Q5E969,Q60749,Q60674,Q8QG60,Q32L31,Q02566,Q12841,Q90X44,Q5T619,P16039,O35305,Q9YH06,O57539,Q61545,Q14995,Q8CGF7,Q5M7V8,Q9Y2W1,Q8K1S5,	0.00454771		Biological process	small molecule biosynthetic process	GO:0044283	4	0.00220695	2.74889	11	615	109	16752	Q567E6,Q8BH04,P49915,Q3ZCD7,O14975,Q04791,P00491,Q9UGJ0,O00763,P11586,Q61221,	0.102563
Biological process	extracellular matrix organization	GO:0030198	5	0.0129561	2.17983	11	319	265	16752	Q9CZ52,P32017,Q14112,P35556,O43278,P98160,Q62371,Q14993,P54001,P07942,P38570,	0.588507		Biological process	regulation of RNA biosynthetic process	GO:2001141	8	0.000247197	2.14047	22	2733	63	16752	Q5EA15,Q9I8V2,P50616,Q5E969,Q60749,Q60674,Q8QG60,Q32L31,Q02566,Q12841,Q90X44,Q5T619,P16039,O35305,Q9YH06,O57539,Q61545,Q14995,Q8CGF7,Q5M7V8,Q9Y2W1,Q8K1S5,	0.00464213		Biological process	lipid localization	GO:0010876	4	0.00222957	3.46339	8	355	109	16752	P07483,O14975,Q6PCB7,Q9UGJ0,P0DMT8,O00763,Q99541,Q9QUJ7,	0.0999786
Biological process	cellular glucose homeostasis	GO:0001678	8	0.0129633	2.80067	7	158	265	16752	P22680,O95819,P33176,Q86UD5,P55088,Q9EPW2,P07379,	0.58138		Biological process	regulation of cellular macromolecule biosynthetic process	GO:2000112	7	0.000248478	2.03434	24	3137	63	16752	Q5EA15,Q9I8V2,P50616,Q5E969,Q60749,Q60674,Q8QG60,Q32L31,Q02566,Q12841,Q9DED4,Q90X44,Q5T619,P16039,O35305,Q9YH06,O57539,Q61545,Q14995,Q13542,Q8CGF7,Q5M7V8,Q9Y2W1,Q8K1S5,	0.00461255		Biological process	cofactor metabolic process	GO:0051186	4	0.00226871	3.45366	8	356	109	16752	Q5SPB6,Q567E6,Q96HN2,P00491,Q8TE04,O00763,P11586,Q9QUJ7,	0.0999799
Biological process	hepaticobiliary system development	GO:0061008	5	0.0133834	2.78305	7	159	265	16752	Q9WUR9,P63090,A5PF61,Q62315,P12938,P01116,P07379,	0.592716		Biological process	regulation of biosynthetic process	GO:0009889	5	0.000253305	1.98555	25	3348	63	16752	Q5EA15,Q9I8V2,P50616,Q5E969,Q60749,Q60674,Q8QG60,Q32L31,M3W955,Q02566,Q12841,Q9DED4,Q90X44,Q5T619,P16039,O35305,Q9YH06,O57539,Q61545,Q14995,Q13542,Q8CGF7,Q5M7V8,Q9Y2W1,Q8K1S5,	0.00464872		Biological process	cellular ketone metabolic process	GO:0042180	4	0.00242534	5.37371	5	143	109	16752	Q567E6,P07483,Q9UGJ0,O00763,Q9QUJ7,	0.103319
Biological process	cell-matrix adhesion	GO:0007160	5	0.0151352	2.35097	9	242	265	16752	Q9H2G2,Q14112,O95819,Q9R182,Q9GLP0,Q62371,B0FYY4,P11835,O77819,	0.63838		Biological process	heterocycle metabolic process	GO:0046483	4	0.000302985	1.72281	32	4939	63	16752	Q5EA15,Q9I8V2,Q6P4T2,P50616,Q5E969,Q60749,Q5ZIP4,Q60674,Q8QG60,Q32L31,Q02566,O43290,Q8IY81,Q12841,Q9DED4,Q90X44,Q5T619,Q5SUR0,P16039,O35305,Q9YH06,O57539,Q9BUQ8,Q61545,Q14995,Q29099,Q8CGF7,Q28559,Q5M7V8,Q9Y2W1,Q8K1S5,P26369,	0.00537716		Biological process	nucleobase-containing compound biosynthetic process	GO:0034654	6	0.00256102	1.59311	34	3280	109	16752	Q7SXS7,Q13492,P25977,Q5RCU4,Q921F2,Q90416,P49915,O94808,Q9NZI5,Q6NYV9,Q5ZJH9,Q5EA53,Q9H0A0,Q96B86,Q08117,B0UYH6,P70459,Q9PTJ6,P00491,Q9UGJ0,Q8TE04,P11586,P15311,O95817,Q6P0J3,Q9QUJ7,Q68J42,Q61221,Q9P0M6,O35973,Q66J36,Q99814,O70306,O14776,	0.102281
Biological process	actin cytoskeleton organization	GO:0030036	6	0.0167958	1.6532	21	803	265	16752	Q14324,P10916,Q9CZ52,E9Q394,O75369,O75112,Q9H254,Q9DDE3,P13668,Q9N179,Q9JM96,P45591,Q02078,P48061,Q80U19,P30009,P01116,O94875,O77819,P20111,P49799,	0.479901		Biological process	regulation of macromolecule biosynthetic process	GO:0010556	6	0.000338972	1.99429	24	3200	63	16752	Q5EA15,Q9I8V2,P50616,Q5E969,Q60749,Q60674,Q8QG60,Q32L31,Q02566,Q12841,Q9DED4,Q90X44,Q5T619,P16039,O35305,Q9YH06,O57539,Q61545,Q14995,Q13542,Q8CGF7,Q5M7V8,Q9Y2W1,Q8K1S5,	0.00582382		Biological process	RNA metabolic process	GO:0016070	7	0.00265316	1.53164	38	3813	109	16752	Q7SXS7,Q9UK45,Q6DRP2,Q5ZKM1,Q13492,Q9D903,P25977,Q5RCU4,Q921F2,Q90416,Q9NZI5,Q6NYV9,Q5ZJH9,Q6PCL9,Q5ZJ85,Q5EA53,Q9H0A0,Q8WYQ5,Q5NVI3,Q96B86,Q08117,B0UYH6,P70459,Q9PTJ6,G3V9R8,Q9NU22,P15311,O95817,Q6P0J3,Q68J42,Q7ZV20,Q61221,Q9P0M6,O35973,Q66J36,Q99814,O70306,O14776,	0.10433
Biological process	muscle structure development	GO:0061061	4	0.0168597	1.73456	18	656	265	16752	Q14324,P10916,E9Q394,O75369,P32929,O75112,Q9DDE3,Q8K0L0,O14647,Q62315,P45591,Q02078,P01116,Q00438,P49416,Q14993,P49799,P19123,	0.47787		Biological process	cellular aromatic compound metabolic process	GO:0006725	4	0.000374518	1.70452	32	4992	63	16752	Q5EA15,Q9I8V2,Q6P4T2,P50616,Q5E969,Q60749,Q5ZIP4,Q60674,Q8QG60,Q32L31,Q02566,O43290,Q8IY81,Q12841,Q9DED4,Q90X44,Q5T619,Q5SUR0,P16039,O35305,Q9YH06,O57539,Q9BUQ8,Q61545,Q14995,Q29099,Q8CGF7,Q28559,Q5M7V8,Q9Y2W1,Q8K1S5,P26369,	0.00623554		Biological process	lipid metabolic process	GO:0006629	4	0.0029003	2.08849	17	1251	109	16752	Q9NUV7,P07483,Q8BH04,Q9NZI5,Q3ZCD7,O14975,Q91VH1,Q99447,Q2KJ51,Q04791,Q6PCB7,Q9UGJ0,P53987,O00763,Q99541,Q9QUJ7,Q68J42,	0.110644
Biological process	muscle organ development	GO:0007517	5	0.0178746	2.00153	12	379	265	16752	Q14324,P10916,O75369,Q8K0L0,O14647,Q62315,P45591,Q02078,P49416,Q14993,P49799,P19123,	0.490928		Biological process	cellular nitrogen compound metabolic process	GO:0034641	4	0.000385131	1.65128	34	5475	63	16752	Q5EA15,P50416,Q9I8V2,Q6P4T2,P50616,Q5E969,Q60749,Q5ZIP4,Q60674,Q8QG60,Q32L31,Q02566,O43290,Q8IY81,Q12841,Q9DED4,Q90X44,Q5T619,Q5SUR0,P16039,O35305,Q9YH06,O57539,Q9BUQ8,Q61545,Q14995,Q13542,Q29099,Q8CGF7,Q28559,Q5M7V8,Q9Y2W1,Q8K1S5,P26369,	0.0063468		Biological process	homeostatic process	GO:0042592	4	0.00319025	1.88299	21	1714	109	16752	P11607,O95563,O54698,Q13492,P07483,Q8BH04,Q802R9,Q5ZJH9,Q9H0A0,Q91VH1,P35611,Q9HBD1,Q6U841,Q2KJ51,Q6PCB7,P53987,O00763,O95817,Q61221,Q99814,P21399,	0.111702
Biological process	drug metabolic process	GO:0017144	4	0.0204171	1.90231	13	432	265	16752	Q9WUR9,Q8SQ01,P46664,P32929,Q9DDE3,P33267,Q9DBG1,Q92182,P12938,Q9BZP6,P11835,P07379,Q8QZR1,	0.531895		Biological process	metabolic process	GO:0008152	2	0.000415382	1.33858	51	10131	63	16752	O95477,Q16822,Q5EA15,P50416,Q9I8V2,Q6P4T2,P50616,Q01841,Q5E969,Q60749,P45452,Q5ZIP4,Q60674,Q8QG60,Q32L31,Q18PE0,M3W955,Q02566,O43290,P08253,Q8IY81,Q8BLX4,Q12841,Q9DED4,Q90X44,Q5T619,P51161,Q5SUR0,P16039,O35305,Q7ZXY0,P41233,Q9DEX7,Q92038,Q9YH06,O57539,Q9BUQ8,Q61545,Q14995,Q6PBW5,Q13542,Q2TNK5,P50281,Q29099,Q8CGF7,Q28559,Q5M7V8,P32918,Q9Y2W1,Q8K1S5,P26369,	0.00677618		Biological process	nucleobase-containing small molecule metabolic process	GO:0055086	6	0.00324018	2.77917	10	553	109	16752	P49915,O94808,Q9UKX7,P00491,Q9UGJ0,Q8TE04,O00763,P11586,Q9QUJ7,Q61221,	0.111918
Biological process	positive regulation of cellular protein localization	GO:1903829	7	0.0208188	2.36318	8	214	265	16752	P27216,Q6PCJ1,P63090,Q02527,P26038,Q1RMU2,P33176,P00734,	0.530656		Biological process	nucleobase-containing compound biosynthetic process	GO:0034654	6	0.000495694	1.94564	24	3280	63	16752	Q5EA15,Q9I8V2,P50616,Q5E969,Q60749,Q5ZIP4,Q60674,Q8QG60,Q32L31,Q02566,Q12841,Q90X44,Q5T619,Q5SUR0,P16039,O35305,Q9YH06,O57539,Q61545,Q14995,Q8CGF7,Q5M7V8,Q9Y2W1,Q8K1S5,	0.00784849		Biological process	nucleotide metabolic process	GO:0009117	8	0.00337654	2.96822	9	466	109	16752	P49915,Q9UKX7,P00491,Q9UGJ0,Q8TE04,O00763,P11586,Q9QUJ7,Q61221,	0.115072
Biological process	ammonium transport	GO:0015696	7	0.0212934	3.16075	5	100	265	16752	Q6R1L1,Q6DHS9,Q02094,P48061,Q9WTW5,	0.538875		Biological process	regulation of lipid metabolic process	GO:0019216	6	0.000511816	5.93096	6	269	63	16752	O95477,P50416,Q60674,M3W955,Q14995,P32918,	0.00802508		Biological process	cellular modified amino acid metabolic process	GO:0006575	5	0.00362509	4.89452	5	157	109	16752	Q5SPB6,Q96HN2,Q6PCB7,P11586,Q9H6Z9,	0.121917
Biological process	cardiac muscle tissue development	GO:0048738	7	0.0213389	2.35219	8	215	265	16752	Q14324,P10916,E9Q394,Q62315,Q02078,P30009,P49799,P19123,	0.536196		Biological process	negative regulation of gene expression	GO:0010629	7	0.000630535	2.51645	15	1585	63	16752	Q5EA15,Q9I8V2,P50616,Q60749,Q60674,Q8QG60,Q9DED4,Q14995,Q13542,Q29099,Q8CGF7,Q5M7V8,Q9Y2W1,Q8K1S5,P26369,	0.00951695		Biological process	ncRNA metabolic process	GO:0034660	8	0.00365991	3.19352	8	385	109	16752	Q6DRP2,Q5ZKM1,Q9D903,Q5ZJH9,Q9H0A0,Q8WYQ5,Q9NU22,Q7ZV20,	0.119933
Biological process	glucose homeostasis	GO:0042593	7	0.0219381	2.20518	9	258	265	16752	Q61554,P22680,O95819,P33176,O43826,Q86UD5,P55088,Q9EPW2,P07379,	0.547371		Biological process	heterocycle biosynthetic process	GO:0018130	5	0.000701183	1.90158	24	3356	63	16752	Q5EA15,Q9I8V2,P50616,Q5E969,Q60749,Q5ZIP4,Q60674,Q8QG60,Q32L31,Q02566,Q12841,Q90X44,Q5T619,Q5SUR0,P16039,O35305,Q9YH06,O57539,Q61545,Q14995,Q8CGF7,Q5M7V8,Q9Y2W1,Q8K1S5,	0.0102946		Biological process	nucleoside phosphate metabolic process	GO:0006753	7	0.00367251	2.93049	9	472	109	16752	P49915,Q9UKX7,P00491,Q9UGJ0,Q8TE04,O00763,P11586,Q9QUJ7,Q61221,	0.118822
Biological process	carbohydrate homeostasis	GO:0033500	6	0.0224258	2.19666	9	259	265	16752	Q61554,P22680,O95819,P33176,O43826,Q86UD5,P55088,Q9EPW2,P07379,	0.555627		Biological process	regulation of cellular metabolic process	GO:0031323	5	0.000747026	1.66999	31	4936	63	16752	Q5EA15,P50416,Q9I8V2,P50616,Q5E969,Q60749,Q60674,Q8QG60,Q32L31,Q18PE0,M3W955,Q02566,Q12841,Q9DED4,Q90X44,Q5T619,P16039,O35305,Q9YH06,O57539,Q61545,Q14995,Q13542,P50281,Q29099,Q8CGF7,Q5M7V8,P32918,Q9Y2W1,Q8K1S5,P26369,	0.0108689		Biological process	heterocycle biosynthetic process	GO:0018130	5	0.0037635	1.55703	34	3356	109	16752	Q7SXS7,Q13492,P25977,Q5RCU4,Q921F2,Q90416,P49915,O94808,Q9NZI5,Q6NYV9,Q5ZJH9,Q5EA53,Q9H0A0,Q96B86,Q08117,B0UYH6,P70459,Q9PTJ6,P00491,Q9UGJ0,Q8TE04,P11586,P15311,O95817,Q6P0J3,Q9QUJ7,Q68J42,Q61221,Q9P0M6,O35973,Q66J36,Q99814,O70306,O14776,	0.120244
Biological process	dicarboxylic acid metabolic process	GO:0043648	7	0.0229733	3.09878	5	102	265	16752	P46664,Q99KE1,D3Z7P3,P07379,Q8QZR1,	0.553704		Biological process	aromatic compound biosynthetic process	GO:0019438	5	0.000776723	1.88864	24	3379	63	16752	Q5EA15,Q9I8V2,P50616,Q5E969,Q60749,Q5ZIP4,Q60674,Q8QG60,Q32L31,Q02566,Q12841,Q90X44,Q5T619,Q5SUR0,P16039,O35305,Q9YH06,O57539,Q61545,Q14995,Q8CGF7,Q5M7V8,Q9Y2W1,Q8K1S5,	0.011101		Biological process	nucleotide biosynthetic process	GO:0009165	9	0.00384356	4.02676	6	229	109	16752	P49915,P00491,Q9UGJ0,Q8TE04,P11586,Q9QUJ7,	0.121286
Biological process	cellular response to glucose stimulus	GO:0071333	9	0.0232619	2.72871	6	139	265	16752	P22680,O95819,P33176,Q86UD5,P55088,P07379,	0.556871		Biological process	organic hydroxy compound transport	GO:0015850	6	0.00101068	6.51727	5	204	63	16752	O95477,M3W955,Q9N0V3,P41233,P32918,	0.0141935		Biological process	mitochondrial transport	GO:0006839	5	0.00392922	4.80275	5	160	109	16752	Q66L49,O95563,Q9UGJ0,O00763,O95817,	0.122477
Biological process	striated muscle cell development	GO:0055002	6	0.0235111	2.30923	8	219	265	16752	Q14324,P10916,E9Q394,O75112,Q9DDE3,P45591,Q02078,P49799,	0.55906		Biological process	cellular nitrogen compound biosynthetic process	GO:0044271	5	0.00118419	1.76636	26	3914	63	16752	Q5EA15,Q9I8V2,P50616,Q5E969,Q60749,Q5ZIP4,Q60674,Q8QG60,Q32L31,Q02566,Q12841,Q9DED4,Q90X44,Q5T619,Q5SUR0,P16039,O35305,Q9YH06,O57539,Q61545,Q14995,Q13542,Q8CGF7,Q5M7V8,Q9Y2W1,Q8K1S5,	0.0162073		Biological process	small molecule metabolic process	GO:0044281	3	0.00402139	1.84637	21	1748	109	16752	Q567E6,P07483,Q8BH04,P49915,O94808,Q3ZCD7,O14975,Q9UKX7,Q91VH1,Q96HN2,Q04791,P00491,Q9UGJ0,Q8TE04,O00763,P11586,Q9QUJ7,Q68J42,Q9H6Z9,Q61221,P21399,	0.122365
Biological process	regulation of mRNA splicing, via spliceosome	GO:0048024	10	0.0238445	3.06869	5	103	265	16752	B3DJT0,Q5D018,Q00438,Q9Y4C8,P49756,	0.555797		Biological process	regulation of nitrogen compound metabolic process	GO:0051171	5	0.00128866	1.67055	29	4616	63	16752	Q5EA15,Q9I8V2,P50616,Q5E969,Q60749,Q60674,Q8QG60,Q32L31,Q18PE0,Q02566,Q12841,Q9DED4,Q90X44,Q5T619,P16039,O35305,Q9YH06,O57539,Q61545,Q14995,Q13542,P50281,Q29099,Q8CGF7,Q5M7V8,P32918,Q9Y2W1,Q8K1S5,P26369,	0.0167837		Biological process	aromatic compound biosynthetic process	GO:0019438	5	0.00421244	1.54643	34	3379	109	16752	Q7SXS7,Q13492,P25977,Q5RCU4,Q921F2,Q90416,P49915,O94808,Q9NZI5,Q6NYV9,Q5ZJH9,Q5EA53,Q9H0A0,Q96B86,Q08117,B0UYH6,P70459,Q9PTJ6,P00491,Q9UGJ0,Q8TE04,P11586,P15311,O95817,Q6P0J3,Q9QUJ7,Q68J42,Q61221,Q9P0M6,O35973,Q66J36,Q99814,O70306,O14776,	0.119633
Biological process	muscle system process	GO:0003012	4	0.0241717	1.91561	12	396	265	16752	Q14324,P10916,E9Q394,Q2KI11,Q62315,Q02078,P25101,B2RY04,S4R2P9,Q9EPW2,P49799,P19123,	0.559742		Biological process	regulation of metabolic process	GO:0019222	4	0.00131746	1.59643	32	5330	63	16752	O95477,Q5EA15,P50416,Q9I8V2,P50616,Q5E969,Q60749,Q60674,Q8QG60,Q32L31,Q18PE0,M3W955,Q02566,Q12841,Q9DED4,Q90X44,Q5T619,P16039,O35305,Q9YH06,O57539,Q61545,Q14995,Q13542,P50281,Q29099,Q8CGF7,Q5M7V8,P32918,Q9Y2W1,Q8K1S5,P26369,	0.0170216		Biological process	embryonic organ development	GO:0048568	5	0.00426791	2.86375	9	483	109	16752	Q6T8D8,Q6NYV9,Q9Y5Y6,P70459,Q1LVF0,P11586,Q61221,Q99814,O70306,	0.119877
Biological process	steroid metabolic process	GO:0008202	5	0.0244547	2.16325	9	263	265	16752	P53760,P22680,Q9H2F3,Q9DBG1,Q9R182,A3QK16,P45844,Q6P3L6,Q96PD7,	0.562616		Biological process	fatty acid metabolic process	GO:0006631	8	0.00140922	4.87899	6	327	63	16752	Q16822,P50416,M3W955,Q9DEX7,Q92038,Q28559,	0.0179203		Biological process	nucleoside phosphate biosynthetic process	GO:1901293	8	0.00426922	3.94072	6	234	109	16752	P49915,P00491,Q9UGJ0,Q8TE04,P11586,Q9QUJ7,	0.11861
Biological process	cellular response to xenobiotic stimulus	GO:0071466	5	0.0247368	3.03919	5	104	265	16752	Q8SQ01,P33267,P19637,P12938,P07379,	0.565435		Biological process	RNA processing	GO:0006396	8	0.00151567	3.02853	10	878	63	16752	Q6P4T2,Q60749,Q5ZIP4,O43290,Q8IY81,Q9BUQ8,Q29099,Q5M7V8,Q9Y2W1,P26369,	0.0186856		Biological process	purine nucleotide biosynthetic process	GO:0006164	10	0.00447608	4.65721	5	165	109	16752	P49915,Q9UGJ0,Q8TE04,P11586,Q9QUJ7,	0.12302
Biological process	cellular response to hexose stimulus	GO:0071331	8	0.0255025	2.67106	6	142	265	16752	P22680,O95819,P33176,Q86UD5,P55088,P07379,	0.575513		Biological process	alcohol metabolic process	GO:0006066	5	0.00193145	4.58456	6	348	63	16752	O95477,Q16822,M3W955,Q7ZXY0,P41233,P32918,	0.0234533		Biological process	lipid biosynthetic process	GO:0008610	5	0.00492497	2.6182	10	587	109	16752	Q9NUV7,Q8BH04,Q3ZCD7,O14975,Q99447,Q04791,Q6PCB7,Q9UGJ0,O00763,Q9QUJ7,	0.132508
Biological process	defense response to bacterium	GO:0042742	7	0.0262803	2.65238	6	143	265	16752	Q4A3R3,Q09490,O35639,P84552,P00734,Q8CIZ5,	0.571233		Biological process	nitrogen compound metabolic process	GO:0006807	3	0.00226986	1.35792	44	8616	63	16752	O95477,Q5EA15,P50416,Q9I8V2,Q6P4T2,P50616,Q01841,Q5E969,Q60749,P45452,Q5ZIP4,Q60674,Q8QG60,Q32L31,Q18PE0,M3W955,Q02566,O43290,P08253,Q8IY81,Q8BLX4,Q12841,Q9DED4,Q90X44,Q5T619,Q5SUR0,P16039,O35305,P41233,Q9YH06,O57539,Q9BUQ8,Q61545,Q14995,Q13542,P50281,Q29099,Q8CGF7,Q28559,Q5M7V8,P32918,Q9Y2W1,Q8K1S5,P26369,	0.0269546		Biological process	negative regulation of organelle organization	GO:0010639	7	0.00517391	3.3307	7	323	109	16752	Q9Y6W5,P97571,Q9H0A0,P35611,Q5NVI3,Q3ZBD9,O95817,	0.137755
Biological process	heart process	GO:0003015	5	0.0276791	2.2377	8	226	265	16752	P10916,E9Q394,Q2KI11,Q9H254,Q02078,P49799,P19123,Q01814,	0.590765		Biological process	cellular lipid metabolic process	GO:0044255	5	0.00292025	2.76984	10	960	63	16752	Q16822,P50416,M3W955,Q8BLX4,P51161,Q9DEX7,Q92038,Q6PBW5,Q28559,P32918,	0.0318663		Biological process	regulation of carbohydrate metabolic process	GO:0006109	6	0.00533004	4.46768	5	172	109	16752	Q9UKX7,Q91VH1,Q9UGJ0,O00763,Q61221,	0.139016
Biological process	cellular response to monosaccharide stimulus	GO:0071326	7	0.0278827	2.6158	6	145	265	16752	P22680,O95819,P33176,Q86UD5,P55088,P07379,	0.591546		Biological process	negative regulation of nitrogen compound metabolic process	GO:0051172	6	0.00345765	2.12497	15	1877	63	16752	Q5EA15,Q9I8V2,P50616,Q60749,Q60674,Q8QG60,Q9DED4,Q14995,Q13542,Q29099,Q8CGF7,Q5M7V8,Q9Y2W1,Q8K1S5,P26369,	0.0357955		Biological process	monocarboxylic acid biosynthetic process	GO:0072330	8	0.00586674	4.36614	5	176	109	16752	Q3ZCD7,O14975,Q04791,Q9UGJ0,O00763,	0.147014
Biological process	cardiac muscle cell differentiation	GO:0055007	7	0.0295188	2.89977	5	109	265	16752	Q14324,P10916,E9Q394,Q02078,P49799,	0.618847		Biological process	regulation of macromolecule metabolic process	GO:0060255	5	0.00399936	1.55972	29	4944	63	16752	Q5EA15,Q9I8V2,P50616,Q5E969,Q60749,Q60674,Q8QG60,Q32L31,Q18PE0,Q02566,Q12841,Q9DED4,Q90X44,Q5T619,P16039,O35305,Q9YH06,O57539,Q61545,Q14995,Q13542,P50281,Q29099,Q8CGF7,Q5M7V8,P32918,Q9Y2W1,Q8K1S5,P26369,	0.0364914		Biological process	glucose homeostasis	GO:0042593	7	0.00681251	3.57414	6	258	109	16752	O95563,O54698,Q8BH04,Q91VH1,P53987,Q61221,	0.152744
Biological process	cell adhesion	GO:0007155	3	0.0303773	1.40007	33	1490	265	16752	Q61554,Q14324,Q9CZ52,Q9H2G2,Q8AYD0,Q14112,Q12864,P63090,Q5SZK8,Q07891,P26038,O95819,Q9R182,Q1RMU2,Q86UP6,P48061,Q9GLP0,P30009,Q68VK5,Q62371,Q9BXL7,B2RY04,O35639,E9PZ19,B0FYY4,Q14993,P11835,O77819,P07942,P38570,P41725,Q9YH91,P97813,	0.625737		Biological process	macromolecule metabolic process	GO:0043170	4	0.00566861	1.34345	41	8115	63	16752	O95477,Q5EA15,Q9I8V2,Q6P4T2,P50616,Q01841,Q5E969,Q60749,P45452,Q5ZIP4,Q60674,Q8QG60,Q32L31,Q18PE0,M3W955,Q02566,O43290,P08253,Q8IY81,Q8BLX4,Q12841,Q9DED4,Q90X44,Q5T619,P16039,O35305,P41233,Q9YH06,O57539,Q9BUQ8,Q61545,Q14995,Q13542,P50281,Q29099,Q8CGF7,Q5M7V8,P32918,Q9Y2W1,Q8K1S5,P26369,	0.0484381		Biological process	carbohydrate homeostasis	GO:0033500	6	0.00693801	3.56034	6	259	109	16752	O95563,O54698,Q8BH04,Q91VH1,P53987,Q61221,	0.154205
Biological process	muscle adaptation	GO:0043500	5	0.0305403	2.87341	5	110	265	16752	Q62315,Q02078,Q9EPW2,P49799,P19123,	0.625459		Biological process	posttranscriptional regulation of gene expression	GO:0010608	7	0.00783694	3.43842	6	464	63	16752	P50616,Q60749,Q9DED4,Q13542,Q5M7V8,Q9Y2W1,	0.057793		Biological process	purine ribonucleotide metabolic process	GO:0009150	10	0.00701122	3.14566	7	342	109	16752	P49915,Q9UKX7,Q9UGJ0,Q8TE04,O00763,Q9QUJ7,Q61221,	0.154489
Biological process	regulation of gliogenesis	GO:0014013	8	0.0315838	2.84753	5	111	265	16752	P63090,Q9CXC9,Q80U19,O43278,P00734,	0.49514		Biological process	regulation of transcription by RNA polymerase II	GO:0006357	11	0.00787597	2.01008	14	1852	63	16752	Q9I8V2,P50616,Q60674,Q32L31,Q02566,Q12841,Q90X44,P16039,Q9YH06,Q14995,Q8CGF7,Q5M7V8,Q9Y2W1,Q8K1S5,	0.0578168		Biological process	cofactor biosynthetic process	GO:0051188	5	0.00753762	4.10931	5	187	109	16752	Q567E6,P00491,Q8TE04,P11586,Q9QUJ7,	0.164668
Biological process	biological adhesion	GO:0022610	2	0.0324278	1.39259	33	1498	265	16752	Q61554,Q14324,Q9CZ52,Q9H2G2,Q8AYD0,Q14112,Q12864,P63090,Q5SZK8,Q07891,P26038,O95819,Q9R182,Q1RMU2,Q86UP6,P48061,Q9GLP0,P30009,Q68VK5,Q62371,Q9BXL7,B2RY04,O35639,E9PZ19,B0FYY4,Q14993,P11835,O77819,P07942,P38570,P41725,Q9YH91,P97813,	0.501711		Biological process	regulation of cellular catabolic process	GO:0031329	6	0.00803367	3.03149	7	614	63	16752	P50416,P50616,M3W955,Q9DED4,Q9YH06,Q5M7V8,Q9Y2W1,	0.0587076		Biological process	nitrogen compound metabolic process	GO:0006807	3	0.00809428	1.23079	69	8616	109	16752	Q8R4C0,Q7SXS7,Q64303,Q9UK45,Q5SPB6,Q6DRP2,Q8WVN8,P41246,Q9NUV7,Q8VHE0,Q5ZKM1,Q13492,Q9D903,P25977,Q5RCU4,Q921F2,Q90416,Q7TNJ7,Q91VB2,P49915,Q802R9,O94808,Q9NZI5,P97571,Q6NYV9,Q5ZJH9,Q56A24,Q6PCL9,Q5ZJ85,Q5EA53,Q9UKX7,Q9H0A0,Q9Y5Y6,Q96HN2,P35611,Q96S21,Q9HBD1,Q8WYQ5,Q5NVI3,Q66HZ2,Q96B86,Q08117,B0UYH6,P70459,Q9PTJ6,Q6PCB7,P00491,Q9UGJ0,Q8TE04,P59325,G3V9R8,O00763,P11586,Q9NU22,P15311,O95817,Q6P0J3,…	0.172408
Biological process	carboxylic acid biosynthetic process	GO:0046394	7	0.0338815	2.0392	9	279	265	16752	P22680,P32929,Q9H2F3,Q9DBG1,Q9CPU4,Q9UBR1,Q6P3L6,D3Z7P3,Q802V6,	0.519662		Biological process	small molecule biosynthetic process	GO:0044283	4	0.00810245	3.02656	7	615	63	16752	Q16822,M3W955,Q7ZXY0,Q9DEX7,Q92038,Q28559,P32918,	0.0589435		Biological process	ribonucleotide metabolic process	GO:0009259	9	0.00839813	3.03903	7	354	109	16752	P49915,Q9UKX7,Q9UGJ0,Q8TE04,O00763,Q9QUJ7,Q61221,	0.174517
Biological process	organic acid biosynthetic process	GO:0016053	5	0.0338815	2.0392	9	279	265	16752	P22680,P32929,Q9H2F3,Q9DBG1,Q9CPU4,Q9UBR1,Q6P3L6,D3Z7P3,Q802V6,	0.519662		Biological process	negative regulation of cellular metabolic process	GO:0031324	6	0.00855437	1.92778	15	2069	63	16752	Q5EA15,Q9I8V2,P50616,Q60749,Q60674,Q8QG60,Q9DED4,Q14995,Q13542,Q29099,Q8CGF7,Q5M7V8,Q9Y2W1,Q8K1S5,P26369,	0.0614014		Biological process	ribose phosphate metabolic process	GO:0019693	6	0.009163	2.98838	7	360	109	16752	P49915,Q9UKX7,Q9UGJ0,Q8TE04,O00763,Q9QUJ7,Q61221,	0.181555
Biological process	supramolecular fiber organization	GO:0097435	4	0.0348566	1.5721	19	764	265	16752	Q14324,P10916,E9Q394,Q9H2G2,O75112,Q9H254,Q9DDE3,P13668,Q6PCJ1,Q9JM96,P45591,Q02078,P48061,P30009,O94875,Q62371,P54001,O77819,P49799,	0.52552		Biological process	organic hydroxy compound metabolic process	GO:1901615	4	0.0108809	3.20367	6	498	63	16752	O95477,Q16822,M3W955,Q7ZXY0,P41233,P32918,	0.0754188		Biological process	anatomical structure homeostasis	GO:0060249	5	0.00942899	2.97187	7	362	109	16752	Q802R9,Q5ZJH9,Q9H0A0,P35611,O95817,Q61221,Q99814,	0.185388
Biological process	cellular response to carbohydrate stimulus	GO:0071322	6	0.0349331	2.47902	6	153	265	16752	P22680,O95819,P33176,Q86UD5,P55088,P07379,	0.524441		Biological process	response to endogenous stimulus	GO:0009719	3	0.0111212	2.07603	12	1537	63	16752	O95477,Q16822,Q9I8V2,P50616,Q60674,Q02566,P08253,Q12841,P41233,Q14995,Q13542,P50281,	0.0767554		Biological process	cellular lipid metabolic process	GO:0044255	5	0.00944848	2.08119	13	960	109	16752	Q9NUV7,P07483,Q8BH04,Q3ZCD7,O14975,Q91VH1,Q99447,Q04791,Q6PCB7,Q9UGJ0,O00763,Q9QUJ7,Q68J42,	0.184354
Biological process	fatty acid metabolic process	GO:0006631	8	0.0357534	1.93318	10	327	265	16752	P22680,P33267,Q9R182,P12938,Q6P3L6,Q5RDZ2,Q96PD7,P79274,Q802V6,P07379,	0.527809		Biological process	monocarboxylic acid metabolic process	GO:0032787	7	0.0122413	3.12217	6	511	63	16752	Q16822,P50416,M3W955,Q9DEX7,Q92038,Q28559,	0.0813569		Biological process	cellular biosynthetic process	GO:0044249	4	0.00957196	1.36168	45	5079	109	16752	Q7SXS7,Q567E6,Q9NUV7,Q13492,P25977,Q5RCU4,Q8BH04,Q921F2,Q90416,P49915,O94808,Q9NZI5,Q6NYV9,Q5ZJH9,Q3ZCD7,O14975,Q5EA53,Q9H0A0,Q99447,Q96B86,Q08117,B0UYH6,P70459,Q04791,Q9PTJ6,Q6PCB7,P00491,Q9UGJ0,Q8TE04,P59325,O00763,P11586,P15311,O95817,Q6P0J3,Q9QUJ7,Q68J42,Q61221,Q9P0M6,O35973,Q66J36,Q99814,O70306,O14776,P21399,	0.185348
Biological process	response to glucose	GO:0009749	8	0.035778	2.26926	7	195	265	16752	P22680,Q9DDE3,O95819,P33176,Q86UD5,P55088,P07379,	0.525982		Biological process	negative regulation of macromolecule metabolic process	GO:0010605	6	0.0129315	1.83975	15	2168	63	16752	Q5EA15,Q9I8V2,P50616,Q60749,Q60674,Q8QG60,Q9DED4,Q14995,Q13542,Q29099,Q8CGF7,Q5M7V8,Q9Y2W1,Q8K1S5,P26369,	0.0852421		Biological process	carboxylic acid biosynthetic process	GO:0046394	7	0.00981554	3.30512	6	279	109	16752	Q3ZCD7,O14975,Q04791,Q9UGJ0,O00763,P11586,	0.184474
Biological process	small molecule biosynthetic process	GO:0044283	4	0.0358087	1.64462	16	615	265	16752	P22680,P32929,Q9H2F3,Q05927,Q9Y2T3,Q9DBG1,Q9CPU4,Q9UBR1,P45844,Q6P3L6,O43826,Q24K22,Q96PD7,D3Z7P3,Q802V6,P07379,	0.524258		Biological process	response to external stimulus	GO:0009605	3	0.012948	1.7906	16	2376	63	16752	O95477,Q16822,Q5EA15,Q60674,Q8QG60,Q32L31,M3W955,Q12841,O35305,P41233,Q9YH06,Q86TC9,Q14995,P50281,O60437,P32918,	0.085004		Biological process	organic acid biosynthetic process	GO:0016053	5	0.00981554	3.30512	6	279	109	16752	Q3ZCD7,O14975,Q04791,Q9UGJ0,O00763,P11586,	0.184474
Biological process	muscle cell development	GO:0055001	5	0.0367282	2.11599	8	239	265	16752	Q14324,P10916,E9Q394,O75112,Q9DDE3,P45591,Q02078,P49799,	0.531135		Biological process	transcription by RNA polymerase II	GO:0006366	11	0.0132593	1.88968	14	1970	63	16752	Q9I8V2,P50616,Q60674,Q32L31,Q02566,Q12841,Q90X44,P16039,Q9YH06,Q14995,Q8CGF7,Q5M7V8,Q9Y2W1,Q8K1S5,	0.0863457		Biological process	posttranscriptional regulation of gene expression	GO:0010608	7	0.0108479	2.64979	8	464	109	16752	Q921F2,Q9UKX7,Q9H0A0,Q9HBD1,Q8WYQ5,P59325,O35973,P21399,	0.196646
Biological process	lipid metabolic process	GO:0006629	4	0.039668	1.41489	28	1251	265	16752	P53760,A3KGT9,P22680,P16442,Q9H2F3,Q4G0S4,P33267,Q9DBG1,Q8IY17,Q9CPU4,Q9R182,P12938,Q17QM4,A3QK16,P98160,Q8WTR4,P45844,Q6P3L6,Q5XTS1,Q5RDZ2,P27545,Q96PD7,P00734,P79274,Q803X0,Q802V6,P07379,P97813,	0.544743		Biological process	glycerolipid metabolic process	GO:0046486	6	0.0133151	3.5454	5	375	63	16752	Q16822,P50416,M3W955,P51161,P32918,	0.0863609		Biological process	cellular lipid catabolic process	GO:0044242	6	0.0109449	3.74849	5	205	109	16752	P07483,Q8BH04,O14975,O00763,Q68J42,	0.197008
Biological process	response to hexose	GO:0009746	7	0.0401407	2.21253	7	200	265	16752	P22680,Q9DDE3,O95819,P33176,Q86UD5,P55088,P07379,	0.549106		Biological process	cellular macromolecule metabolic process	GO:0044260	5	0.0141615	1.34032	36	7142	63	16752	O95477,Q5EA15,Q9I8V2,P50616,Q01841,Q5E969,Q60749,P45452,Q5ZIP4,Q60674,Q8QG60,Q32L31,Q18PE0,Q02566,P08253,Q8IY81,Q8BLX4,Q12841,Q9DED4,Q90X44,Q5T619,P16039,O35305,P41233,Q9YH06,O57539,Q61545,Q14995,Q13542,P50281,Q8CGF7,Q5M7V8,P32918,Q9Y2W1,Q8K1S5,P26369,	0.0903983		Biological process	lipid modification	GO:0030258	6	0.0125152	3.62472	5	212	109	16752	P07483,O14975,Q91VH1,Q9UGJ0,O00763,	0.21614
Biological process	small molecule catabolic process	GO:0044282	4	0.040345	1.89267	10	334	265	16752	P22680,P32929,Q9H2F3,Q9DBG1,Q9UBR1,D3Z7P3,P79274,Q802V6,P07379,Q8QZR1,	0.549779		Biological process	ossification	GO:0001503	3	0.0141772	3.48956	5	381	63	16752	P50616,P45452,P08253,O35305,P50281,	0.0901425		Biological process	nucleic acid metabolic process	GO:0090304	6	0.0127912	1.38971	39	4313	109	16752	Q7SXS7,Q9UK45,Q6DRP2,Q5ZKM1,Q13492,Q9D903,P25977,Q5RCU4,Q921F2,Q90416,Q802R9,Q9NZI5,Q6NYV9,Q5ZJH9,Q6PCL9,Q5ZJ85,Q5EA53,Q9H0A0,Q8WYQ5,Q5NVI3,Q96B86,Q08117,B0UYH6,P70459,Q9PTJ6,G3V9R8,Q9NU22,P15311,O95817,Q6P0J3,Q68J42,Q7ZV20,Q61221,Q9P0M6,O35973,Q66J36,Q99814,O70306,O14776,	0.217963
Biological process	small molecule metabolic process	GO:0044281	3	0.040635	1.33808	37	1748	265	16752	Q61554,P53760,Q9WUR9,A3KGT9,P46664,Q99KE1,P22680,E1C1L6,P32929,Q9H2F3,Q4G0S4,Q92820,Q05927,Q9Y2T3,P33267,Q9DBG1,Q9CPU4,Q9R182,Q9UL46,Q92182,Q9UBR1,P12938,A3QK16,P45844,Q6P3L6,P54001,O43826,Q5RDZ2,Q24K22,Q6EV70,Q96PD7,D3Z7P3,Q3T014,P79274,Q802V6,P07379,Q8QZR1,	0.551609		Biological process	regulation of defense response	GO:0031347	6	0.0148114	2.9933	6	533	63	16752	Q60674,Q32L31,O35305,Q9YH06,Q14995,P32918,	0.0938055		Biological process	organic substance biosynthetic process	GO:1901576	4	0.0130279	1.33952	45	5163	109	16752	Q7SXS7,Q567E6,Q9NUV7,Q13492,P25977,Q5RCU4,Q8BH04,Q921F2,Q90416,P49915,O94808,Q9NZI5,Q6NYV9,Q5ZJH9,Q3ZCD7,O14975,Q5EA53,Q9H0A0,Q99447,Q96B86,Q08117,B0UYH6,P70459,Q04791,Q9PTJ6,Q6PCB7,P00491,Q9UGJ0,Q8TE04,P59325,O00763,P11586,P15311,O95817,Q6P0J3,Q9QUJ7,Q68J42,Q61221,Q9P0M6,O35973,Q66J36,Q99814,O70306,O14776,P21399,	0.179996
Biological process	response to xenobiotic stimulus	GO:0009410	4	0.0438709	2.16915	7	204	265	16752	Q8SQ01,Q9DDE3,P33267,P19637,P12938,P49799,P07379,	0.575683		Biological process	nucleobase-containing compound catabolic process	GO:0034655	6	0.0169882	3.33214	5	399	63	16752	P50616,Q5ZIP4,Q9DED4,Q5M7V8,Q9Y2W1,	0.0994058		Biological process	cellular nitrogen compound biosynthetic process	GO:0044271	5	0.0135518	1.41358	36	3914	109	16752	Q7SXS7,Q13492,P25977,Q5RCU4,Q921F2,Q90416,P49915,O94808,Q9NZI5,Q6NYV9,Q5ZJH9,Q5EA53,Q9H0A0,Q96B86,Q08117,B0UYH6,P70459,Q9PTJ6,P00491,Q9UGJ0,Q8TE04,P59325,P11586,P15311,O95817,Q6P0J3,Q9QUJ7,Q68J42,Q61221,Q9P0M6,O35973,Q66J36,Q99814,O70306,O14776,P21399,	0.186228
Biological process	receptor metabolic process	GO:0043112	6	0.0448372	2.15856	7	205	265	16752	Q07891,Q9GLP0,Q96L93,B0FYY4,P11835,Q9HCE7,P97813,	0.579775		Biological process	response to lipid	GO:0033993	5	0.0190764	2.55678	7	728	63	16752	O95477,Q16822,P50416,Q60674,O35305,P41233,Q14995,	0.104082		Biological process	organophosphate biosynthetic process	GO:0090407	6	0.0146704	2.50919	8	490	109	16752	P49915,Q99447,Q6PCB7,P00491,Q9UGJ0,Q8TE04,P11586,Q9QUJ7,	0.197356
Biological process	heart development	GO:0007507	5	0.0461928	1.56427	17	687	265	16752	Q61554,Q14324,P10916,E9Q394,Q8AYD0,P63090,Q8AWW7,Q5SZK8,Q62315,Q02078,P30009,Q00438,P25101,O19002,Q6EV70,P49799,P19123,	0.595131		Biological process	negative regulation of cellular macromolecule biosynthetic process	GO:2000113	8	0.0194273	2.09374	10	1270	63	16752	Q5EA15,Q9I8V2,P50616,Q60749,Q60674,Q8QG60,Q14995,Q13542,Q8CGF7,Q8K1S5,	0.105286		Biological process	cellular response to oxidative stress	GO:0034599	5	0.0166633	3.37035	5	228	109	16752	P11607,Q66L49,P97571,Q61221,Q99814,	0.215108
Biological process	response to monosaccharide	GO:0034284	6	0.0468108	2.13771	7	207	265	16752	P22680,Q9DDE3,O95819,P33176,Q86UD5,P55088,P07379,	0.513469		Biological process	cellular response to organic substance	GO:0071310	5	0.0207211	1.78802	14	2082	63	16752	O95477,Q16822,P50416,Q9I8V2,P50616,Q60674,Q02566,P08253,Q12841,O35305,P41233,Q14995,Q13542,P32918,	0.111922		Biological process	biosynthetic process	GO:0009058	3	0.0177211	1.31708	45	5251	109	16752	Q7SXS7,Q567E6,Q9NUV7,Q13492,P25977,Q5RCU4,Q8BH04,Q921F2,Q90416,P49915,O94808,Q9NZI5,Q6NYV9,Q5ZJH9,Q3ZCD7,O14975,Q5EA53,Q9H0A0,Q99447,Q96B86,Q08117,B0UYH6,P70459,Q04791,Q9PTJ6,Q6PCB7,P00491,Q9UGJ0,Q8TE04,P59325,O00763,P11586,P15311,O95817,Q6P0J3,Q9QUJ7,Q68J42,Q61221,Q9P0M6,O35973,Q66J36,Q99814,O70306,O14776,P21399,	0.225349
Biological process	regulation of muscle cell differentiation	GO:0051147	6	0.0485517	2.5286	5	125	265	16752	E9Q394,P32929,Q02078,Q00438,P49799,	0.530922		Biological process	ribonucleoprotein complex biogenesis	GO:0022613	4	0.0214767	3.13567	5	424	63	16752	Q6P4T2,O43290,Q8IY81,P16039,Q9BUQ8,	0.112613		Biological process	organophosphate metabolic process	GO:0019637	5	0.0186925	1.96826	12	937	109	16752	P49915,O94808,Q9UKX7,Q99447,Q6PCB7,P00491,Q9UGJ0,Q8TE04,O00763,P11586,Q9QUJ7,Q61221,	0.229702
Biological process	actin filament-based movement	GO:0030048	4	0.0485517	2.5286	5	125	265	16752	Q14324,P10916,Q2KI11,Q13459,P19123,	0.530922		Biological process	cellular response to chemical stimulus	GO:0070887	4	0.021523	1.69097	16	2516	63	16752	O95477,Q16822,P50416,Q9I8V2,P50616,Q60674,M3W955,Q02566,P08253,Q12841,O35305,P41233,Q9YH06,Q14995,Q13542,P32918,	0.112491		Biological process	embryo development ending in birth or egg hatching	GO:0009792	6	0.0196994	2.11984	10	725	109	16752	Q6T8D8,Q6NYV9,Q9Y5Y6,P35611,P70459,P11586,Q9QUJ7,Q61221,Q99814,O70306,	0.218921
Biological process	neutral lipid metabolic process	GO:0006638	6	0.0485517	2.5286	5	125	265	16752	A3KGT9,Q9R182,Q96PD7,Q802V6,P07379,	0.530922		Biological process	negative regulation of cellular process	GO:0048523	5	0.0223697	1.48948	23	4106	63	16752	O95477,Q5EA15,Q9I8V2,P50616,Q5E969,Q60749,Q60674,Q8QG60,M3W955,O93510,Q9DED4,P51161,P16039,Q14995,Q13542,P50281,Q29099,Q8CGF7,Q5M7V8,P32918,Q9Y2W1,Q8K1S5,P26369,	0.113607		Biological process	cellular metabolic process	GO:0044237	3	0.0205431	1.17602	73	9540	109	16752	Q7SXS7,Q8K3F3,Q64303,Q9UK45,Q5SPB6,Q6DRP2,Q8WVN8,Q567E6,Q9NUV7,Q5ZKM1,Q13492,P07483,Q9D903,P25977,Q5RCU4,Q8BH04,Q921F2,Q90416,Q7TNJ7,Q91VB2,P49915,Q802R9,O94808,Q9NZI5,Q6NYV9,Q5ZJH9,Q56A24,Q3ZCD7,Q6PCL9,Q5ZJ85,O14975,Q5EA53,Q9UKX7,Q9H0A0,Q91VH1,Q96HN2,P35611,Q99447,Q96S21,Q9HBD1,Q8WYQ5,Q5NVI3,Q66HZ2,Q96B86,Q08117,B0UYH6,P70459,Q04791,Q9PTJ6,Q6PCB7,P00491,Q9UGJ0,Q8TE04,P59325,G3V9R8,O00763,P11586,…	0.226328
Biological process	acylglycerol metabolic process	GO:0006639	7	0.0485517	2.5286	5	125	265	16752	A3KGT9,Q9R182,Q96PD7,Q802V6,P07379,	0.530922		Biological process	positive regulation of cellular metabolic process	GO:0031325	6	0.0224752	1.64617	17	2746	63	16752	P50416,P50616,Q5E969,Q60749,Q60674,Q18PE0,M3W955,Q9DED4,P16039,O35305,Q9YH06,Q14995,P50281,Q5M7V8,P32918,Q9Y2W1,P26369,	0.113785		Biological process	energy derivation by oxidation of organic compounds	GO:0015980	5	0.0206411	3.18855	5	241	109	16752	Q567E6,O94808,Q9UGJ0,Q61221,P21399,	0.225464
Biological process	tissue development	GO:0009888	4	0.0495115	1.30005	40	1945	265	16752	Q14324,P10916,Q90670,E9Q394,Q8AYD0,O75369,Q13275,Q8K0L0,P63090,Q5SZK8,P35556,P26038,Q9UL46,Q62315,P45591,Q9CXC9,Q02078,P30009,O43278,Q96L93,P01116,P49416,P25101,Q8UUJ9,Q62371,Q00417,Q14993,P09525,O19002,P07942,Q24K22,Q6EV70,Q96PD7,Q9HCE7,Q9EPW2,Q68EK2,P49799,P07379,Q8CIZ5,P19123,	0.531573		Biological process	lipid biosynthetic process	GO:0008610	5	0.022675	2.71794	6	587	63	16752	Q16822,M3W955,Q9DEX7,Q92038,Q28559,P32918,	0.114082		Biological process	positive regulation of protein transport	GO:0051222	8	0.0211095	2.78589	6	331	109	16752	O95563,Q8BH04,Q921F2,P15311,O95817,Q61221,	0.229599
Biological process	gliogenesis	GO:0042063	6	0.0497082	1.89645	9	300	265	16752	P63090,Q9CXC9,Q80U19,O43278,P01116,S4R2P9,P07942,P00734,Q9EPW2,	0.532073		Biological process	negative regulation of macromolecule biosynthetic process	GO:0010558	7	0.0232321	2.03447	10	1307	63	16752	Q5EA15,Q9I8V2,P50616,Q60749,Q60674,Q8QG60,Q14995,Q13542,Q8CGF7,Q8K1S5,	0.116521		Biological process	embryonic organ morphogenesis	GO:0048562	5	0.0237037	2.71214	6	340	109	16752	Q6T8D8,Q6NYV9,Q1LVF0,P11586,Q61221,O70306,	0.240423
Biological process	lipid catabolic process	GO:0016042	5	0.0497082	1.89645	9	300	265	16752	P22680,Q9H2F3,Q9DBG1,Q9R182,Q5XTS1,P79274,Q802V6,P07379,P97813,	0.532073		Biological process	cellular nitrogen compound catabolic process	GO:0044270	5	0.024511	3.02853	5	439	63	16752	P50616,Q5ZIP4,Q9DED4,Q5M7V8,Q9Y2W1,	0.122177		Biological process	positive regulation of establishment of protein localization	GO:1904951	7	0.0249226	2.68061	6	344	109	16752	O95563,Q8BH04,Q921F2,P15311,O95817,Q61221,	0.250796
Biological process	positive regulation of lipid metabolic process	GO:0045834	7	0.0499348	2.50854	5	126	265	16752	P22680,Q9R182,P45844,Q96PD7,P00734,	0.531288		Biological process	regulation of catabolic process	GO:0009894	5	0.0247257	2.42361	7	768	63	16752	P50416,P50616,M3W955,Q9DED4,Q9YH06,Q5M7V8,Q9Y2W1,	0.122868		Biological process	negative regulation of cellular component organization	GO:0051129	6	0.0274596	2.10532	9	657	109	16752	Q9Y6W5,Q13492,P97571,Q9H0A0,P35611,Q5NVI3,Q96B86,Q3ZBD9,O95817,	0.245408
													Biological process	heterocycle catabolic process	GO:0046700	5	0.0253647	3.00118	5	443	63	16752	P50616,Q5ZIP4,Q9DED4,Q5M7V8,Q9Y2W1,	0.12489		Biological process	steroid metabolic process	GO:0008202	5	0.0287001	2.92183	5	263	109	16752	Q3ZCD7,O14975,Q9UGJ0,O00763,Q68J42,	0.252088
													Biological process	negative regulation of cellular biosynthetic process	GO:0031327	7	0.0269418	1.98585	10	1339	63	16752	Q5EA15,Q9I8V2,P50616,Q60749,Q60674,Q8QG60,Q14995,Q13542,Q8CGF7,Q8K1S5,	0.129113		Biological process	chemical homeostasis	GO:0048878	5	0.0315752	1.76966	13	1129	109	16752	P11607,O95563,O54698,Q13492,P07483,Q8BH04,Q91VH1,Q6U841,Q2KJ51,P53987,Q61221,Q99814,P21399,	0.270826
													Biological process	negative regulation of metabolic process	GO:0009892	5	0.0270734	1.68436	15	2368	63	16752	Q5EA15,Q9I8V2,P50616,Q60749,Q60674,Q8QG60,Q9DED4,Q14995,Q13542,Q29099,Q8CGF7,Q5M7V8,Q9Y2W1,Q8K1S5,P26369,	0.128978		Biological process	generation of precursor metabolites and energy	GO:0006091	4	0.0338762	2.49224	6	370	109	16752	Q567E6,O94808,Q9UKX7,Q9UGJ0,Q61221,P21399,	0.267246
													Biological process	aromatic compound catabolic process	GO:0019439	5	0.0280403	2.92203	5	455	63	16752	P50616,Q5ZIP4,Q9DED4,Q5M7V8,Q9Y2W1,	0.132801		Biological process	regulation of gene expression	GO:0010468	6	0.034135	1.36158	32	3612	109	16752	Q7SXS7,Q9UK45,Q5SPB6,Q13492,P25977,Q5RCU4,Q921F2,Q90416,Q9NZI5,Q6NYV9,Q5F3W3,Q5EA53,Q9UKX7,Q9H0A0,Q9HBD1,Q8WYQ5,Q96B86,Q08117,P70459,Q9PTJ6,P59325,O00763,P15311,O95817,Q6P0J3,Q61221,Q9P0M6,O35973,Q99814,O70306,O14776,P21399,	0.268459
													Biological process	protein-containing complex assembly	GO:0065003	5	0.028796	1.88463	11	1552	63	16752	O95477,P50416,Q6P4T2,Q60749,M3W955,O43290,O93510,P41233,Q9BUQ8,Q28559,P32918,	0.13519		Biological process	chordate embryonic development	GO:0043009	7	0.0382222	1.98165	9	698	109	16752	Q6T8D8,Q6NYV9,Q9Y5Y6,P35611,P70459,P11586,Q61221,Q99814,O70306,	0.285661
													Biological process	negative regulation of biosynthetic process	GO:0009890	6	0.0305259	1.94517	10	1367	63	16752	Q5EA15,Q9I8V2,P50616,Q60749,Q60674,Q8QG60,Q14995,Q13542,Q8CGF7,Q8K1S5,	0.136942		Biological process	protein localization to organelle	GO:0033365	6	0.0397081	1.96756	9	703	109	16752	Q8VHE0,Q921F2,O14975,Q9UKX7,Q5NVI3,Q3ZBD9,P15311,O95817,Q9P0M6,	0.267794
													Biological process	cellular component biogenesis	GO:0044085	3	0.0331484	1.57505	17	2870	63	16752	O95477,Q96MC6,P50416,Q6P4T2,Q60749,M3W955,Q02566,O43290,Q8IY81,O93510,P16039,P41233,Q9BUQ8,Q86TC9,P50281,Q28559,P32918,	0.14667		Biological process	cellular carbohydrate metabolic process	GO:0044262	5	0.0400035	2.6682	5	288	109	16752	Q8BH04,Q91VH1,Q9UGJ0,O00763,Q61221,	0.269076
													Biological process	organic cyclic compound catabolic process	GO:1901361	5	0.0339182	2.77562	5	479	63	16752	P50616,Q5ZIP4,Q9DED4,Q5M7V8,Q9Y2W1,	0.146074		Biological process	organic hydroxy compound metabolic process	GO:1901615	4	0.043953	2.16027	7	498	109	16752	Q8BH04,O14975,Q9UGJ0,O00763,Q68J42,Q61221,Q99814,	0.289546
													Biological process	protein secretion	GO:0009306	9	0.0344402	2.76408	5	481	63	16752	O95477,P50416,P41233,Q9YH06,P32918,	0.147536		Biological process	sulfur compound metabolic process	GO:0006790	4	0.0457276	2.57003	5	299	109	16752	Q5SPB6,Q96HN2,O00763,P11586,Q9QUJ7,	0.283689
													Biological process	response to organic substance	GO:0010033	4	0.0350365	1.59583	16	2666	63	16752	O95477,Q16822,P50416,Q9I8V2,P50616,Q60674,M3W955,Q02566,P08253,Q12841,O35305,P41233,Q14995,Q13542,P50281,P32918,	0.149298		Biological process	lipid catabolic process	GO:0016042	5	0.0462711	2.56147	5	300	109	16752	P07483,Q8BH04,O14975,O00763,Q68J42,	0.285674
													Biological process	response to chemical	GO:0042221	3	0.0413629	1.46302	20	3635	63	16752	O95477,Q16822,P50416,Q9I8V2,P50616,Q60674,B3TP03,M3W955,Q02566,P08253,Q12841,Q5SUR0,O35305,P41233,Q9YH06,Q86TC9,Q14995,Q13542,P50281,P32918,	0.168265		Biological process	organic substance transport	GO:0071702	5	0.0463193	1.41431	24	2608	109	16752	Q66L49,O95563,Q8VHE0,O54698,O15127,P07483,Q8BH04,Q921F2,O14975,Q9UKX7,Q96S21,Q6U841,Q3MHW6,Q6PCB7,P00491,Q9UGJ0,P0DMT8,P53987,O00763,P15311,Q99541,O95817,Q9QUJ7,Q61221,	0.285282
													Biological process	carboxylic acid metabolic process	GO:0019752	6	0.0436869	2.14439	7	868	63	16752	Q16822,P50416,M3W955,Q5SUR0,Q9DEX7,Q92038,Q28559,	0.174208		Biological process	establishment of protein localization to organelle	GO:0072594	7	0.0470032	2.29957	6	401	109	16752	Q8VHE0,Q921F2,O14975,Q9UKX7,O95817,Q9P0M6,	0.288799
													Biological process	peptide secretion	GO:0002790	8	0.0465761	2.54211	5	523	63	16752	O95477,P50416,P41233,Q9YH06,P32918,	0.180818		Biological process	embryo development	GO:0009790	5	0.0480224	1.66357	13	1201	109	16752	Q6T8D8,F1Q8W0,Q6NYV9,Q9Y5Y6,P35611,P70459,Q1LVF0,P11586,Q6P0J3,Q9QUJ7,Q61221,Q99814,O70306,	0.293649
													Biological process	negative regulation of transcription, DNA-templated	GO:0045892	11	0.0467859	1.98436	8	1072	63	16752	Q5EA15,Q9I8V2,Q60749,Q60674,Q8QG60,Q14995,Q8CGF7,Q8K1S5,	0.181197		Biological process	dendrite development	GO:0016358	7	0.0484836	2.52776	5	304	109	16752	Q13492,Q3B748,Q5F3W3,P34900,Q9QUJ7,	0.294357
													Biological process	negative regulation of RNA biosynthetic process	GO:1902679	9	0.0469996	1.98251	8	1073	63	16752	Q5EA15,Q9I8V2,Q60749,Q60674,Q8QG60,Q14995,Q8CGF7,Q8K1S5,	0.181156
													Biological process	negative regulation of nucleic acid-templated transcription	GO:1903507	10	0.0469996	1.98251	8	1073	63	16752	Q5EA15,Q9I8V2,Q60749,Q60674,Q8QG60,Q14995,Q8CGF7,Q8K1S5,	0.181156
													Biological process	positive regulation of metabolic process	GO:0009893	5	0.0474151	1.50931	17	2995	63	16752	P50416,P50616,Q5E969,Q60749,Q60674,Q18PE0,M3W955,Q9DED4,P16039,O35305,Q9YH06,Q14995,P50281,Q5M7V8,P32918,Q9Y2W1,P26369,	0.181889
													Biological process	positive regulation of gene expression	GO:0010628	7	0.0484607	1.73382	11	1687	63	16752	P50616,Q60749,Q60674,Q9DED4,P16039,Q9YH06,Q14995,P50281,Q5M7V8,Q9Y2W1,P26369,	0.180749

## Sheet: Sheet2
Down-regulated
a', b' and c' group													d' and e' group													f' and g' group
Class	GO_Name	GO_ID	GO_Level	P_value	EnrichmentScore	HitsGenesCountsInSelectedSet	HitsGenesCountsInBackground	AllGenesCountsInSelectedSet	AllGenesCountsInBackground	GenesOfSelectedSetInGOterm	corrected p-value(BH method)		Class	GO_Name	GO_ID	GO_Level	P_value	EnrichmentScore	HitsGenesCountsInSelectedSet	HitsGenesCountsInBackground	AllGenesCountsInSelectedSet	AllGenesCountsInBackground	GenesOfSelectedSetInGOterm	corrected p-value(BH method)		Class	GO_Name	GO_ID	GO_Level	P_value	EnrichmentScore	HitsGenesCountsInSelectedSet	HitsGenesCountsInBackground	AllGenesCountsInSelectedSet	AllGenesCountsInBackground	GenesOfSelectedSetInGOterm	corrected p-value(BH method)
Molecular function	neutral amino acid transmembrane transporter activity	GO:0015175	9	9.12527e-05	10.7235	5	31	249	16555	Q0VCM6,P63116,Q9WVR6,P08195,Q6PGE7,	0.0652457		Molecular function	ubiquitin binding	GO:0043130	5	3.58265e-07	15.3165	7	78	97	16555	Q6NZ09,Q4KMA2,Q8TAT6,Q9UNN5,Q8WV99,P54727,Q9Y263,	0.000117869		Molecular function	structural molecule activity	GO:0005198	2	7.14078e-06	2.99419	21	683	170	16555	Q14324,Q8N2S1,P61161,Q91060,P53675,Q9H254,P62268,O08523,P29314,Q16204,Q9YIB4,F1QGH9,P11171,O35878,Q7SIB2,P16053,Q15063,Q90501,Q90502,O15230,Q9D773,	0.00412737
Molecular function	syntaxin binding	GO:0019905	5	0.000505171	5.00432	7	93	249	16555	Q9P1Q0,P46097,O95477,Q80U23,P17706,Q5T447,Q3U487,	0.0515996		Molecular function	ubiquitin-like protein binding	GO:0032182	4	1.59141e-06	12.3164	7	97	97	16555	Q6NZ09,Q4KMA2,Q8TAT6,Q9UNN5,Q8WV99,P54727,Q9Y263,	0.000174524		Molecular function	structural constituent of cytoskeleton	GO:0005200	3	0.00117165	6.32353	5	77	170	16555	P61161,Q91060,Q9H254,Q16204,P11171,	0.0967448
Molecular function	translation factor activity, RNA binding	GO:0008135	6	0.0012296	4.30927	7	108	249	16555	P70541,P60843,O00303,P62630,Q6ZM19,P35615,Q66HY7,	0.0976845		Molecular function	polyubiquitin modification-dependent protein binding	GO:0031593	5	1.07029e-05	17.067	5	50	97	16555	Q58DA0,Q4KMA2,Q8WV99,A3KQS4,P54727,	0.00088031		Molecular function	peptidase activity, acting on L-amino acid peptides	GO:0070011	5	0.00588731	2.08082	15	702	170	16555	Q92890,Q9IB83,A0JMQ9,Q6GL44,Q6DG88,Q08BW0,P28024,P98139,P23004,Q4U2V3,Q8WVT3,Q11011,Q5PQY6,Q6P9L4,P28072,	0.179098
Molecular function	catalytic activity	GO:0003824	2	0.00146266	1.24688	118	6292	249	16555	Q13115,P28562,O14792,P70541,Q96PZ0,P70665,Q9HBH9,P02607,P45452,Q91VT1,Q5BJI9,Q5R9Y9,P97479,Q8QFP8,Q9D906,Q9CY27,P25975,Q7ZWC4,P54996,Q7ZUN8,Q16647,A2BIL7,Q5BLK4,Q92038,O94808,P79126,Q9NQX4,Q01459,Q71KT5,Q6GL04,Q5E9N4,Q91Z83,O95477,Q7ZW77,P16930,Q9JJV2,P04047,Q6MFZ5,O00115,Q6PIF6,H9BW96,P00491,Q6NY89,Q6GQN8,Q6DHE8,Q99942,Q05589,Q17QL1,Q4KMD7,Q9JLG8,Q5M7V7,P53634,Q28559,Q02745,P08195,P60843,Q9DBU3,…	0.0871504		Molecular function	thiol-dependent ubiquitinyl hydrolase activity	GO:0036459	8	8.09603e-05	8.39361	6	122	97	16555	Q70CQ1,A6QR55,B2GUZ1,Q0IIF7,O35593,A3KQS4,	0.00443932		Molecular function	thiol-dependent ubiquitin-specific protease activity	GO:0004843	9	0.00619916	4.30895	5	113	170	16555	Q92890,A0JMQ9,Q6GL44,Q08BW0,Q6P9L4,	0.179156
Molecular function	L-amino acid transmembrane transporter activity	GO:0015179	9	0.00163718	5.8321	5	57	249	16555	Q0VCM6,P63116,Q9WVR6,Q6PGE7,P30825,	0.0900451		Molecular function	ubiquitinyl hydrolase activity	GO:0101005	4	8.09603e-05	8.39361	6	122	97	16555	Q70CQ1,A6QR55,B2GUZ1,Q0IIF7,O35593,A3KQS4,	0.00443932		Molecular function	heat shock protein binding	GO:0031072	4	0.0064309	4.27116	5	114	170	16555	P49815,Q99M87,Q61037,Q92574,O60260,	0.177003
Molecular function	RNA binding	GO:0003723	5	0.00242754	1.65727	34	1364	249	16555	P70541,Q96PZ0,Q96FV9,Q90YM8,P17431,Q91W50,Q9UK45,P28799,Q15424,P55036,P58797,Q5BLK4,O15042,P59708,P62311,Q8NI36,Q9PW80,Q9CYF5,Q4KMD7,Q5M7V7,P08195,P60843,O00303,P62630,Q7Z2T5,Q99973,Q6ZM19,P35615,Q66HY7,P51398,P62282,Q6NXA4,Q6P2Q9,Q7ZT82,	0.0867847		Molecular function	ubiquitin-like protein-specific protease activity	GO:0019783	7	0.00011504	7.87708	6	130	97	16555	Q70CQ1,A6QR55,B2GUZ1,Q0IIF7,O35593,A3KQS4,	0.004731		Molecular function	catalytic activity, acting on a tRNA	GO:0140101	4	0.0064309	4.27116	5	114	170	16555	Q7ZWS1,Q3SYZ4,Q0P5H7,Q8BU30,Q0V9S0,	0.177003
Molecular function	amino acid transmembrane transporter activity	GO:0015171	8	0.00264513	4.33604	6	92	249	16555	Q0VCM6,P63116,Q9WVR6,P08195,Q6PGE7,P30825,	0.0900602		Molecular function	thiol-dependent ubiquitin-specific protease activity	GO:0004843	9	0.000530252	7.55177	5	113	97	16555	Q70CQ1,A6QR55,B2GUZ1,O35593,A3KQS4,	0.0174453		Molecular function	extracellular matrix structural constituent	GO:0005201	3	0.00717943	3.54118	6	165	170	16555	Q8N2S1,O08523,Q9YIB4,Q7SIB2,Q15063,O15230,	0.172905
Molecular function	translation regulator activity, nucleic acid binding	GO:0090079	5	0.00271245	3.75324	7	124	249	16555	P70541,P60843,O00303,P62630,Q6ZM19,P35615,Q66HY7,	0.0881546		Molecular function	modification-dependent protein binding	GO:0140030	4	0.000808615	6.88186	5	124	97	16555	Q58DA0,Q4KMA2,Q8WV99,A3KQS4,P54727,	0.0221695		Molecular function	thiol-dependent ubiquitinyl hydrolase activity	GO:0036459	8	0.00850801	3.99108	5	122	170	16555	Q92890,A0JMQ9,Q6GL44,Q08BW0,Q6P9L4,	0.169573
Molecular function	translation initiation factor activity	GO:0003743	7	0.00273844	5.19421	5	64	249	16555	P70541,P60843,O00303,Q6ZM19,Q66HY7,	0.0815826		Molecular function	cysteine-type peptidase activity	GO:0008234	6	0.00181883	4.67589	6	219	97	16555	Q70CQ1,A6QR55,B2GUZ1,Q0IIF7,O35593,A3KQS4,	0.0398929		Molecular function	ubiquitinyl hydrolase activity	GO:0101005	4	0.00850801	3.99108	5	122	170	16555	Q92890,A0JMQ9,Q6GL44,Q08BW0,Q6P9L4,	0.169573
Molecular function	drug binding	GO:0008144	3	0.00570152	1.43689	48	2221	249	16555	Q7TN37,Q9HBH9,Q5R9Y9,P97479,O08565,Q8QFP8,A2BIL7,Q9P241,Q9NQX4,Q01459,Q99LE6,Q6GL04,Q5E9N4,Q91Z83,O95477,P04047,P79784,Q6PIF6,P00491,Q4KMD7,Q28559,P60843,Q9DBU3,Q2KIW6,P62630,Q0VCR7,A2PYL6,O46674,Q9NUV7,Q05438,O02740,P97608,Q7ZUW2,Q9IA88,P35465,Q08499,P34932,Q3UDE2,Q99973,Q90487,Q64462,Q8K2X1,P25007,P43346,Q5ZMA6,P19367,Q8WWZ7,Q4R7L3,	0.150985		Molecular function	peptidase activity	GO:0008233	4	0.00366548	2.56471	11	732	97	16555	Q9JHW0,Q70CQ1,Q68EI3,A6QR55,Q6PFD9,B2GUZ1,Q9EP89,Q0IIF7,P12955,O35593,A3KQS4,	0.0709377		Molecular function	peptidase activity	GO:0008233	4	0.00851234	1.99554	15	732	170	16555	Q92890,Q9IB83,A0JMQ9,Q6GL44,Q6DG88,Q08BW0,P28024,P98139,P23004,Q4U2V3,Q8WVT3,Q11011,Q5PQY6,Q6P9L4,P28072,	0.158714
Molecular function	SNARE binding	GO:0000149	4	0.00638797	3.20967	7	145	249	16555	Q9P1Q0,P46097,O95477,Q80U23,P17706,Q5T447,Q3U487,	0.152247		Molecular function	peptidase activity, acting on L-amino acid peptides	GO:0070011	5	0.00801238	2.4312	10	702	97	16555	Q9JHW0,Q70CQ1,Q68EI3,A6QR55,Q6PFD9,B2GUZ1,Q0IIF7,P12955,O35593,A3KQS4,	0.0941454		Molecular function	ubiquitin-like protein-specific protease activity	GO:0019783	7	0.0110094	3.74548	5	130	170	16555	Q92890,A0JMQ9,Q6GL44,Q08BW0,Q6P9L4,	0.132572
Molecular function	translation regulator activity	GO:0045182	2	0.0093845	2.98334	7	156	249	16555	P70541,P60843,O00303,P62630,Q6ZM19,P35615,Q66HY7,	0.209685		Molecular function	structural molecule activity	GO:0005198	2	0.0186472	2.24895	9	683	97	16555	Q9WV32,Q6PFD9,F6P3G4,Q90303,P84169,Q00872,Q90584,Q68FD5,Q9GKN8,	0.13053		Molecular function	coenzyme binding	GO:0050662	4	0.0173436	2.64216	7	258	170	16555	Q96EB6,P31029,Q60716,P00367,P04181,Q5XJ10,E1BRE2,	0.200492
Molecular function	heterocyclic compound binding	GO:1901363	3	0.0108123	1.19417	111	6180	249	16555	O70137,Q7TN37,P70541,Q96PZ0,Q96FV9,Q90YM8,Q9HBH9,Q2TA45,Q0VFP6,P17431,P02607,Q91W50,Q9UK45,P28799,Q15424,Q5R9Y9,P55036,P97479,Q8QFP8,P54996,Q90416,Q16647,A2BIL7,P58797,Q12968,Q5BLK4,Q16534,Q9P241,Q9NQX4,Q99LE6,Q6GL04,Q5E9N4,Q91Z83,O15042,P59708,O95477,Q7SZS1,P62311,Q5E9S2,Q8NI36,P04047,P79784,Q8QG61,O00115,Q6PIF6,Q90342,H9BW96,P00491,Q5EAP5,Q9PW80,O14770,Q6NY89,Q6DHE8,Q01664,Q9CYF5,Q5R7F2,Q4KMD7,…	0.234266		Molecular function	ubiquitin protein ligase binding	GO:0031625	6	0.0228131	3.10309	5	275	97	16555	Q9D4H8,Q8TAT6,Q9UNN5,Q5R5S4,Q63486,	0.153174		Molecular function	ligase activity	GO:0016874	3	0.024179	3.06234	5	159	170	16555	Q3SYZ4,Q0P5H7,Q8BU30,Q0V9S0,Q0VC71,	0.183887
Molecular function	oxidoreductase activity, acting on paired donors, with incorporation or reduction of molecular oxygen	GO:0016705	4	0.0133003	2.78684	7	167	249	16555	Q16647,Q92038,Q7ZW77,Q8NB78,O88822,Q64462,P08478,	0.243839		Molecular function	ubiquitin-like protein ligase binding	GO:0044389	5	0.0319789	2.83505	5	301	97	16555	Q9D4H8,Q8TAT6,Q9UNN5,Q5R5S4,Q63486,	0.175351		Molecular function	cysteine-type peptidase activity	GO:0008234	6	0.0256845	2.66801	6	219	170	16555	Q92890,A0JMQ9,Q6GL44,Q6DG88,Q08BW0,Q6P9L4,	0.18557
Molecular function	organic cyclic compound binding	GO:0097159	3	0.0168188	1.17778	111	6266	249	16555	O70137,Q7TN37,P70541,Q96PZ0,Q96FV9,Q90YM8,Q9HBH9,Q2TA45,Q0VFP6,P17431,P02607,Q91W50,Q9UK45,P28799,Q15424,Q5R9Y9,P55036,P97479,Q8QFP8,P54996,Q90416,Q16647,A2BIL7,P58797,Q12968,Q5BLK4,Q16534,Q9P241,Q9NQX4,Q99LE6,Q6GL04,Q5E9N4,Q91Z83,O15042,P59708,O95477,Q7SZS1,P62311,Q5E9S2,Q8NI36,P04047,P79784,Q8QG61,O00115,Q6PIF6,Q90342,H9BW96,P00491,Q5EAP5,Q9PW80,O14770,Q6NY89,Q6DHE8,Q01664,Q9CYF5,Q5R7F2,Q4KMD7,…	0.19088		Molecular function	enzyme regulator activity	GO:0030234	3	0.0358925	1.84237	11	1019	97	16555	Q6NZ09,O75140,Q5F418,Q642H7,Q9UNN5,Q9CXF4,Q95121,O35593,Q15008,Q5R5S4,Q9Y263,	0.187439		Molecular function	cofactor binding	GO:0048037	3	0.0358411	2.01481	9	435	170	16555	Q4JIJ3,Q96EB6,P31029,Q60716,P00367,P04181,Q9D0M3,Q5XJ10,E1BRE2,	0.211389
Molecular function	iron ion binding	GO:0005506	7	0.0298837	2.57365	6	155	249	16555	Q16647,Q92038,Q7ZW77,O88822,Q90487,Q64462,	0.222571		Molecular function	cofactor binding	GO:0048037	3	0.0425868	2.35407	6	435	97	16555	P84652,Q02318,Q91YE3,Q6NYL5,Q9GZT9,Q6VN46,	0.206045		Molecular function	hydrolase activity	GO:0016787	3	0.0497476	1.30454	37	2762	170	16555	Q9D0P8,Q8R4Z9,Q96EB6,A2BHJ4,Q91060,E1C1L6,Q91WC9,Q9Y295,Q8K296,Q92890,Q12873,Q9IB83,A0JMQ9,Q641X3,Q503E1,Q8IUG5,Q6GL44,Q9QWG5,Q6GML7,Q6DG88,Q8BU30,Q08BW0,P28024,P98139,P23004,Q4U2V3,Q8WVT3,Q11011,Q3SX44,Q5PQY6,P0C1S9,Q6P9L4,Q640M6,P35283,Q8JFP1,P28072,E1BRE2,	0.259046
Molecular function	hydrolase activity, hydrolyzing O-glycosyl compounds	GO:0004553	5	0.0328873	2.8172	5	118	249	16555	Q01459,Q9BV94,Q6GQB9,Q9TRY9,Q80UM7,	0.239943		Molecular function	ATPase activity	GO:0016887	8	0.0427068	2.61764	5	326	97	16555	P62198,Q8IYD8,Q9CTG6,Q15008,P62193,	0.203631		Cellular component	cytoplasm	GO:0005737	4	7.76475e-07	1.24582	156	12250	193	18881	Q0V9V9,Q14324,Q9BY77,Q9Y4K4,Q8BZ52,Q4JIJ3,Q5IS59,Q5ZL54,Q9UBS8,P49815,Q6DHS9,A5A6H4,Q9D0P8,Q3SYZ4,Q96BM1,Q5ZLF0,Q8NB12,Q6NYH1,Q8R4Z9,Q96EB6,Q8WVM8,A2BHJ4,Q99M87,Q91ZJ5,P61161,Q91060,E1C1L6,O35144,Q9Y295,Q8K296,P53675,P31029,Q5R601,Q1LWV7,Q8K4M5,Q9H254,Q8JH71,Q0MQC6,Q0P4A7,P62268,Q6P0D5,Q12988,Q3U1J4,Q61592,P57768,A5A761,Q92890,Q1LUC1,Q12873,Q9IB83,Q99JX3,Q6P0E5,A0JMQ9,P10173,Q60716,P29314,Q9N2I9,…	0.000348637
Molecular function	transition metal ion binding	GO:0046914	6	0.0334117	1.47354	25	1128	249	16555	Q0VFP6,P45452,Q91VT1,Q90416,Q16647,P59889,Q5BLK4,Q92038,Q7ZW77,P04047,Q6MFZ5,Q99942,Q4KMD7,Q07075,B1AUE5,Q58D15,P41246,P46939,P25785,Q8NB78,O88822,Q90487,Q64462,Q60674,P08478,	0.241307		Molecular function	hydrolase activity	GO:0016787	3	0.0467912	1.42122	23	2762	97	16555	Q9NPB8,Q9JHW0,P58137,Q70CQ1,Q68EI3,P62198,Q32KH5,A6QR55,Q6PFD9,B2GUZ1,Q8IYD8,Q9CTG6,Q9EP89,Q28300,Q0IIF7,P12955,O35593,Q501J6,Q15008,A3KQS4,Q5VZP5,P62193,Q63486,	0.208031		Cellular component	intracellular part	GO:0044424	3	0.000124941	1.12175	175	15262	193	18881	Q0V9V9,Q14324,Q9BY77,Q9Y4K4,Q8BZ52,Q4JIJ3,Q5IS59,Q5ZL54,Q9UBS8,P49815,Q6DHS9,A5A6H4,Q9D0P8,Q3SYZ4,Q96BM1,Q5ZLF0,Q8NB12,Q6NYH1,Q5BJJ6,Q8R4Z9,Q96EB6,Q8WVM8,A2BHJ4,Q99M87,Q91ZJ5,P61161,Q91060,E1C1L6,O35144,Q91WC9,Q9Y295,Q8K296,P53675,P31029,Q5R601,Q1LWV7,Q8K4M5,Q5ZLD3,Q9H254,Q96HW7,Q8JH71,Q0MQC6,Q0P4A7,P62268,Q6P0D5,Q12988,Q3U1J4,Q61592,P57768,A5A761,Q92890,Q1LUC1,Q12873,Q9IB83,Q99JX3,Q6P0E5,A0JMQ9,…	0.0186995
Molecular function	isomerase activity	GO:0016853	3	0.035024	2.47774	6	161	249	16555	Q96PZ0,Q16647,Q17QL1,P25007,Q8R4U2,Q8K3X2,	0.247942		Cellular component	peptidase complex	GO:1905368	4	0	26.6982	15	104	102	18881	Q9JHW0,Q6NZ09,P62198,Q5F418,Q58DA0,F6P3G4,Q4KMA2,P84169,Q0IIF7,Q8WV99,O35593,Q15008,Q5R5S4,P54727,P62193,	0		Cellular component	intracellular	GO:0005622	3	0.000127504	1.12152	175	15265	193	18881	Q0V9V9,Q14324,Q9BY77,Q9Y4K4,Q8BZ52,Q4JIJ3,Q5IS59,Q5ZL54,Q9UBS8,P49815,Q6DHS9,A5A6H4,Q9D0P8,Q3SYZ4,Q96BM1,Q5ZLF0,Q8NB12,Q6NYH1,Q5BJJ6,Q8R4Z9,Q96EB6,Q8WVM8,A2BHJ4,Q99M87,Q91ZJ5,P61161,Q91060,E1C1L6,O35144,Q91WC9,Q9Y295,Q8K296,P53675,P31029,Q5R601,Q1LWV7,Q8K4M5,Q5ZLD3,Q9H254,Q96HW7,Q8JH71,Q0MQC6,Q0P4A7,P62268,Q6P0D5,Q12988,Q3U1J4,Q61592,P57768,A5A761,Q92890,Q1LUC1,Q12873,Q9IB83,Q99JX3,Q6P0E5,A0JMQ9,…	0.0143123
Molecular function	nucleotidyltransferase activity	GO:0016779	5	0.0359327	2.46244	6	162	249	16555	P70541,Q5BLK4,Q4KMD7,Q5R587,Q99973,Q9LRE6,	0.247037		Cellular component	endopeptidase complex	GO:1905369	5	1.11022e-16	33.8612	15	82	102	18881	Q9JHW0,Q6NZ09,P62198,Q5F418,Q58DA0,F6P3G4,Q4KMA2,P84169,Q0IIF7,Q8WV99,O35593,Q15008,Q5R5S4,P54727,P62193,	1.77081e-14		Cellular component	intracellular membrane-bounded organelle	GO:0043231	5	0.000331869	1.20164	138	11235	193	18881	Q0V9V9,Q9BY77,Q8BZ52,Q5IS59,Q5ZL54,Q9UBS8,P49815,Q6DHS9,A5A6H4,Q8NB12,Q8R4Z9,Q96EB6,Q8WVM8,A2BHJ4,Q99M87,P61161,E1C1L6,O35144,Q91WC9,Q9Y295,P53675,P31029,Q5R601,Q1LWV7,Q8K4M5,Q9H254,Q96HW7,Q0MQC6,P62268,Q6P0D5,Q12988,Q3U1J4,P57768,A5A761,Q92890,Q12873,Q9IB83,Q99JX3,Q6P0E5,A0JMQ9,Q5EAC5,P10173,Q60716,Q9N2I9,Q9ERS2,Q641X3,Q1ECW7,P00367,Q9BXW4,Q9Z2S7,Q8NDX5,Q503E1,Q9PU53,Q6TXF1,Q61584,Q8IUG5,Q06547,…	0.0298018
Molecular function	carboxylic acid transmembrane transporter activity	GO:0046943	7	0.0397186	2.40311	6	166	249	16555	Q0VCM6,P63116,Q9WVR6,P08195,Q6PGE7,P30825,	0.265409		Cellular component	proteasome complex	GO:0000502	6	2.22045e-16	34.2792	15	81	102	18881	Q9JHW0,Q6NZ09,P62198,Q5F418,Q58DA0,F6P3G4,Q4KMA2,P84169,Q0IIF7,Q8WV99,O35593,Q15008,Q5R5S4,P54727,P62193,	2.36107e-14		Cellular component	mitochondrial part	GO:0044429	5	0.000456042	2.19392	22	981	193	18881	Q6DHS9,Q8R4Z9,Q99M87,P31029,Q0MQC6,A5A761,Q9N2I9,Q9ERS2,Q1ECW7,P00367,Q8HXG6,Q0P5H7,A1L1F1,Q8BG60,P11179,P04181,P23004,Q86UD5,P82013,Q9D0M3,Q9D773,E1BRE2,	0.0341272
Molecular function	organic acid transmembrane transporter activity	GO:0005342	4	0.041703	2.3745	6	168	249	16555	Q0VCM6,P63116,Q9WVR6,P08195,Q6PGE7,P30825,	0.273556		Cellular component	proteasome accessory complex	GO:0022624	4	7.77156e-16	63.8303	10	29	102	18881	Q6NZ09,P62198,Q5F418,Q58DA0,F6P3G4,P84169,O35593,Q15008,Q5R5S4,P62193,	6.19782e-14		Cellular component	organelle inner membrane	GO:0019866	4	0.000555902	2.78375	14	492	193	18881	Q6DHS9,Q8R4Z9,Q96EB6,Q0MQC6,A5A761,Q9N2I9,Q9ERS2,Q1ECW7,Q8HXG6,A1L1F1,P23004,Q86UD5,Q9D0M3,E1BRE2,	0.0312
Cellular component	endoplasmic reticulum part	GO:0044432	5	4.11729e-05	1.94204	40	1341	290	18881	Q5BJI9,Q99KV1,Q9CY27,Q9UNL2,Q16647,Q92038,Q9P241,Q96F25,Q71KT5,Q6GL04,O95477,Q7ZW77,P35565,Q99942,Q6PFM4,A5D7K7,Q3T0L2,P53634,Q9BV94,Q7ZU80,O46674,Q9NUV7,P59481,Q92685,Q7SYD5,Q7ZUW2,Q3ZCD7,A7Z064,Q6GQB9,O88822,Q64462,O95196,Q80UM7,Q8K2X1,Q9H6L5,Q5R4X8,Q802F3,Q8R4U2,Q28C88,Q3ZBF8,	0.0235921		Cellular component	proteasome regulatory particle	GO:0005838	4	1.55431e-15	75.7259	9	22	102	18881	Q6NZ09,P62198,Q5F418,Q58DA0,F6P3G4,P84169,O35593,Q15008,P62193,	9.91651e-14		Cellular component	mitochondrial inner membrane	GO:0005743	7	0.00059255	2.9036	13	438	193	18881	Q6DHS9,Q8R4Z9,Q0MQC6,A5A761,Q9N2I9,Q9ERS2,Q1ECW7,Q8HXG6,A1L1F1,P23004,Q86UD5,Q9D0M3,E1BRE2,	0.0295617
Cellular component	cytoplasm	GO:0005737	4	5.61752e-05	1.16395	219	12250	290	18881	Q13115,Q7TN37,P28562,O14792,P70541,Q9CQ40,Q8TE67,P70665,Q96FV9,Q90YM8,Q9HBH9,Q2TA45,Q0VFP6,P17431,P02607,Q5RFR6,Q91W50,Q9UK45,Q5BJI9,P28799,Q5R9Y9,Q99KV1,P55036,Q9UI08,P97479,Q9P1Q0,O08565,Q5SWA1,Q8QFP8,Q9D906,Q9CY27,Q9Z1T1,P25975,Q7ZWC4,E7F7X0,Q5R5A0,P07722,Q9HAU0,Q7ZUN8,Q9UNL2,P46097,Q16647,Q7TN12,P58797,Q12968,Q5BLK4,Q92038,Q8BGN8,O94808,Q20A00,P79126,Q9P241,Q76EJ3,Q96F25,Q01459,Q9NWT8,Q71KT5,…	0.0160942		Cellular component	catalytic complex	GO:1902494	3	5.61523e-07	3.17722	23	1340	102	18881	Q9JHW0,Q6NZ09,P62198,Q9D4H8,B3DIV9,Q5F418,Q58DA0,Q810T5,Q86VP6,Q6DBY2,F6P3G4,Q4KMA2,P84169,Q5RDU7,Q7ZWA3,Q28300,Q0IIF7,Q8WV99,O35593,Q15008,Q5R5S4,P54727,P62193,	2.23907e-05		Cellular component	oxidoreductase complex	GO:1990204	4	0.000982669	5.28805	6	111	193	18881	Q0MQC6,Q60716,Q9ERS2,Q8HXG6,P11179,Q9D0M3,	0.0401108
Cellular component	cytoplasmic part	GO:0044444	4	7.207e-05	1.22325	178	9474	290	18881	Q7TN37,O14792,P70541,Q9CQ40,P70665,Q96FV9,Q90YM8,Q2TA45,P17431,P02607,Q5RFR6,Q91W50,Q9UK45,Q5BJI9,P28799,Q99KV1,P55036,Q9UI08,P97479,Q9P1Q0,O08565,Q5SWA1,Q8QFP8,Q9D906,Q9CY27,Q9Z1T1,P25975,E7F7X0,Q5R5A0,Q9HAU0,Q7ZUN8,Q9UNL2,P46097,Q16647,Q12968,Q5BLK4,Q92038,Q8BGN8,O94808,Q9P241,Q76EJ3,Q96F25,Q01459,Q9NWT8,Q71KT5,Q99LE6,Q6GL04,Q5E9N4,Q91Z83,O95477,Q9D844,Q7ZW77,P16930,Q6AY04,B7TWP7,P62311,Q9JJV2,…	0.0137654		Cellular component	cytosol	GO:0005829	5	1.47427e-05	1.86794	41	4063	102	18881	Q9NPB8,O75140,Q68EI3,P62198,A6QR55,Q5F418,Q58DA0,Q810T5,O14681,Q86VP6,Q8HZJ4,Q6DBY2,F6P3G4,P84652,B2GUZ1,Q4KMA2,P60192,P84169,Q8TAT6,P13668,Q9EP89,Q9UNN5,Q00872,Q794E4,Q91YE3,Q68FD5,O35593,Q96BH1,Q501J6,Q9BX70,Q6NUQ1,Q9GZT9,Q15008,Q5T4S7,A3KQS4,P30419,P54727,P62193,Q3SYX0,P47809,Q91W67,	0.000470293		Cellular component	catalytic complex	GO:1902494	3	0.00120591	1.89817	26	1340	193	18881	Q9UBS8,Q5BJJ6,Q8K4M5,Q5ZLD3,Q0MQC6,Q3U1J4,Q12873,Q9IB83,Q60716,Q9ERS2,Q8NDX5,F1QGH9,Q8HXG6,Q1PS67,Q6P877,Q96Q27,P11179,P28024,Q9BYM8,Q9BTC8,O60260,Q9D0M3,Q14094,Q6PBN5,P28072,Q9JHG1,	0.0451211
Cellular component	intracellular membrane-bounded organelle	GO:0043231	5	0.000197463	1.17059	202	11235	290	18881	Q13115,O70137,Q7TN37,P28562,O14792,Q9CQ40,Q96PZ0,P70665,Q96FV9,Q9HBH9,Q2TA45,P17431,Q5RFR6,Q91VT1,Q91W50,Q9UK45,Q5BJI9,P28799,Q15424,Q99KV1,P55036,P97479,Q9P1Q0,O08565,Q5SWA1,Q8QFP8,Q9CY27,Q9Z1T1,P25975,Q7ZWC4,Q5R5A0,Q9HAU0,Q7ZUN8,O95696,Q90416,Q9UNL2,Q16647,Q7TN12,A2BIL7,P58797,Q12968,Q5BLK4,Q92038,Q16534,P79126,Q9P241,Q76EJ3,Q96F25,Q01459,Q9NWT8,Q71KT5,Q32S26,Q99LE6,Q6GL04,Q5E9N4,Q96GD3,O15042,…	0.0282865		Cellular component	nucleus	GO:0005634	6	0.000284068	1.44874	57	7283	102	18881	Q9JHW0,Q9WV32,Q6NZ09,Q70CQ1,Q68EI3,P62198,Q9D4H8,A6QR55,Q5F418,Q58DA0,Q6NV18,Q810T5,Q5PQN5,Q6PFD9,Q7ZUW7,Q86VP6,Q6DBY2,F6P3G4,B2GUZ1,Q9BYV6,Q4KMA2,P84169,Q9Y692,Q8IYD8,Q8TAT6,Q5RDU7,Q7ZWA3,Q12983,Q9UNN5,P52756,A4IGK4,P21566,P22670,Q9HAZ1,Q794E4,Q91YE3,Q5ZMM5,A4QNP0,P12955,Q96BH1,Q501J6,Q6NYA0,Q4KMM3,Q6AXM5,Q7YR76,Q9GZT9,Q9Z2K0,Q15008,Q5T4S7,A3KQS4,P54727,P62193,Q63486,Q3SYX0,P47809,Q9Y263,Q91012,	0.00823798		Cellular component	proteasome complex	GO:0000502	6	0.00144829	6.03883	5	81	193	18881	Q9IB83,F1QGH9,Q6P877,P28024,P28072,	0.0464488
Cellular component	endoplasmic reticulum	GO:0005783	6	0.000265093	1.64995	50	1973	290	18881	Q7TN37,Q5BJI9,P28799,Q99KV1,Q5SWA1,Q9CY27,Q9UNL2,Q16647,Q92038,Q9P241,Q96F25,Q71KT5,Q6GL04,O95477,Q7ZW77,P35565,Q6NY89,Q99942,Q6PFM4,A5D7K7,Q3T0L2,P53634,Q66I12,Q9BV94,Q7ZU80,P17706,O46674,Q9NUV7,P59481,Q92685,Q7SYD5,Q9EQU5,Q7ZUW2,Q3ZCD7,A7Z064,Q6GQB9,O88822,A8T677,Q64462,O95196,Q80UM7,Q8K2X1,Q9H6L5,Q96B86,B5XGE7,Q5R4X8,Q802F3,Q8R4U2,Q28C88,Q3ZBF8,	0.0303797		Cellular component	intracellular part	GO:0044424	3	0.000399799	1.15222	95	15262	102	18881	Q9NPB8,Q9JHW0,Q9WV32,P58137,Q6NZ09,O75140,Q70CQ1,Q68EI3,P62198,Q9D4H8,Q32KH5,B3DIV9,A6QR55,Q5F418,Q6PEI7,Q58DA0,Q6NV18,Q810T5,Q5PQN5,O14681,Q6PFD9,Q7ZUW7,Q86VP6,Q8HZJ4,Q6DBY2,F6P3G4,P84652,B2GUZ1,Q642H7,Q9BYV6,Q4KMA2,Q148G5,Q02318,P60192,Q8R4Y4,P84169,Q80UG8,Q9Y692,Q8IYD8,Q8TAT6,Q9JIM5,Q5RDU7,Q9CTG6,Q7ZWA3,Q12983,Q9Z2P6,Q803A7,P13668,Q9EP89,Q9UNN5,P52756,A4IGK4,Q9CXF4,Q00872,Q95121,P21566,P22670,…	0.00981045		Cellular component	endopeptidase complex	GO:1905369	5	0.00152974	5.96518	5	82	193	18881	Q9IB83,F1QGH9,Q6P877,P28024,P28072,	0.0404032
Cellular component	lysosome	GO:0005764	8	0.000361438	2.30176	21	594	290	18881	P70665,P28799,P97479,O08565,P25975,Q5R5A0,Q01459,O00115,H9BW96,Q99J59,P53634,Q07075,P98155,P09648,P01131,A8T677,Q9TRY9,O95196,O95782,Q8WWZ7,Q9XSB8,	0.0345173		Cellular component	intracellular	GO:0005622	3	0.000405155	1.152	95	15265	102	18881	Q9NPB8,Q9JHW0,Q9WV32,P58137,Q6NZ09,O75140,Q70CQ1,Q68EI3,P62198,Q9D4H8,Q32KH5,B3DIV9,A6QR55,Q5F418,Q6PEI7,Q58DA0,Q6NV18,Q810T5,Q5PQN5,O14681,Q6PFD9,Q7ZUW7,Q86VP6,Q8HZJ4,Q6DBY2,F6P3G4,P84652,B2GUZ1,Q642H7,Q9BYV6,Q4KMA2,Q148G5,Q02318,P60192,Q8R4Y4,P84169,Q80UG8,Q9Y692,Q8IYD8,Q8TAT6,Q9JIM5,Q5RDU7,Q9CTG6,Q7ZWA3,Q12983,Q9Z2P6,Q803A7,P13668,Q9EP89,Q9UNN5,P52756,A4IGK4,Q9CXF4,Q00872,Q95121,P21566,P22670,…	0.00923174		Cellular component	intracellular organelle	GO:0043229	4	0.00211317	1.13418	153	13197	193	18881	Q0V9V9,Q14324,Q9BY77,Q8BZ52,Q5IS59,Q5ZL54,Q9UBS8,P49815,Q6DHS9,A5A6H4,Q9D0P8,Q8NB12,Q6NYH1,Q8R4Z9,Q96EB6,Q8WVM8,A2BHJ4,Q99M87,P61161,Q91060,E1C1L6,O35144,Q91WC9,Q9Y295,P53675,P31029,Q5R601,Q1LWV7,Q8K4M5,Q9H254,Q96HW7,Q8JH71,Q0MQC6,P62268,Q6P0D5,Q12988,Q3U1J4,P57768,A5A761,Q92890,Q12873,Q9IB83,Q99JX3,Q6P0E5,A0JMQ9,Q5EAC5,P10173,Q60716,P29314,Q9N2I9,Q16204,Q9ERS2,Q641X3,Q1ECW7,P00367,Q9BXW4,Q9Z2S7,…	0.0474407
Cellular component	organelle membrane	GO:0031090	3	0.000385873	1.42993	79	3597	290	18881	Q5RFR6,Q91W50,Q5BJI9,P28799,P97479,Q9P1Q0,Q9CY27,Q9Z1T1,Q5R5A0,Q7ZUN8,Q9UNL2,P46097,Q16647,Q92038,Q8BGN8,Q9P241,Q76EJ3,Q96F25,Q9NWT8,Q71KT5,Q6GL04,O95477,Q7ZW77,Q6AY04,Q2QL79,P35565,Q8QG61,H9BW96,Q80U23,Q99942,Q6PFM4,Q9CYF5,P0CB94,A5D7K7,Q99J59,P53634,Q02745,Q7ZVC4,P60603,Q07075,B1AUE5,P98155,Q7ZU80,O35643,A2PYL6,Q86SR1,O46674,Q9NUV7,P59481,Q92685,Q7SYD5,Q5XPI3,Q8C9X6,P35465,P59017,Q08499,Q3ZCD7,…	0.0315864		Cellular component	cytoplasm	GO:0005737	4	0.00209315	1.20887	80	12250	102	18881	Q9NPB8,Q9JHW0,Q9WV32,P58137,Q6NZ09,O75140,Q70CQ1,Q68EI3,P62198,Q9D4H8,Q32KH5,B3DIV9,A6QR55,Q5F418,Q6PEI7,Q58DA0,Q810T5,Q5PQN5,O14681,Q86VP6,Q8HZJ4,Q6DBY2,F6P3G4,P84652,B2GUZ1,Q642H7,Q9BYV6,Q4KMA2,Q148G5,Q02318,P60192,Q8R4Y4,P84169,Q80UG8,Q9Y692,Q8TAT6,Q9JIM5,Q5RDU7,Q9CTG6,Q12983,Q9Z2P6,Q803A7,P13668,Q9EP89,Q9UNN5,Q9CXF4,Q00872,Q95121,P21566,Q9I969,Q794E4,Q91YE3,Q0IIF7,Q8WV99,Q5ZMM5,Q68FD5,O35593,…	0.0392773		Cellular component	mitochondrion	GO:0005739	6	0.00225216	1.7448	29	1626	193	18881	Q6DHS9,Q8R4Z9,Q96EB6,Q99M87,P31029,Q0MQC6,A5A761,P10173,Q9N2I9,Q9ERS2,Q1ECW7,P00367,Q8HXG6,Q0P5H7,P25688,A1L1F1,Q8BG60,P11179,P04181,O60260,P23004,Q4U2V3,Q86UD5,P82013,Q9D0M3,Q3SX44,A8E657,Q9D773,E1BRE2,	0.0481533
Cellular component	lytic vacuole	GO:0000323	7	0.000394803	2.28636	21	598	290	18881	P70665,P28799,P97479,O08565,P25975,Q5R5A0,Q01459,O00115,H9BW96,Q99J59,P53634,Q07075,P98155,P09648,P01131,A8T677,Q9TRY9,O95196,O95782,Q8WWZ7,Q9XSB8,	0.0282778		Cellular component	protein-containing complex	GO:0032991	2	0.00356174	1.46373	41	5185	102	18881	Q9JHW0,Q9WV32,Q6NZ09,P62198,Q9D4H8,B3DIV9,Q5F418,Q58DA0,Q6NV18,Q810T5,Q6PFD9,Q86VP6,Q6DBY2,F6P3G4,P84652,Q4KMA2,P60192,P84169,Q8IYD8,Q8TAT6,Q5RDU7,Q7ZWA3,Q9Z2P6,Q9UNN5,P52756,A4IGK4,Q00872,Q28300,Q0IIF7,Q8WV99,Q90584,Q68FD5,O35593,Q9BX70,Q6NUQ1,Q15008,Q5R5S4,P54727,P62193,Q9UPM8,Q63486,	0.0631219		Cellular component	ubiquitin ligase complex	GO:0000151	5	0.00247433	3.13331	9	281	193	18881	Q9UBS8,Q8K4M5,Q5ZLD3,Q3U1J4,Q8NDX5,Q96Q27,Q9BYM8,O60260,Q6PBN5,	0.0504988
Cellular component	membrane-bounded organelle	GO:0043227	3	0.000580407	1.14063	213	12158	290	18881	Q13115,O70137,Q7TN37,P28562,O14792,Q9CQ40,Q96PZ0,P70665,Q96FV9,Q9HBH9,Q2TA45,P17431,Q5RFR6,Q91VT1,Q91W50,Q9UK45,Q5BJI9,P28799,Q15424,Q99KV1,P55036,Q9UI08,P97479,Q9P1Q0,O08565,Q5SWA1,Q8QFP8,Q9CY27,Q9Z1T1,P25975,Q7ZWC4,Q5R5A0,Q9HAU0,Q7ZUN8,O95696,Q90416,Q9UNL2,P46097,Q16647,Q7TN12,A2BIL7,P58797,Q12968,Q5BLK4,Q92038,Q8BGN8,Q16534,P79126,Q9P241,Q76EJ3,Q96F25,Q01459,Q9NWT8,Q71KT5,Q32S26,Q99LE6,Q6GL04,…	0.0369526		Cellular component	intracellular membrane-bounded organelle	GO:0043231	5	0.00412524	1.21922	74	11235	102	18881	Q9JHW0,Q9WV32,P58137,Q6NZ09,O75140,Q70CQ1,Q68EI3,P62198,Q9D4H8,Q32KH5,A6QR55,Q5F418,Q58DA0,Q6NV18,Q810T5,Q5PQN5,O14681,Q6PFD9,Q7ZUW7,Q86VP6,Q6DBY2,F6P3G4,B2GUZ1,Q9BYV6,Q4KMA2,Q148G5,Q02318,P60192,P84169,Q9Y692,Q8IYD8,Q8TAT6,Q9JIM5,Q5RDU7,Q9CTG6,Q7ZWA3,Q12983,Q9Z2P6,Q9EP89,Q9UNN5,P52756,A4IGK4,Q9CXF4,P21566,P22670,Q9HAZ1,Q794E4,Q91YE3,Q8WV99,Q5ZMM5,A4QNP0,P12955,Q68FD5,Q96BH1,Q501J6,Q6NYA0,Q99LS1,…	0.0692606		Cellular component	cytosolic part	GO:0044445	5	0.00420807	3.47616	7	197	193	18881	P49815,P62268,P29314,Q61037,Q92574,Q9UPZ3,O42248,	0.0821489
Cellular component	intracellular part	GO:0044424	3	0.000765122	1.08782	255	15262	290	18881	Q13115,O70137,Q7TN37,P28562,O14792,P70541,Q9CQ40,Q96PZ0,Q8TE67,P70665,Q96FV9,Q90YM8,Q9HBH9,Q2TA45,Q0VFP6,P17431,P02607,Q5RFR6,Q91VT1,Q91W50,Q9UK45,Q5BJI9,P28799,Q15424,Q5R9Y9,Q99KV1,P55036,Q9UI08,P97479,Q9P1Q0,O08565,Q5SWA1,Q8QFP8,Q9D906,Q9CY27,Q9Z1T1,P25975,Q7ZWC4,E7F7X0,Q5R5A0,P07722,Q9HAU0,Q7ZUN8,O95696,Q90416,Q9UNL2,P46097,Q16647,Q7TN12,A2BIL7,P58797,Q12968,Q5BLK4,Q92038,Q8BGN8,O94808,Q20A00,…	0.0398559		Cellular component	cytosolic part	GO:0044445	5	0.00432441	4.69817	5	197	102	18881	P62198,Q5F418,P84652,P60192,O35593,	0.0689743		Cellular component	peptidase complex	GO:1905368	4	0.00430694	4.70332	5	104	193	18881	Q9IB83,F1QGH9,Q6P877,P28024,P28072,	0.0805756
Cellular component	intracellular	GO:0005622	3	0.000782581	1.0876	255	15265	290	18881	Q13115,O70137,Q7TN37,P28562,O14792,P70541,Q9CQ40,Q96PZ0,Q8TE67,P70665,Q96FV9,Q90YM8,Q9HBH9,Q2TA45,Q0VFP6,P17431,P02607,Q5RFR6,Q91VT1,Q91W50,Q9UK45,Q5BJI9,P28799,Q15424,Q5R9Y9,Q99KV1,P55036,Q9UI08,P97479,Q9P1Q0,O08565,Q5SWA1,Q8QFP8,Q9D906,Q9CY27,Q9Z1T1,P25975,Q7ZWC4,E7F7X0,Q5R5A0,P07722,Q9HAU0,Q7ZUN8,O95696,Q90416,Q9UNL2,P46097,Q16647,Q7TN12,A2BIL7,P58797,Q12968,Q5BLK4,Q92038,Q8BGN8,O94808,Q20A00,…	0.0373682		Cellular component	membrane-bounded organelle	GO:0043227	3	0.0108829	1.17234	77	12158	102	18881	Q9JHW0,Q9WV32,P58137,Q6NZ09,O75140,Q70CQ1,Q68EI3,P62198,Q9D4H8,Q32KH5,A6QR55,Q5F418,Q58DA0,Q6NV18,Q810T5,Q5PQN5,O14681,Q6PFD9,Q7ZUW7,Q86VP6,Q6DBY2,F6P3G4,B2GUZ1,Q9BYV6,Q4KMA2,Q148G5,Q02318,P60192,P84169,Q9Y692,Q8IYD8,Q8TAT6,Q9JIM5,Q5RDU7,Q9CTG6,Q7ZWA3,Q12983,Q9Z2P6,Q9EP89,Q9UNN5,P52756,A4IGK4,Q9CXF4,Q95121,P21566,P22670,Q9HAZ1,Q794E4,Q91YE3,Q8WV99,Q5ZMM5,A4QNP0,P12955,Q68FD5,Q96BH1,Q501J6,Q6NYA0,…	0.115722		Cellular component	cytoplasmic part	GO:0044444	4	0.00520859	1.1875	115	9474	193	18881	Q0V9V9,Q14324,Q9BY77,Q8BZ52,Q4JIJ3,Q5IS59,Q9UBS8,P49815,Q6DHS9,Q3SYZ4,Q96BM1,Q8R4Z9,Q96EB6,Q8WVM8,Q99M87,P61161,E1C1L6,O35144,Q9Y295,P53675,P31029,Q5R601,Q1LWV7,Q8K4M5,Q9H254,Q0MQC6,Q0P4A7,P62268,P57768,A5A761,Q92890,Q99JX3,Q6P0E5,P10173,Q60716,P29314,Q9N2I9,Q16204,Q9ERS2,Q80U22,Q641X3,Q1ECW7,P00367,Q9BXW4,Q6TXF1,Q61584,A7E3W5,Q8IUG5,Q06547,F1QGH9,Q61037,Q66IF1,Q8HXG6,Q0P5H7,P11171,Q8BU30,Q92574,…	0.0866169
Cellular component	endoplasmic reticulum membrane	GO:0005789	6	0.000906179	1.80383	32	1155	290	18881	Q5BJI9,Q9CY27,Q9UNL2,Q16647,Q92038,Q9P241,Q96F25,Q71KT5,Q6GL04,O95477,Q7ZW77,P35565,Q99942,Q6PFM4,A5D7K7,Q7ZU80,O46674,Q9NUV7,P59481,Q92685,Q7SYD5,Q3ZCD7,A7Z064,O88822,Q64462,O95196,Q80UM7,Q8K2X1,Q9H6L5,Q5R4X8,Q28C88,Q3ZBF8,	0.0399416		Cellular component	intracellular organelle	GO:0043229	4	0.0113445	1.15017	82	13197	102	18881	Q9JHW0,Q9WV32,P58137,Q6NZ09,O75140,Q70CQ1,Q68EI3,P62198,Q9D4H8,Q32KH5,B3DIV9,A6QR55,Q5F418,Q58DA0,Q6NV18,Q810T5,Q5PQN5,O14681,Q6PFD9,Q7ZUW7,Q86VP6,Q6DBY2,F6P3G4,B2GUZ1,Q9BYV6,Q4KMA2,Q148G5,Q02318,P60192,P84169,Q80UG8,Q9Y692,Q8IYD8,Q8TAT6,Q9JIM5,Q5RDU7,Q9CTG6,Q7ZWA3,Q12983,Q9Z2P6,P13668,Q9EP89,Q9UNN5,P52756,A4IGK4,Q9CXF4,Q00872,Q95121,P21566,P22670,Q9HAZ1,Q794E4,Q91YE3,Q8WV99,Q5ZMM5,A4QNP0,P12955,…	0.116738		Cellular component	protein-containing complex	GO:0032991	2	0.00697042	1.30187	69	5185	193	18881	Q0V9V9,Q14324,Q9BY77,Q5ZL54,Q9UBS8,P49815,A5A6H4,Q9D0P8,Q6NYH1,Q5BJJ6,Q8R4Z9,Q96EB6,A2BHJ4,P61161,O35144,Q9Y295,P53675,Q5UCA8,Q8K4M5,Q5ZLD3,Q96HW7,Q0MQC6,Q0P4A7,P62268,Q3U1J4,Q92890,Q12873,Q9IB83,Q60716,P29314,Q9ERS2,Q9YIB4,Q9BXW4,Q8NDX5,Q9PU53,Q61584,Q8IUG5,Q06547,F1QGH9,Q61037,Q8HXG6,Q1PS67,P11171,Q6P877,Q8BU30,Q92574,Q96Q27,P11179,P28024,Q9BYM8,Q9BTC8,O60260,P23004,O43264,Q7SIB2,Q9WTK0,Q8WVT3,…	0.107921
Cellular component	vacuole	GO:0005773	6	0.00122701	2.04914	22	699	290	18881	P70665,P28799,P97479,O08565,P25975,Q5R5A0,Q01459,O00115,H9BW96,Q99J59,P53634,Q07075,P98155,P09648,Q8BYH7,P01131,A8T677,Q9TRY9,O95196,O95782,Q8WWZ7,Q9XSB8,	0.0468718		Cellular component	nuclear part	GO:0044428	5	0.0188714	1.44352	30	3847	102	18881	Q70CQ1,P62198,Q9D4H8,Q58DA0,Q6NV18,Q810T5,Q6PFD9,Q86VP6,Q4KMA2,Q9Y692,Q8IYD8,Q8TAT6,Q7ZWA3,Q12983,Q9UNN5,P52756,A4IGK4,P21566,P22670,Q794E4,P12955,Q501J6,Q6NYA0,Q4KMM3,Q6AXM5,Q9Z2K0,Q15008,Q5T4S7,P54727,P62193,	0.171999		Cellular component	mitochondrial envelope	GO:0005740	6	0.0074139	2.03246	15	722	193	18881	Q6DHS9,Q8R4Z9,Q0MQC6,A5A761,Q9N2I9,Q9ERS2,Q1ECW7,Q8HXG6,A1L1F1,Q8BG60,P23004,Q86UD5,P82013,Q9D0M3,E1BRE2,	0.107382
Cellular component	nuclear outer membrane-endoplasmic reticulum membrane network	GO:0042175	3	0.0013207	1.76262	32	1182	290	18881	Q5BJI9,Q9CY27,Q9UNL2,Q16647,Q92038,Q9P241,Q96F25,Q71KT5,Q6GL04,O95477,Q7ZW77,P35565,Q99942,Q6PFM4,A5D7K7,Q7ZU80,O46674,Q9NUV7,P59481,Q92685,Q7SYD5,Q3ZCD7,A7Z064,O88822,Q64462,O95196,Q80UM7,Q8K2X1,Q9H6L5,Q5R4X8,Q28C88,Q3ZBF8,	0.0472976		Cellular component	organelle	GO:0043226	2	0.0213497	1.12755	83	13626	102	18881	Q9JHW0,Q9WV32,P58137,Q6NZ09,O75140,Q70CQ1,Q68EI3,P62198,Q9D4H8,Q32KH5,B3DIV9,A6QR55,Q5F418,Q58DA0,Q6NV18,Q810T5,Q5PQN5,O14681,Q6PFD9,Q7ZUW7,Q86VP6,Q6DBY2,F6P3G4,B2GUZ1,Q9BYV6,Q4KMA2,Q148G5,Q02318,P60192,P84169,Q80UG8,Q9Y692,Q8IYD8,Q8TAT6,Q9JIM5,Q5RDU7,Q9CTG6,Q7ZWA3,Q12983,Q9Z2P6,P13668,Q9EP89,Q9UNN5,P52756,A4IGK4,Q9CXF4,Q00872,Q95121,P21566,P22670,Q9HAZ1,Q794E4,Q91YE3,Q28300,Q8WV99,Q5ZMM5,A4QNP0,…	0.189182		Cellular component	cytosol	GO:0005829	5	0.00844589	1.34837	56	4063	193	18881	Q14324,Q9BY77,Q4JIJ3,Q9UBS8,P49815,Q3SYZ4,Q96BM1,Q96EB6,Q8WVM8,Q99M87,P61161,Q9Y295,P53675,Q8K4M5,Q9H254,P62268,P57768,Q92890,Q60716,P29314,Q16204,Q80U22,Q9BXW4,Q61584,F1QGH9,Q61037,P11171,Q8BU30,Q92574,Q96Q27,P25688,Q8BG60,Q9UM11,Q9BYM8,Q9NZQ3,O60260,Q4U2V3,O43264,O15397,Q3SZV5,Q9WTK0,Q8WVT3,Q11011,Q9UPZ3,P06732,Q3SX44,Q9Y5A7,Q7Z7A4,Q1LXS2,O42248,Q5XJ10,P28072,Q6ZSB9,Q9Z1Z0,O88904,E1BRE2,	0.118506
Cellular component	intracellular organelle	GO:0043229	4	0.00198501	1.11003	225	13197	290	18881	Q13115,O70137,Q7TN37,P28562,O14792,Q9CQ40,Q96PZ0,P70665,Q96FV9,Q9HBH9,Q2TA45,P17431,P02607,Q5RFR6,Q91VT1,Q91W50,Q9UK45,Q5BJI9,P28799,Q15424,Q5R9Y9,Q99KV1,P55036,Q9UI08,P97479,Q9P1Q0,O08565,Q5SWA1,Q8QFP8,Q9D906,Q9CY27,Q9Z1T1,P25975,Q7ZWC4,E7F7X0,Q5R5A0,Q9HAU0,Q7ZUN8,O95696,Q90416,Q9UNL2,P46097,Q16647,Q7TN12,A2BIL7,P58797,Q12968,Q5BLK4,Q92038,Q8BGN8,Q16534,P79126,Q9P241,Q76EJ3,Q9NQX4,Q96F25,Q01459,…	0.0669066		Cellular component	cytoplasmic part	GO:0044444	4	0.031841	1.19185	61	9474	102	18881	Q9NPB8,P58137,O75140,Q68EI3,P62198,Q9D4H8,Q32KH5,B3DIV9,A6QR55,Q5F418,Q58DA0,Q810T5,O14681,Q86VP6,Q8HZJ4,Q6DBY2,F6P3G4,P84652,B2GUZ1,Q4KMA2,Q148G5,Q02318,P60192,P84169,Q8TAT6,Q9JIM5,Q9CTG6,Q12983,Q9Z2P6,P13668,Q9EP89,Q9UNN5,Q9CXF4,Q00872,Q95121,P21566,Q794E4,Q91YE3,Q8WV99,Q68FD5,O35593,Q96BH1,Q501J6,Q9BX70,Q99LS1,Q4KMM3,Q6AXM5,A7YD35,Q6NUQ1,Q9GZT9,Q15008,Q5T4S7,A3KQS4,P30419,P54727,P62193,Q9UPM8,…	0.230847		Cellular component	organelle	GO:0043226	2	0.00928096	1.10566	154	13626	193	18881	Q0V9V9,Q14324,Q9BY77,Q8BZ52,Q5IS59,Q5ZL54,Q9UBS8,P49815,Q6DHS9,A5A6H4,Q9D0P8,P51477,Q8NB12,Q6NYH1,Q8R4Z9,Q96EB6,Q8WVM8,A2BHJ4,Q99M87,P61161,Q91060,E1C1L6,O35144,Q91WC9,Q9Y295,P53675,P31029,Q5R601,Q1LWV7,Q8K4M5,Q9H254,Q96HW7,Q8JH71,Q0MQC6,P62268,Q6P0D5,Q12988,Q3U1J4,P57768,A5A761,Q92890,Q12873,Q9IB83,Q99JX3,Q6P0E5,A0JMQ9,Q5EAC5,P10173,Q60716,P29314,Q9N2I9,Q16204,Q9ERS2,Q641X3,Q1ECW7,P00367,Q9BXW4,…	0.119061
Cellular component	small nuclear ribonucleoprotein complex	GO:0030532	6	0.00343736	4.93234	5	66	290	18881	Q9UK45,P59708,P62311,P57678,Q6P2Q9,	0.103664		Cellular component	nucleoplasm	GO:0005654	6	0.0340355	1.4879	22	2737	102	18881	Q70CQ1,Q9D4H8,Q58DA0,Q810T5,Q6PFD9,Q86VP6,Q4KMA2,Q9Y692,Q8IYD8,Q8TAT6,Q12983,P52756,P22670,Q794E4,P12955,Q501J6,Q6NYA0,Q4KMM3,Q15008,Q5T4S7,P54727,P62193,	0.217146		Cellular component	mitochondrial membrane	GO:0031966	6	0.00980792	2.02604	14	676	193	18881	Q6DHS9,Q8R4Z9,Q0MQC6,A5A761,Q9N2I9,Q9ERS2,Q1ECW7,Q8HXG6,A1L1F1,P23004,Q86UD5,P82013,Q9D0M3,E1BRE2,	0.122327
Cellular component	endomembrane system	GO:0012505	3	0.00525951	1.27858	89	4532	290	18881	Q7TN37,O14792,Q5RFR6,Q91W50,Q5BJI9,P28799,Q99KV1,Q9P1Q0,O08565,Q5SWA1,Q9CY27,Q9Z1T1,P25975,Q5R5A0,Q7ZUN8,Q9UNL2,P46097,Q16647,Q92038,Q8BGN8,Q9P241,Q76EJ3,Q96F25,Q71KT5,Q6GL04,O95477,Q7ZW77,Q2QL79,P35565,H9BW96,P00491,Q6NY89,Q99942,Q6PFM4,A5D7K7,Q3T0L2,P53634,Q02745,Q66I12,Q7ZVC4,P98155,P98157,P63172,Q9BV94,Q7ZU80,O35643,P17706,Q5VWP3,Q86SR1,O46674,Q9NUV7,P59481,Q92685,Q7SYD5,E7EZ53,Q9EQU5,Q5XPI3,…	0.13103		Cellular component	nuclear lumen	GO:0031981	6	0.0356382	1.41971	26	3390	102	18881	Q70CQ1,P62198,Q9D4H8,Q58DA0,Q810T5,Q6PFD9,Q86VP6,Q4KMA2,Q9Y692,Q8IYD8,Q8TAT6,Q7ZWA3,Q12983,P52756,P21566,P22670,Q794E4,P12955,Q501J6,Q6NYA0,Q4KMM3,Q9Z2K0,Q15008,Q5T4S7,P54727,P62193,	0.222913		Cellular component	mitochondrial protein complex	GO:0098798	6	0.01068	2.91406	7	235	193	18881	Q8R4Z9,Q0MQC6,Q9ERS2,Q8HXG6,P23004,Q9D0M3,Q9D773,	0.129603
Cellular component	peptidase complex	GO:1905368	4	0.00538705	3.75617	6	104	290	18881	Q5BJI9,P55036,Q9CX56,Q2KIW6,Q05086,Q4R7L3,	0.128616		Cellular component	vacuolar membrane	GO:0005774	6	0.0425804	2.62192	5	353	102	18881	O75140,P60192,Q9CTG6,Q9Z2P6,Q63486,	0.246966		Cellular component	membrane-bounded organelle	GO:0043227	3	0.014646	1.11846	139	12158	193	18881	Q0V9V9,Q9BY77,Q8BZ52,Q5IS59,Q5ZL54,Q9UBS8,P49815,Q6DHS9,A5A6H4,Q8NB12,Q8R4Z9,Q96EB6,Q8WVM8,A2BHJ4,Q99M87,P61161,E1C1L6,O35144,Q91WC9,Q9Y295,P53675,P31029,Q5R601,Q1LWV7,Q8K4M5,Q9H254,Q96HW7,Q0MQC6,P62268,Q6P0D5,Q12988,Q3U1J4,P57768,A5A761,Q92890,Q12873,Q9IB83,Q99JX3,Q6P0E5,A0JMQ9,Q5EAC5,P10173,Q60716,Q9N2I9,Q9ERS2,Q641X3,Q1ECW7,P00367,Q9BXW4,Q9Z2S7,Q8NDX5,Q503E1,Q9PU53,Q6TXF1,Q61584,A7E3W5,Q8IUG5,…	0.156573
Cellular component	Sm-like protein family complex	GO:0120114	3	0.005939	4.34046	5	75	290	18881	Q9UK45,P59708,P62311,P57678,Q6P2Q9,	0.136122		Cellular component	intracellular organelle lumen	GO:0070013	4	0.0460807	1.34331	30	4134	102	18881	P58137,Q70CQ1,P62198,Q9D4H8,Q58DA0,Q810T5,Q6PFD9,Q86VP6,Q4KMA2,Q148G5,Q02318,Q9Y692,Q8IYD8,Q8TAT6,Q7ZWA3,Q12983,P52756,P21566,P22670,Q794E4,P12955,Q501J6,Q6NYA0,Q4KMM3,Q9Z2K0,Q15008,Q5T4S7,P54727,P62193,Q9UPM8,	0.25789		Cellular component	mitochondrial membrane part	GO:0044455	6	0.0148863	3.02564	6	194	193	18881	Q8R4Z9,Q0MQC6,A5A761,Q9ERS2,Q8HXG6,Q9D0M3,	0.15544
Cellular component	integral component of endoplasmic reticulum membrane	GO:0030176	7	0.00617992	3.23226	7	141	290	18881	Q9CY27,Q71KT5,Q6PFM4,Q7ZU80,Q92685,Q3ZCD7,Q9H6L5,	0.136196		Cellular component	organelle lumen	GO:0043233	3	0.0462109	1.34298	30	4135	102	18881	P58137,Q70CQ1,P62198,Q9D4H8,Q58DA0,Q810T5,Q6PFD9,Q86VP6,Q4KMA2,Q148G5,Q02318,Q9Y692,Q8IYD8,Q8TAT6,Q7ZWA3,Q12983,P52756,P21566,P22670,Q794E4,P12955,Q501J6,Q6NYA0,Q4KMM3,Q9Z2K0,Q15008,Q5T4S7,P54727,P62193,Q9UPM8,	0.25416		Cellular component	mitochondrial matrix	GO:0005759	6	0.0150229	2.35417	9	374	193	18881	Q99M87,P31029,P00367,Q0P5H7,P11179,P04181,P23004,Q9D773,E1BRE2,	0.153302
Cellular component	ribonucleoprotein complex	GO:1990904	3	0.00648029	1.81332	21	754	290	18881	Q9CQ40,P17431,Q9UK45,Q9NWT8,Q6GL04,P59708,B7TWP7,P62311,Q8NI36,P35565,Q5M7V7,P57678,Q9DBU3,O00303,Q4R5D9,Q99973,Q6ZM19,O35841,P51398,Q6P2Q9,Q8NFU3,	0.137526		Cellular component	membrane-enclosed lumen	GO:0031974	2	0.0462109	1.34298	30	4135	102	18881	P58137,Q70CQ1,P62198,Q9D4H8,Q58DA0,Q810T5,Q6PFD9,Q86VP6,Q4KMA2,Q148G5,Q02318,Q9Y692,Q8IYD8,Q8TAT6,Q7ZWA3,Q12983,P52756,P21566,P22670,Q794E4,P12955,Q501J6,Q6NYA0,Q4KMM3,Q9Z2K0,Q15008,Q5T4S7,P54727,P62193,Q9UPM8,	0.25416		Cellular component	organelle envelope	GO:0031967	5	0.0163314	1.67659	20	1167	193	18881	Q6DHS9,Q8R4Z9,Q96EB6,Q5R601,Q0MQC6,A5A761,Q9N2I9,Q9ERS2,Q1ECW7,Q8HXG6,A1L1F1,Q8BG60,Q9UM11,P23004,O15397,Q86UD5,P82013,Q9D0M3,Q5R4I3,E1BRE2,	0.162951
Cellular component	myosin complex	GO:0016459	6	0.00738178	4.12069	5	79	290	18881	P02607,P97479,Q9NQX4,Q91Z83,Q6PIF6,	0.151063		Biological process	protein catabolic process	GO:0030163	6	0	6.04111	30	885	94	16752	Q9JHW0,Q6NZ09,Q70CQ1,P62198,Q9D4H8,B3DIV9,A6QR55,Q5F418,Q58DA0,Q810T5,F6P3G4,B2GUZ1,Q4KMA2,P84169,Q8TAT6,Q9CTG6,Q12983,Q9UNN5,Q91YE3,Q0IIF7,Q8WV99,O35593,Q9GZT9,Q9Z2K0,Q15008,Q5T4S7,P54727,P62193,Q9Y263,Q91W67,	0		Cellular component	envelope	GO:0031975	3	0.0163314	1.67659	20	1167	193	18881	Q6DHS9,Q8R4Z9,Q96EB6,Q5R601,Q0MQC6,A5A761,Q9N2I9,Q9ERS2,Q1ECW7,Q8HXG6,A1L1F1,Q8BG60,Q9UM11,P23004,O15397,Q86UD5,P82013,Q9D0M3,Q5R4I3,E1BRE2,	0.162951
Cellular component	proteasome complex	GO:0000502	6	0.00818764	4.01894	5	81	290	18881	P55036,Q9CX56,Q2KIW6,Q05086,Q4R7L3,	0.156384		Biological process	cellular protein catabolic process	GO:0044257	7	1.51323e-13	6.10318	25	730	94	16752	Q9JHW0,Q6NZ09,Q70CQ1,P62198,Q9D4H8,B3DIV9,A6QR55,Q58DA0,Q810T5,F6P3G4,B2GUZ1,Q4KMA2,P84169,Q8TAT6,Q9CTG6,Q12983,Q9UNN5,Q0IIF7,Q8WV99,O35593,Q15008,Q5T4S7,P54727,Q9Y263,Q91W67,	1.24539e-10		Cellular component	nucleus	GO:0005634	6	0.0269542	1.18206	88	7283	193	18881	Q9BY77,Q8BZ52,Q5ZL54,Q9UBS8,P49815,A5A6H4,Q8NB12,Q96EB6,A2BHJ4,Q99M87,P61161,O35144,Q91WC9,Q9Y295,Q5R601,Q8K4M5,Q9H254,Q96HW7,Q6P0D5,Q12988,Q3U1J4,Q92890,Q12873,Q9IB83,A0JMQ9,Q5EAC5,Q60716,Q9ERS2,Q9Z2S7,Q8NDX5,Q503E1,Q9PU53,Q61584,Q8IUG5,Q06547,F1QGH9,Q61037,Q6GML7,Q32KY3,Q96FN4,Q1PS67,P11171,Q6P877,Q92574,Q1JQE0,A1L1F1,Q8BG60,P11179,P43305,O35878,P28024,Q9UM11,Q6PFR5,Q9BTC8,Q9NZQ3,P04181,P17130,…	0.212324
Cellular component	intrinsic component of endoplasmic reticulum membrane	GO:0031227	6	0.00856913	3.03832	7	150	290	18881	Q9CY27,Q71KT5,Q6PFM4,Q7ZU80,Q92685,Q3ZCD7,Q9H6L5,	0.158391		Biological process	organonitrogen compound catabolic process	GO:1901565	5	1.80966e-13	4.60383	31	1200	94	16752	Q9JHW0,Q6NZ09,Q70CQ1,P62198,Q9D4H8,B3DIV9,A6QR55,Q5F418,Q58DA0,Q810T5,F6P3G4,B2GUZ1,Q4KMA2,Q148G5,P84169,Q8TAT6,Q9CTG6,Q12983,Q9UNN5,Q91YE3,Q0IIF7,Q8WV99,O35593,Q9GZT9,Q9Z2K0,Q15008,Q5T4S7,P54727,P62193,Q9Y263,Q91W67,	9.92902e-11		Cellular component	transferase complex	GO:1990234	4	0.0296514	1.75591	14	780	193	18881	Q9UBS8,Q5BJJ6,Q8K4M5,Q5ZLD3,Q3U1J4,Q8NDX5,Q1PS67,Q96Q27,P11179,Q9BYM8,O60260,Q14094,Q6PBN5,Q9JHG1,	0.225652
Cellular component	endopeptidase complex	GO:1905369	5	0.00861258	3.96993	5	82	290	18881	P55036,Q9CX56,Q2KIW6,Q05086,Q4R7L3,	0.154219		Biological process	ubiquitin-dependent protein catabolic process	GO:0006511	9	1.10756e-12	6.63398	22	591	94	16752	Q6NZ09,Q70CQ1,P62198,Q9D4H8,B3DIV9,A6QR55,Q58DA0,Q810T5,F6P3G4,B2GUZ1,Q4KMA2,P84169,Q8TAT6,Q9UNN5,Q0IIF7,Q8WV99,O35593,Q15008,Q5T4S7,P54727,Q9Y263,Q91W67,	4.5576e-10		Cellular component	cytoskeletal part	GO:0044430	5	0.0373667	1.45233	25	1684	193	18881	Q14324,Q9D0P8,Q6NYH1,Q99M87,P61161,Q91060,P53675,Q9H254,Q8JH71,Q12873,Q9BXW4,Q8CI12,Q8IUG5,Q9DAZ9,Q9NZQ3,Q9UPY8,O43264,P16053,Q3SX44,Q7Z7A4,Q9QZB7,Q0VC71,O75956,O88904,Q9R2C1,	0.258118
Cellular component	late endosome	GO:0005770	8	0.00961397	2.39364	10	272	290	18881	P28799,O08565,P25975,Q5R5A0,H9BW96,Q7ZVC4,P01131,A8T677,Q5R9T2,Q8WWZ7,	0.157394		Biological process	modification-dependent protein catabolic process	GO:0019941	8	1.26621e-12	6.58938	22	595	94	16752	Q6NZ09,Q70CQ1,P62198,Q9D4H8,B3DIV9,A6QR55,Q58DA0,Q810T5,F6P3G4,B2GUZ1,Q4KMA2,P84169,Q8TAT6,Q9UNN5,Q0IIF7,Q8WV99,O35593,Q15008,Q5T4S7,P54727,Q9Y263,Q91W67,	4.16836e-10		Cellular component	microtubule cytoskeleton	GO:0015630	7	0.0449092	1.5016	20	1303	193	18881	Q9D0P8,Q6NYH1,Q91060,P53675,Q8JH71,Q12873,Q9BXW4,Q8CI12,Q9DAZ9,Q9UPY8,O43264,Q3SX44,Q7Z7A4,Q9QZB7,Q0VC71,Q5XJ10,O75956,Q6ZSB9,O88904,Q9R2C1,	0.288061
Cellular component	organelle	GO:0043226	2	0.0102228	1.08464	227	13626	290	18881	Q13115,O70137,Q7TN37,P28562,O14792,Q9CQ40,Q96PZ0,P70665,Q96FV9,Q9HBH9,Q2TA45,P17431,P02607,Q5RFR6,Q91VT1,Q91W50,Q9UK45,Q5BJI9,P28799,Q15424,Q5R9Y9,Q99KV1,P55036,Q9UI08,P97479,Q9P1Q0,O08565,Q5SWA1,Q8QFP8,Q9D906,Q9CY27,Q9Z1T1,P25975,Q7ZWC4,E7F7X0,Q5R5A0,Q9HAU0,Q7ZUN8,O95696,Q90416,Q9UNL2,P46097,Q16647,Q7TN12,A2BIL7,P58797,Q12968,Q5BLK4,Q92038,Q8BGN8,Q16534,P79126,Q9P241,Q76EJ3,Q9NQX4,Q96F25,Q01459,…	0.150196		Biological process	modification-dependent macromolecule catabolic process	GO:0043632	7	1.76326e-12	6.48046	22	605	94	16752	Q6NZ09,Q70CQ1,P62198,Q9D4H8,B3DIV9,A6QR55,Q58DA0,Q810T5,F6P3G4,B2GUZ1,Q4KMA2,P84169,Q8TAT6,Q9UNN5,Q0IIF7,Q8WV99,O35593,Q15008,Q5T4S7,P54727,Q9Y263,Q91W67,	4.8372e-10		Cellular component	cytoskeleton	GO:0005856	6	0.0480504	1.34762	32	2323	193	18881	Q14324,Q9D0P8,Q6NYH1,Q99M87,P61161,Q91060,P53675,Q9H254,Q8JH71,Q12873,Q16204,Q9BXW4,Q8CI12,Q8IUG5,Q61037,P11171,Q92574,Q9DAZ9,Q9EPC6,Q9NZQ3,Q9UPY8,O43264,P16053,Q3SX44,Q7Z7A4,Q9QZB7,Q0VC71,Q5XJ10,O75956,Q6ZSB9,O88904,Q9R2C1,	0.295543
Cellular component	endoplasmic reticulum lumen	GO:0005788	6	0.0104125	2.68482	8	194	290	18881	Q99KV1,Q3T0L2,P53634,Q9BV94,Q7ZUW2,Q6GQB9,Q802F3,Q8R4U2,	0.14916		Biological process	macromolecule catabolic process	GO:0009057	5	3.11751e-12	4.2874	30	1247	94	16752	Q9JHW0,Q6NZ09,Q70CQ1,P62198,Q9D4H8,B3DIV9,A6QR55,Q5F418,Q58DA0,Q810T5,F6P3G4,B2GUZ1,Q4KMA2,P84169,Q8TAT6,Q9CTG6,Q12983,Q9UNN5,Q91YE3,Q0IIF7,Q8WV99,O35593,Q9GZT9,Q9Z2K0,Q15008,Q5T4S7,P54727,P62193,Q9Y263,Q91W67,	7.33059e-10		Biological process	cellular amino acid metabolic process	GO:0006520	7	4.27834e-06	4.70034	13	286	162	16752	Q3SYZ4,P31029,Q60716,P00367,Q0P5H7,Q8BU30,P11179,P04181,P06732,Q3SX44,A8E657,Q32LQ4,P28072,	0.0130832
Cellular component	clathrin-coated pit	GO:0005905	3	0.0229945	3.10033	5	105	290	18881	P98155,P98157,P01131,A6H7I5,O95782,	0.248601		Biological process	proteolysis involved in cellular protein catabolic process	GO:0051603	7	3.39262e-12	5.90619	23	694	94	16752	Q9JHW0,Q6NZ09,Q70CQ1,P62198,Q9D4H8,B3DIV9,A6QR55,Q58DA0,Q810T5,F6P3G4,B2GUZ1,Q4KMA2,P84169,Q8TAT6,Q9UNN5,Q0IIF7,Q8WV99,O35593,Q15008,Q5T4S7,P54727,Q9Y263,Q91W67,	6.98031e-10		Biological process	positive regulation of macroautophagy	GO:0016239	9	5.07053e-06	13.4879	6	46	162	16752	P49815,Q96EB6,Q61037,Q92574,O60260,P35283,	0.00775284
Cellular component	intracellular organelle part	GO:0044446	4	0.0289342	1.12357	150	8692	290	18881	Q13115,Q7TN37,O14792,Q9CQ40,Q96FV9,Q9HBH9,P02607,Q5RFR6,Q91VT1,Q91W50,Q9UK45,Q5BJI9,P28799,Q15424,Q5R9Y9,Q99KV1,P55036,P97479,Q9P1Q0,Q8QFP8,Q9D906,Q9CY27,Q9Z1T1,E7F7X0,Q5R5A0,Q9HAU0,Q7ZUN8,O95696,Q9UNL2,P46097,Q16647,Q12968,Q5BLK4,Q92038,Q8BGN8,P79126,Q9P241,Q76EJ3,Q9NQX4,Q96F25,Q9NWT8,Q71KT5,Q32S26,Q6GL04,Q96GD3,Q91Z83,P59708,O95477,Q7ZW77,Q7SZS1,Q6AY04,P62311,Q5E9S2,Q8NI36,Q2QL79,P35565,Q6PIF6,…	0.301442		Biological process	catabolic process	GO:0009056	3	1.21062e-11	3.04247	40	2343	94	16752	Q9NPB8,Q9JHW0,P58137,Q6NZ09,Q70CQ1,P62198,Q9D4H8,B3DIV9,A6QR55,Q5F418,Q58DA0,Q810T5,O14681,F6P3G4,B2GUZ1,Q4KMA2,Q148G5,Q02318,P60192,P84169,Q8TAT6,Q9CTG6,Q12983,Q9Z2P6,Q9UNN5,Q91YE3,Q0IIF7,Q8WV99,P12955,Q68FD5,O35593,Q9GZT9,Q9Z2K0,Q15008,Q5T4S7,P54727,P62193,Q63486,Q9Y263,Q91W67,	2.21409e-09		Biological process	organonitrogen compound catabolic process	GO:1901565	5	1.14464e-05	2.41284	28	1200	162	16752	Q9UBS8,Q96EB6,P31029,Q8K4M5,Q3U1J4,Q92890,A0JMQ9,Q9ERS2,Q641X3,P00367,F1QGH9,Q6P877,P11179,Q9UM11,Q9BYM8,P04181,O60260,Q9WTK0,Q11011,Q3SX44,Q5PQY6,Q9Y5A7,A8E657,Q32LQ4,Q6P9L4,Q6PBN5,P35283,P28072,	0.0116677
Cellular component	lysosomal membrane	GO:0005765	8	0.0331702	2.04882	9	286	290	18881	P28799,P97479,Q5R5A0,H9BW96,Q99J59,Q07075,P98155,O95782,Q8WWZ7,	0.306557		Biological process	proteolysis	GO:0006508	6	9.7105e-11	3.86839	29	1336	94	16752	Q9JHW0,Q6NZ09,Q70CQ1,P62198,Q9D4H8,B3DIV9,A6QR55,Q58DA0,Q810T5,F6P3G4,B2GUZ1,Q4KMA2,P84169,Q8TAT6,Q9CTG6,Q7ZWA3,Q9EP89,Q9UNN5,Q95121,Q0IIF7,Q8WV99,P12955,O35593,Q15008,Q5T4S7,A3KQS4,P54727,Q9Y263,Q91W67,	1.59835e-08		Biological process	cellular catabolic process	GO:0044248	4	2.76502e-05	1.96966	38	1995	162	16752	Q9UBS8,P49815,Q96EB6,E1C1L6,Q91WC9,P31029,Q8K4M5,Q3U1J4,Q92890,A0JMQ9,Q641X3,P00367,Q9BXW4,Q61584,F1QGH9,Q61037,Q6DG88,Q6P877,Q92574,P11179,Q9UM11,Q9BYM8,P04181,O60260,Q9WTK0,Q8CIF6,Q11011,Q3SX44,Q5PQY6,Q9Y5A7,A8E657,P0C1S9,Q32LQ4,Q6P9L4,Q7ZVL2,Q6PBN5,P35283,P28072,	0.0211386
Cellular component	integral component of organelle membrane	GO:0031301	5	0.0336555	1.95516	10	333	290	18881	Q9CY27,P46097,Q8BGN8,Q71KT5,Q6PFM4,B1AUE5,Q7ZU80,Q92685,Q3ZCD7,Q9H6L5,	0.306105		Biological process	cellular macromolecule catabolic process	GO:0044265	6	2.87043e-10	4.31299	25	1033	94	16752	Q9JHW0,Q6NZ09,Q70CQ1,P62198,Q9D4H8,B3DIV9,A6QR55,Q58DA0,Q810T5,F6P3G4,B2GUZ1,Q4KMA2,P84169,Q8TAT6,Q9CTG6,Q12983,Q9UNN5,Q0IIF7,Q8WV99,O35593,Q15008,Q5T4S7,P54727,Q9Y263,Q91W67,	4.29521e-08		Biological process	regulation of macroautophagy	GO:0016241	8	3.76101e-05	7.61949	7	95	162	16752	P49815,Q96EB6,Q61037,Q92574,O60260,Q9WTK0,P35283,	0.0230023
Cellular component	lytic vacuole membrane	GO:0098852	7	0.0357528	2.02056	9	290	290	18881	P28799,P97479,Q5R5A0,H9BW96,Q99J59,Q07075,P98155,O95782,Q8WWZ7,	0.320099		Biological process	organic substance catabolic process	GO:1901575	4	5.1751e-10	3.10571	34	1951	94	16752	Q9NPB8,Q9JHW0,P58137,Q6NZ09,Q70CQ1,P62198,Q9D4H8,B3DIV9,A6QR55,Q5F418,Q58DA0,Q810T5,F6P3G4,B2GUZ1,Q4KMA2,Q148G5,Q02318,P84169,Q8TAT6,Q9CTG6,Q12983,Q9UNN5,Q91YE3,Q0IIF7,Q8WV99,O35593,Q9GZT9,Q9Z2K0,Q15008,Q5T4S7,P54727,P62193,Q9Y263,Q91W67,	7.09851e-08		Biological process	positive regulation of catabolic process	GO:0009896	6	7.79626e-05	3.56577	13	377	162	16752	Q9UBS8,P49815,Q96EB6,E1C1L6,Q3U1J4,Q9ERS2,Q61037,Q92574,Q9UM11,O60260,Q9WTK0,Q9Y5A7,P35283,	0.0397349
Cellular component	organelle envelope	GO:0031967	5	0.0366239	1.45054	26	1167	290	18881	Q91W50,Q96F25,Q9NWT8,Q71KT5,Q6AY04,Q80U23,Q99942,Q9CYF5,P0CB94,Q9JIQ3,Q7ZVC4,P60603,A2PYL6,Q5VWP3,Q5XPI3,Q8C9X6,P35465,P59017,Q08499,Q810Q5,P51398,Q02369,Q8IZJ6,P19367,Q3ZBF8,Q9QZU4,	0.322853		Biological process	cellular catabolic process	GO:0044248	4	3.96288e-09	2.94788	33	1995	94	16752	Q9NPB8,Q9JHW0,P58137,Q6NZ09,Q70CQ1,P62198,Q9D4H8,B3DIV9,A6QR55,Q58DA0,Q810T5,O14681,F6P3G4,B2GUZ1,Q4KMA2,Q148G5,P60192,P84169,Q8TAT6,Q9CTG6,Q12983,Q9Z2P6,Q9UNN5,Q0IIF7,Q8WV99,Q68FD5,O35593,Q15008,Q5T4S7,P54727,Q63486,Q9Y263,Q91W67,	5.01762e-07		Biological process	alpha-amino acid catabolic process	GO:1901606	9	0.000115705	7.85373	6	79	162	16752	P31029,P00367,P11179,P04181,Q3SX44,A8E657,	0.039314
Cellular component	envelope	GO:0031975	3	0.0366239	1.45054	26	1167	290	18881	Q91W50,Q96F25,Q9NWT8,Q71KT5,Q6AY04,Q80U23,Q99942,Q9CYF5,P0CB94,Q9JIQ3,Q7ZVC4,P60603,A2PYL6,Q5VWP3,Q5XPI3,Q8C9X6,P35465,P59017,Q08499,Q810Q5,P51398,Q02369,Q8IZJ6,P19367,Q3ZBF8,Q9QZU4,	0.322853		Biological process	proteasomal protein catabolic process	GO:0010498	8	9.03474e-08	5.92632	14	421	94	16752	Q9JHW0,P62198,Q9D4H8,B3DIV9,Q58DA0,Q810T5,Q4KMA2,Q8TAT6,Q9UNN5,Q8WV99,O35593,Q15008,P54727,Q9Y263,	1.06223e-05		Biological process	alpha-amino acid metabolic process	GO:1901605	8	0.00013378	4.70034	9	198	162	16752	P31029,Q60716,P00367,P11179,P04181,P06732,Q3SX44,A8E657,Q32LQ4,	0.0409098
Biological process	organonitrogen compound catabolic process	GO:1901565	5	9.73936e-05	1.94039	36	1200	259	16752	P55036,Q9D906,P25975,Q5R5A0,Q01459,Q6GL04,Q5E9N4,P16930,Q6MFZ5,H9BW96,P00491,Q99942,P81401,P53634,Q07075,Q2KIW6,P98155,O00308,Q9BV94,F1RCR6,Q6A4J8,P25785,P01131,Q08499,A7Z064,Q3T0Q0,A8T677,O95196,Q5T447,Q05086,Q9YI98,Q8IZJ6,O95782,Q3U487,Q4R7L3,Q9XSB8,	0.122196		Biological process	proteasome-mediated ubiquitin-dependent protein catabolic process	GO:0043161	10	9.87218e-08	6.47141	13	358	94	16752	P62198,Q9D4H8,B3DIV9,Q58DA0,Q810T5,Q4KMA2,Q8TAT6,Q9UNN5,Q8WV99,O35593,Q15008,P54727,Q9Y263,	1.08331e-05		Biological process	organonitrogen compound metabolic process	GO:1901564	4	0.000137851	1.40799	79	5802	162	16752	Q9Y4K4,Q8N2S1,Q9UBS8,P49815,Q3SYZ4,Q96BM1,Q8R4Z9,Q96EB6,A2BHJ4,Q99M87,Q8HYP5,E1C1L6,Q9Y295,Q8K296,P31029,Q9N2D0,Q8K4M5,Q5ZLD3,Q9H254,P62268,Q3U1J4,Q61592,Q92890,Q9DCZ1,A0JMQ9,Q60716,P29314,Q9ERS2,Q641X3,P00367,Q6TXF1,Q61584,Q6GL44,F1QGH9,Q61037,Q0P5H7,Q6P877,Q8BU30,Q92574,Q96Q27,P25688,Q1JQE0,Q7TNK0,P11179,Q08BW0,Q9UM11,F1Q575,Q9BYM8,Q9BTC8,P04181,O60260,P23004,Q9UPY8,Q4U2V3,Q9WTK0,Q11011,Q4PR21,…	0.0383225
Biological process	regulation of plasma lipoprotein particle levels	GO:0097006	4	0.000160974	7.32221	6	53	259	16752	Q5R5A0,O95477,P98155,P01131,O95782,Q8WWZ7,	0.151477		Biological process	regulation of RNA splicing	GO:0043484	8	7.14357e-07	10.8832	8	131	94	16752	Q6PFD9,Q7ZWA3,P52756,A4IGK4,Q9HAZ1,Q794E4,Q501J6,Q6NYA0,	7.34895e-05		Biological process	intrinsic apoptotic signaling pathway by p53 class mediator	GO:0072332	8	0.000143158	9.94302	5	52	162	16752	Q96EB6,Q1JQE0,O60260,Q9WTK0,O88904,	0.0364815
Biological process	fatty acid biosynthetic process	GO:0006633	9	0.000169031	4.54778	9	128	259	16752	Q9CY27,Q16647,Q92038,Q6GQN8,Q28559,Q8N9I5,Q3ZCD7,A5A6M2,Q04791,	0.127247		Biological process	protein metabolic process	GO:0019538	5	1.20726e-06	1.80523	50	4936	94	16752	Q9JHW0,P58137,Q6NZ09,Q70CQ1,Q68EI3,P62198,Q9D4H8,B3DIV9,A6QR55,Q5F418,Q58DA0,Q810T5,Q86VP6,Q6DBY2,F6P3G4,B2GUZ1,Q4KMA2,P60192,P84169,Q80UG8,Q8TAT6,Q9CTG6,Q7ZWA3,Q12983,Q803A7,Q9EP89,Q8VHS6,Q9UNN5,Q95121,Q91YE3,Q4VBT5,Q0IIF7,Q8WV99,Q5ZMM5,P12955,O35593,Q96BH1,Q4KMM3,Q7YR76,Q9GZT9,Q9Z2K0,Q15008,Q5T4S7,A3KQS4,P30419,P54727,P62193,P47809,Q9Y263,Q91W67,	0.000116891		Biological process	macroautophagy	GO:0016236	6	0.000180263	4.5178	9	206	162	16752	P49815,Q96EB6,Q9BXW4,Q61037,Q6DG88,Q92574,O60260,Q9WTK0,P35283,	0.0424034
Biological process	macromolecule catabolic process	GO:0009057	5	0.000207794	1.86725	36	1247	259	16752	P17431,Q9UK45,P55036,Q9D906,P25975,Q7ZWC4,Q5R5A0,Q01459,Q6GL04,B7TWP7,P62311,Q6MFZ5,O00115,H9BW96,Q99942,P81401,P53634,Q2KIW6,P98155,O00308,Q9BV94,F1RCR6,Q6A4J8,P25785,Q4R5D9,P01131,A7Z064,A8T677,P35615,O95196,Q5T447,Q05086,Q9YI98,O95782,Q3U487,Q4R7L3,	0.130356		Biological process	organonitrogen compound metabolic process	GO:1901564	4	4.86821e-06	1.65865	54	5802	94	16752	Q9JHW0,P58137,Q6NZ09,Q70CQ1,Q68EI3,P62198,Q9D4H8,B3DIV9,A6QR55,Q5F418,Q6PEI7,Q58DA0,Q810T5,Q86VP6,Q6DBY2,F6P3G4,B2GUZ1,Q4KMA2,Q148G5,P60192,P84169,Q80UG8,Q8TAT6,Q9CTG6,Q7ZWA3,Q12983,Q803A7,Q9EP89,Q8VHS6,Q9UNN5,Q95121,Q91YE3,Q4VBT5,Q0IIF7,Q6NYL5,Q8WV99,Q5ZMM5,P12955,Q68FD5,O35593,Q96BH1,Q4KMM3,Q7YR76,Q9GZT9,Q9Z2K0,Q15008,Q5T4S7,A3KQS4,P30419,P54727,P62193,P47809,Q9Y263,Q91W67,	0.000445171		Biological process	catabolic process	GO:0009056	3	0.000187525	1.76538	40	2343	162	16752	Q9UBS8,P49815,Q96EB6,E1C1L6,Q91WC9,P31029,Q8K4M5,Q3U1J4,Q92890,A0JMQ9,Q9ERS2,Q641X3,P00367,Q9BXW4,Q61584,F1QGH9,Q61037,Q6DG88,Q6P877,Q92574,P11179,Q9UM11,Q9BYM8,P04181,O60260,Q9WTK0,Q8CIF6,Q11011,Q3SX44,Q5PQY6,Q9Y5A7,A8E657,P0C1S9,Q32LQ4,Q6P9L4,Q7ZVL2,Q6PBN5,P35283,Q5XJ10,P28072,	0.0409608
Biological process	monocarboxylic acid biosynthetic process	GO:0072330	8	0.000420769	3.67497	10	176	259	16752	Q9CY27,Q16647,Q92038,Q6GQN8,Q28559,Q8N9I5,Q3ZCD7,O95196,A5A6M2,Q04791,	0.197972		Biological process	protein deubiquitination	GO:0016579	10	8.02493e-06	7.87681	8	181	94	16752	Q70CQ1,A6QR55,B2GUZ1,Q0IIF7,O35593,Q15008,A3KQS4,P54727,	0.000695212		Biological process	response to tumor necrosis factor	GO:0034612	6	0.00023131	4.36933	9	213	162	16752	Q96EB6,Q8HYP5,Q61592,Q9BYM8,O60260,Q15063,Q9Y5A7,P28072,O88904,	0.0471563
Biological process	metabolic process	GO:0008152	2	0.000605188	1.16195	182	10131	259	16752	Q13115,O70137,Q7TN37,P28562,O14792,P70541,Q96PZ0,Q96FV9,Q90YM8,Q9HBH9,P17431,P45452,Q91VT1,Q9UK45,Q5BJI9,P28799,Q15424,Q99KV1,P55036,O08565,Q5SWA1,Q8QFP8,Q9D906,Q9CY27,P25975,Q7ZWC4,Q5R5A0,P54996,O95696,Q90416,Q16647,Q7TN12,A2BIL7,P58797,Q12968,Q5BLK4,Q92038,O94808,Q16534,P79126,Q76EJ3,Q96F25,Q01459,Q9NWT8,Q71KT5,Q32S26,Q6GL04,Q5E9N4,Q96GD3,Q91Z83,O15042,P59708,O95477,Q7SZS1,P16930,B7TWP7,P62311,…	0.253103		Biological process	regulation of protein catabolic process	GO:0042176	7	1.13313e-05	5.62185	10	317	94	16752	B3DIV9,Q5F418,Q4KMA2,Q9CTG6,Q9UNN5,Q91YE3,O35593,Q9GZT9,Q9Z2K0,P54727,	0.000932567		Biological process	cellular protein catabolic process	GO:0044257	7	0.000251947	2.54977	18	730	162	16752	Q9UBS8,Q96EB6,Q8K4M5,Q3U1J4,Q92890,A0JMQ9,F1QGH9,Q6P877,Q9UM11,Q9BYM8,O60260,Q9WTK0,Q5PQY6,Q9Y5A7,Q6P9L4,Q6PBN5,P35283,P28072,	0.0481533
Biological process	organic substance catabolic process	GO:1901575	4	0.000730035	1.5913	48	1951	259	16752	P17431,Q9UK45,P55036,Q9D906,P25975,Q7ZWC4,Q5R5A0,Q01459,Q6GL04,Q5E9N4,P16930,B7TWP7,P62311,Q6MFZ5,O00115,H9BW96,P00491,Q99942,Q17QL1,P81401,P53634,Q07075,Q2KIW6,P98155,O00308,Q9BV94,F1RCR6,A2PYL6,Q6A4J8,P25785,Q4R5D9,P01131,Q08499,A7Z064,Q3T0Q0,A8T677,P35615,O95196,Q5T447,Q05086,Q9YI98,Q8IZJ6,P19367,O95782,Q3U487,Q9QZU4,Q4R7L3,Q9XSB8,	0.274785		Biological process	protein modification by small protein removal	GO:0070646	9	1.66e-05	7.12851	8	200	94	16752	Q70CQ1,A6QR55,B2GUZ1,Q0IIF7,O35593,Q15008,A3KQS4,P54727,	0.00130113		Biological process	cellular amino acid catabolic process	GO:0009063	8	0.000252259	6.81807	6	91	162	16752	P31029,P00367,P11179,P04181,Q3SX44,A8E657,	0.045377
Biological process	protein N-linked glycosylation	GO:0006487	9	0.000923033	5.31613	6	73	259	16752	O94808,Q96F25,Q6GL04,Q02745,Q92685,Q80UM7,	0.289525		Biological process	regulation of mRNA splicing, via spliceosome	GO:0048024	10	2.45237e-05	10.3813	6	103	94	16752	Q6PFD9,Q7ZWA3,P52756,A4IGK4,Q501J6,Q6NYA0,	0.00183482		Biological process	carboxylic acid metabolic process	GO:0019752	6	0.000275317	2.38266	20	868	162	16752	Q3SYZ4,Q96EB6,E1C1L6,Q91WC9,P31029,P10173,Q60716,P00367,Q0P5H7,Q8BU30,P11179,P04181,Q9WTK0,P06732,Q3SX44,A8E657,P0C1S9,Q32LQ4,Q5XJ10,P28072,	0.0467733
Biological process	drug catabolic process	GO:0042737	5	0.00122338	4.31197	7	105	259	16752	Q01459,Q5E9N4,P16930,Q17QL1,Q90487,Q64462,Q8IZJ6,	0.306988		Biological process	RNA splicing	GO:0008380	9	2.85536e-05	4.55893	11	430	94	16752	Q70CQ1,A6QR55,Q6PFD9,B2GUZ1,Q7ZWA3,P52756,A4IGK4,Q9HAZ1,Q794E4,Q501J6,Q6NYA0,	0.00204344		Biological process	small molecule metabolic process	GO:0044281	3	0.000284155	1.89304	32	1748	162	16752	Q3SYZ4,Q5BJJ6,Q8R4Z9,Q96EB6,Q91ZJ5,E1C1L6,Q91WC9,P31029,Q3U1J4,A5A761,Q9DCZ1,P10173,Q60716,P00367,Q0P5H7,Q8BU30,P25688,P11179,F1Q575,P04181,O60260,Q9WTK0,P06732,Q9D0M3,Q3SX44,A8E657,P0C1S9,Q32LQ4,Q5XJ10,P28072,Q9R2C1,E1BRE2,	0.0362061
Biological process	protein catabolic process	GO:0030163	6	0.00129449	1.90019	26	885	259	16752	P55036,Q9D906,P25975,Q5R5A0,Q6GL04,Q6MFZ5,H9BW96,Q99942,P81401,P53634,Q2KIW6,P98155,O00308,Q9BV94,F1RCR6,Q6A4J8,P25785,P01131,A7Z064,A8T677,Q5T447,Q05086,Q9YI98,O95782,Q3U487,Q4R7L3,	0.304528		Biological process	RNA splicing, via transesterification reactions with bulged adenosine as nucleophile	GO:0000377	11	6.54167e-05	5.12433	9	313	94	16752	Q70CQ1,A6QR55,Q6PFD9,B2GUZ1,Q7ZWA3,P52756,A4IGK4,Q501J6,Q6NYA0,	0.0044865		Biological process	positive regulation of autophagy	GO:0010508	8	0.00039801	6.26712	6	99	162	16752	P49815,Q96EB6,Q61037,Q92574,O60260,P35283,	0.0450783
Biological process	regulation of protein catabolic process	GO:0042176	7	0.00136387	2.65247	13	317	259	16752	Q9D906,Q5R5A0,Q6MFZ5,H9BW96,P81401,P53634,O00308,Q9BV94,Q6A4J8,P25785,P01131,A7Z064,Q9YI98,	0.301976		Biological process	mRNA splicing, via spliceosome	GO:0000398	12	6.54167e-05	5.12433	9	313	94	16752	Q70CQ1,A6QR55,Q6PFD9,B2GUZ1,Q7ZWA3,P52756,A4IGK4,Q501J6,Q6NYA0,	0.0044865		Biological process	proteolysis involved in cellular protein catabolic process	GO:0051603	7	0.000406213	2.53303	17	694	162	16752	Q9UBS8,Q96EB6,Q8K4M5,Q3U1J4,Q92890,A0JMQ9,F1QGH9,Q6P877,Q9UM11,Q9BYM8,O60260,Q9WTK0,Q5PQY6,Q9Y5A7,Q6P9L4,Q6PBN5,P28072,	0.0443642
Biological process	cellular macromolecule catabolic process	GO:0044265	6	0.00137282	1.81579	29	1033	259	16752	P17431,Q9UK45,P55036,Q9D906,P25975,Q7ZWC4,Q5R5A0,Q6GL04,B7TWP7,P62311,Q6MFZ5,O00115,Q99942,P81401,P53634,Q2KIW6,P98155,O00308,Q9BV94,F1RCR6,Q6A4J8,Q4R5D9,P01131,A8T677,P35615,Q5T447,Q05086,O95782,Q3U487,	0.287071		Biological process	RNA splicing, via transesterification reactions	GO:0000375	10	7.03862e-05	5.07568	9	316	94	16752	Q70CQ1,A6QR55,Q6PFD9,B2GUZ1,Q7ZWA3,P52756,A4IGK4,Q501J6,Q6NYA0,	0.00445599		Biological process	intracellular protein transport	GO:0006886	9	0.000416867	2.19591	22	1036	162	16752	Q9BY77,P49815,Q9D0P8,Q6NYH1,O35144,P53675,Q8K4M5,Q61592,P57768,Q92890,Q9ERS2,Q61037,Q92574,Q8BG60,O60260,P23004,O15397,O14972,Q5PQY6,Q05519,P35283,Q9Z1Z0,	0.043958
Biological process	catabolic process	GO:0009056	3	0.00149645	1.49069	54	2343	259	16752	P17431,P45452,Q9UK45,P55036,Q9D906,P25975,Q7ZWC4,Q5R5A0,Q01459,Q6GL04,Q5E9N4,P16930,B7TWP7,P62311,Q6MFZ5,O00115,H9BW96,P00491,Q99942,Q17QL1,P81401,P53634,Q07075,Q2KIW6,P98155,O00308,Q9BV94,F1RCR6,A2PYL6,P41246,Q6A4J8,P25785,Q8BYH7,Q4R5D9,P01131,Q6PFS7,Q08499,A7Z064,Q3T0Q0,Q90487,A8T677,P35615,Q64462,O95196,Q5T447,Q05086,Q9YI98,Q8IZJ6,P19367,O95782,Q3U487,Q9QZU4,Q4R7L3,Q9XSB8,	0.244898		Biological process	regulation of alternative mRNA splicing, via spliceosome	GO:0000381	11	7.17713e-05	11.5723	5	77	94	16752	Q7ZWA3,P52756,A4IGK4,Q501J6,Q6NYA0,	0.00437539		Biological process	organic substance catabolic process	GO:1901575	4	0.000442611	1.80208	34	1951	162	16752	Q9UBS8,Q96EB6,E1C1L6,Q91WC9,P31029,Q8K4M5,Q3U1J4,Q92890,A0JMQ9,Q9ERS2,Q641X3,P00367,Q61584,F1QGH9,Q6P877,P11179,Q9UM11,Q9BYM8,P04181,O60260,Q9WTK0,Q8CIF6,Q11011,Q3SX44,Q5PQY6,Q9Y5A7,A8E657,P0C1S9,Q32LQ4,Q6P9L4,Q6PBN5,P35283,Q5XJ10,P28072,	0.0451169
Biological process	organic substance metabolic process	GO:0071704	3	0.00250271	1.14986	172	9675	259	16752	Q13115,O70137,Q7TN37,P28562,O14792,P70541,Q96PZ0,Q96FV9,Q90YM8,Q9HBH9,P17431,P45452,Q91VT1,Q9UK45,Q5BJI9,P28799,Q15424,Q99KV1,P55036,Q5SWA1,Q8QFP8,Q9D906,Q9CY27,P25975,Q7ZWC4,Q5R5A0,P54996,O95696,Q90416,Q16647,Q7TN12,A2BIL7,P58797,Q12968,Q5BLK4,Q92038,O94808,Q16534,P79126,Q76EJ3,Q96F25,Q01459,Q9NWT8,Q71KT5,Q32S26,Q6GL04,Q5E9N4,Q96GD3,O15042,P59708,O95477,Q7SZS1,P16930,B7TWP7,P62311,Q5E9S2,Q8NI36,…	0.376808		Biological process	regulation of mRNA processing	GO:0050684	9	0.000121002	7.80494	6	137	94	16752	Q6PFD9,Q7ZWA3,P52756,A4IGK4,Q501J6,Q6NYA0,	0.00711318		Biological process	proteolysis	GO:0006508	6	0.000464185	2.01242	26	1336	162	16752	Q8N2S1,Q9UBS8,Q96EB6,Q99M87,Q9N2D0,Q8K4M5,Q3U1J4,Q61592,Q92890,A0JMQ9,Q9ERS2,Q6GL44,F1QGH9,Q6P877,Q08BW0,Q9UM11,Q9BYM8,O60260,P23004,Q9WTK0,Q11011,Q5PQY6,Q9Y5A7,Q6P9L4,Q6PBN5,P28072,	0.0457896
Biological process	small molecule biosynthetic process	GO:0044283	4	0.00336039	1.99823	19	615	259	16752	Q9CY27,Q16647,Q92038,Q71KT5,Q8QG61,P00491,Q6GQN8,Q28559,Q8N9I5,Q0VCR7,P17706,Q08499,Q3ZCD7,A7Z064,O88822,O95196,B0UXP9,A5A6M2,Q04791,	0.48648		Biological process	cellular protein metabolic process	GO:0044267	6	0.000121924	1.67636	42	4465	94	16752	Q9JHW0,Q6NZ09,Q70CQ1,Q68EI3,P62198,Q9D4H8,B3DIV9,A6QR55,Q58DA0,Q810T5,Q86VP6,Q6DBY2,F6P3G4,B2GUZ1,Q4KMA2,P84169,Q80UG8,Q8TAT6,Q9CTG6,Q12983,Q803A7,Q8VHS6,Q9UNN5,Q95121,Q91YE3,Q4VBT5,Q0IIF7,Q8WV99,Q5ZMM5,O35593,Q96BH1,Q4KMM3,Q7YR76,Q9GZT9,Q15008,Q5T4S7,A3KQS4,P30419,P54727,P47809,Q9Y263,Q91W67,	0.00692023		Biological process	cellular response to tumor necrosis factor	GO:0071356	7	0.000585145	4.28632	8	193	162	16752	Q96EB6,Q8HYP5,Q61592,Q9BYM8,O60260,Q15063,P28072,O88904,	0.0511249
Biological process	mRNA metabolic process	GO:0016071	8	0.00350893	1.87724	22	758	259	16752	Q96PZ0,Q96FV9,P17431,Q9UK45,Q99KV1,P55036,Q7ZWC4,Q9NWT8,O15042,P59708,B7TWP7,P62311,Q4KMD7,P81401,P57678,Q9EPU4,B1H1X4,Q4R5D9,Q9D856,P35615,Q6P2Q9,Q7ZT82,	0.440254		Biological process	alternative mRNA splicing, via spliceosome	GO:0000380	13	0.000135569	10.1257	5	88	94	16752	Q7ZWA3,P52756,A4IGK4,Q501J6,Q6NYA0,	0.0074382		Biological process	ubiquitin-dependent protein catabolic process	GO:0006511	9	0.000625083	2.62455	15	591	162	16752	Q9UBS8,Q96EB6,Q8K4M5,Q3U1J4,Q92890,A0JMQ9,F1QGH9,Q6P877,Q9UM11,Q9BYM8,O60260,Q9Y5A7,Q6P9L4,Q6PBN5,P28072,	0.0530973
Biological process	carbohydrate derivative metabolic process	GO:1901135	4	0.00364266	1.71824	28	1054	259	16752	O14792,P54996,O94808,Q76EJ3,Q96F25,Q01459,Q6GL04,Q5E9N4,P04047,P00491,Q99942,Q17QL1,Q28559,Q02745,Q9BV94,A2PYL6,Q86SR1,Q05438,Q92685,O02740,Q08499,A7Z064,Q6GQB9,O95196,Q80UM7,B0UXP9,Q8K3X2,P19367,	0.442289		Biological process	cellular protein-containing complex assembly	GO:0034622	6	0.000145285	2.95707	15	904	94	16752	Q9WV32,Q6NZ09,P62198,A6QR55,Q6PFD9,Q86VP6,F6P3G4,B2GUZ1,Q9Z2P6,P13668,P52756,A4IGK4,Q00872,Q68FD5,P54727,	0.00771417		Biological process	modification-dependent protein catabolic process	GO:0019941	8	0.000669813	2.60691	15	595	162	16752	Q9UBS8,Q96EB6,Q8K4M5,Q3U1J4,Q92890,A0JMQ9,F1QGH9,Q6P877,Q9UM11,Q9BYM8,O60260,Q9Y5A7,Q6P9L4,Q6PBN5,P28072,	0.0553592
Biological process	nitrogen compound metabolic process	GO:0006807	3	0.00372247	1.16357	155	8616	259	16752	Q13115,O70137,Q7TN37,P28562,O14792,P70541,Q96PZ0,Q96FV9,Q90YM8,Q9HBH9,P17431,P45452,Q91VT1,Q9UK45,Q5BJI9,P28799,Q15424,Q99KV1,P55036,Q5SWA1,Q8QFP8,Q9D906,P25975,Q7ZWC4,Q5R5A0,O95696,Q90416,Q16647,Q7TN12,A2BIL7,Q12968,Q5BLK4,O94808,Q16534,P79126,Q76EJ3,Q96F25,Q01459,Q9NWT8,Q32S26,Q6GL04,Q5E9N4,O15042,P59708,O95477,Q7SZS1,P16930,B7TWP7,P62311,Q5E9S2,Q8NI36,Q9JJV2,P04047,Q9PW70,Q8QG61,Q6MFZ5,O00115,…	0.437856		Biological process	protein modification by small protein conjugation or removal	GO:0070647	8	0.000249285	2.81389	15	950	94	16752	Q70CQ1,Q9D4H8,B3DIV9,A6QR55,Q86VP6,B2GUZ1,Q8VHS6,Q4VBT5,Q0IIF7,O35593,Q96BH1,Q15008,A3KQS4,P54727,Q9Y263,	0.0113978		Biological process	nitrogen compound transport	GO:0071705	5	0.000726078	1.69972	37	2251	162	16752	Q9BY77,Q8N2S1,P49815,Q6DHS9,A5A6H4,Q9D0P8,Q6NYH1,Q8WVM8,O35144,P53675,Q8K4M5,Q61592,P57768,A5A761,Q92890,Q9ERS2,Q1ECW7,P00367,Q61037,Q6DG88,Q92574,Q8BG60,Q4R4C9,P51643,O60260,P23004,O43264,O15397,Q86UD5,Q8CIF6,O14972,Q5PQY6,Q15063,Q05519,P35283,Q9Z1Z0,Q9R2C1,	0.0569319
Biological process	vesicle budding from membrane	GO:0006900	6	0.00401082	4.75585	5	68	259	16752	Q9Z1T1,Q5R5A0,P53634,Q7SYD5,A6H7I5,	0.444022		Biological process	regulation of catabolic process	GO:0009894	5	0.000347442	3.01662	13	768	94	16752	B3DIV9,Q5F418,Q4KMA2,Q9CTG6,Q12983,Q9UNN5,Q91YE3,O35593,Q9GZT9,Q9Z2K0,Q15008,P54727,Q63486,	0.0150497		Biological process	proteasome-mediated ubiquitin-dependent protein catabolic process	GO:0043161	10	0.00073532	3.17732	11	358	162	16752	Q9UBS8,Q96EB6,Q8K4M5,Q3U1J4,Q92890,Q9UM11,Q9BYM8,O60260,Q9Y5A7,Q6PBN5,P28072,	0.0562153
Biological process	carboxylic acid biosynthetic process	GO:0046394	7	0.00421831	2.55009	11	279	259	16752	Q9CY27,Q16647,Q92038,Q6GQN8,Q28559,Q8N9I5,Q0VCR7,Q3ZCD7,O95196,A5A6M2,Q04791,	0.45365		Biological process	nitrogen compound metabolic process	GO:0006807	3	0.000356122	1.34446	65	8616	94	16752	Q9JHW0,P58137,Q6NZ09,Q70CQ1,Q68EI3,P62198,Q9D4H8,B3DIV9,A6QR55,Q5F418,Q6PEI7,Q58DA0,Q6NV18,Q810T5,Q6PFD9,Q86VP6,Q6DBY2,F6P3G4,B2GUZ1,Q4KMA2,Q148G5,P60192,P84169,Q80UG8,Q9Y692,Q8IYD8,Q8TAT6,Q9CTG6,Q7ZWA3,Q12983,Q803A7,Q9EP89,Q8VHS6,Q9UNN5,P52756,A4IGK4,Q95121,P22670,Q9HAZ1,Q794E4,Q91YE3,Q4VBT5,Q0IIF7,Q6NYL5,Q8WV99,Q5ZMM5,P12955,Q68FD5,O35593,Q96BH1,Q501J6,Q6NYA0,Q4KMM3,Q7YR76,Q9GZT9,Q9Z2K0,Q15008,…	0.0150302		Biological process	oxoacid metabolic process	GO:0043436	5	0.000756792	2.20016	20	940	162	16752	Q3SYZ4,Q96EB6,E1C1L6,Q91WC9,P31029,P10173,Q60716,P00367,Q0P5H7,Q8BU30,P11179,P04181,Q9WTK0,P06732,Q3SX44,A8E657,P0C1S9,Q32LQ4,Q5XJ10,P28072,	0.0564456
Biological process	organic acid biosynthetic process	GO:0016053	5	0.00421831	2.55009	11	279	259	16752	Q9CY27,Q16647,Q92038,Q6GQN8,Q28559,Q8N9I5,Q0VCR7,Q3ZCD7,O95196,A5A6M2,Q04791,	0.45365		Biological process	primary metabolic process	GO:0044238	3	0.000364623	1.31866	68	9190	94	16752	Q9NPB8,Q9JHW0,P58137,Q6NZ09,Q70CQ1,Q68EI3,P62198,Q9D4H8,B3DIV9,A6QR55,Q5F418,Q6PEI7,Q58DA0,Q6NV18,Q810T5,Q6PFD9,Q86VP6,Q6DBY2,F6P3G4,B2GUZ1,Q4KMA2,Q148G5,Q02318,P60192,P84169,Q80UG8,Q9Y692,Q8IYD8,Q8TAT6,Q9CTG6,Q7ZWA3,Q12983,Q803A7,Q9EP89,Q8VHS6,Q9UNN5,P52756,A4IGK4,Q95121,P22670,Q9HAZ1,Q794E4,Q91YE3,Q4VBT5,Q0IIF7,Q6NYL5,Q8WV99,Q5ZMM5,P12955,Q68FD5,O35593,Q96BH1,Q501J6,Q6NYA0,Q4KMM3,Q6AXM5,Q7YR76,…	0.0150042		Biological process	TOR signaling	GO:0031929	7	0.00076671	5.53968	6	112	162	16752	P49815,Q96EB6,Q1LWV7,Q61592,Q61037,Q92574,	0.0558238
Biological process	cellular metabolic process	GO:0044237	3	0.00538493	1.13901	168	9540	259	16752	Q13115,O70137,Q7TN37,P28562,O14792,P70541,Q96PZ0,Q96FV9,Q90YM8,Q9HBH9,P17431,P45452,Q91VT1,Q9UK45,Q5BJI9,P28799,Q15424,Q99KV1,P55036,Q5SWA1,Q8QFP8,Q9D906,Q9CY27,P25975,Q7ZWC4,Q5R5A0,P54996,O95696,Q90416,Q16647,Q7TN12,A2BIL7,Q12968,Q5BLK4,Q92038,O94808,Q16534,P79126,Q76EJ3,Q96F25,Q01459,Q9NWT8,Q32S26,Q6GL04,Q5E9N4,O15042,P59708,O95477,Q7SZS1,P16930,B7TWP7,P62311,Q5E9S2,Q8NI36,Q9JJV2,P04047,Q2QL79,…	0.460656		Biological process	macromolecule metabolic process	GO:0043170	4	0.000445335	1.36158	62	8115	94	16752	Q9JHW0,P58137,Q6NZ09,Q70CQ1,Q68EI3,P62198,Q9D4H8,B3DIV9,A6QR55,Q5F418,Q58DA0,Q6NV18,Q810T5,Q6PFD9,Q86VP6,Q6DBY2,F6P3G4,B2GUZ1,Q4KMA2,P60192,P84169,Q80UG8,Q9Y692,Q8IYD8,Q8TAT6,Q9CTG6,Q7ZWA3,Q12983,Q803A7,Q9EP89,Q8VHS6,Q9UNN5,P52756,A4IGK4,Q95121,P22670,Q9HAZ1,Q794E4,Q91YE3,Q4VBT5,Q0IIF7,Q8WV99,Q5ZMM5,P12955,Q68FD5,O35593,Q96BH1,Q501J6,Q6NYA0,Q4KMM3,Q7YR76,Q9GZT9,Q9Z2K0,Q15008,Q5T4S7,A3KQS4,P30419,…	0.0178786		Biological process	cellular protein metabolic process	GO:0044267	6	0.000773909	1.43589	62	4465	162	16752	Q9Y4K4,Q9UBS8,P49815,Q3SYZ4,Q96BM1,Q96EB6,A2BHJ4,Q99M87,Q8HYP5,E1C1L6,Q9Y295,Q8K296,Q9N2D0,Q8K4M5,Q5ZLD3,Q9H254,P62268,Q3U1J4,Q61592,Q92890,A0JMQ9,Q60716,P29314,Q9ERS2,Q6TXF1,Q61584,Q6GL44,F1QGH9,Q61037,Q0P5H7,Q6P877,Q8BU30,Q92574,Q96Q27,Q1JQE0,Q08BW0,Q9UM11,Q9BYM8,Q9BTC8,O60260,P23004,Q9UPY8,Q4U2V3,Q9WTK0,Q4PR21,Q5PQY6,Q14094,Q9Y5A7,Q7Z7A4,Q6P9L4,Q0VC71,Q6PBN5,O42248,P35283,O75293,Q5XJ10,P28072,…	0.0550375
Biological process	mitochondrial membrane organization	GO:0007006	6	0.00575274	4.37024	5	74	259	16752	Q6AY04,P60603,P63172,A2PYL6,P34932,	0.481185		Biological process	metabolic process	GO:0008152	2	0.000698082	1.26654	72	10131	94	16752	Q9NPB8,Q9JHW0,P58137,Q6NZ09,Q70CQ1,Q68EI3,P62198,Q9D4H8,B3DIV9,A6QR55,Q5F418,Q6PEI7,Q58DA0,Q6NV18,Q810T5,O14681,Q6PFD9,Q86VP6,Q6DBY2,F6P3G4,B2GUZ1,Q4KMA2,Q148G5,Q02318,P60192,P84169,Q80UG8,Q9Y692,Q8IYD8,Q8TAT6,Q9CTG6,Q7ZWA3,Q12983,Q9Z2P6,Q803A7,Q9EP89,Q8VHS6,Q9UNN5,P52756,A4IGK4,Q95121,P22670,Q9HAZ1,Q794E4,Q91YE3,Q4VBT5,Q0IIF7,Q6NYL5,Q8WV99,Q5ZMM5,P12955,Q68FD5,O35593,Q96BH1,Q501J6,Q6NYA0,Q99LS1,…	0.0244477		Biological process	modification-dependent macromolecule catabolic process	GO:0043632	7	0.000793753	2.56382	15	605	162	16752	Q9UBS8,Q96EB6,Q8K4M5,Q3U1J4,Q92890,A0JMQ9,F1QGH9,Q6P877,Q9UM11,Q9BYM8,O60260,Q9Y5A7,Q6P9L4,Q6PBN5,P28072,	0.0551659
Biological process	cellular catabolic process	GO:0044248	4	0.0058295	1.45894	45	1995	259	16752	P17431,Q9UK45,P55036,Q9D906,P25975,Q7ZWC4,Q5R5A0,Q01459,Q6GL04,Q5E9N4,P16930,B7TWP7,P62311,Q6MFZ5,O00115,P00491,Q99942,Q17QL1,P81401,P53634,Q07075,Q2KIW6,P98155,O00308,Q9BV94,F1RCR6,A2PYL6,Q6A4J8,P25785,Q8BYH7,Q4R5D9,P01131,Q6PFS7,Q08499,Q90487,A8T677,P35615,Q64462,O95196,Q5T447,Q05086,Q8IZJ6,O95782,Q3U487,Q9XSB8,	0.45713		Biological process	regulation of mRNA metabolic process	GO:1903311	8	0.000793595	4.63751	7	269	94	16752	Q6PFD9,Q7ZWA3,P52756,A4IGK4,Q501J6,Q6NYA0,Q15008,	0.0272137		Biological process	proteasomal protein catabolic process	GO:0010498	8	0.000820374	2.94748	12	421	162	16752	Q9UBS8,Q96EB6,Q8K4M5,Q3U1J4,Q92890,Q9UM11,Q9BYM8,O60260,Q9WTK0,Q9Y5A7,Q6PBN5,P28072,	0.055749
Biological process	striated muscle contraction	GO:0006941	6	0.00686656	3.16613	7	143	259	16752	Q7TN37,O08565,Q91Z83,O15061,O46674,Q08499,Q9WTW3,	0.469922		Biological process	mRNA processing	GO:0006397	9	0.000852425	3.31867	10	537	94	16752	Q70CQ1,A6QR55,Q6PFD9,B2GUZ1,Q7ZWA3,P52756,A4IGK4,Q794E4,Q501J6,Q6NYA0,	0.0286345		Biological process	positive regulation of cellular catabolic process	GO:0031331	7	0.000842651	3.35738	10	308	162	16752	Q9UBS8,P49815,Q96EB6,E1C1L6,Q61037,Q92574,O60260,Q9WTK0,Q9Y5A7,P35283,	0.0560179
Biological process	response to topologically incorrect protein	GO:0035966	5	0.00852635	3.03864	7	149	259	16752	Q5SWA1,Q6GL04,Q99942,Q9BV94,P17706,P34932,Q6GQB9,	0.509415		Biological process	macroautophagy	GO:0016236	6	0.00106615	5.19066	6	206	94	16752	O14681,P60192,Q9CTG6,Q12983,Q9Z2P6,Q9Y263,	0.0350978		Biological process	organic acid metabolic process	GO:0006082	4	0.000907877	2.16787	20	954	162	16752	Q3SYZ4,Q96EB6,E1C1L6,Q91WC9,P31029,P10173,Q60716,P00367,Q0P5H7,Q8BU30,P11179,P04181,Q9WTK0,P06732,Q3SX44,A8E657,P0C1S9,Q32LQ4,Q5XJ10,P28072,	0.0578393
Biological process	membrane organization	GO:0061024	4	0.00944602	1.84506	18	631	259	16752	Q9D906,Q9Z1T1,Q5R5A0,P46097,O95477,Q6AY04,Q80U23,P53634,Q7ZVC4,P60603,P63172,A2PYL6,O46674,Q7SYD5,P34932,A5A6M2,A6H7I5,O95782,	0.555544		Biological process	cellular amino acid metabolic process	GO:0006520	7	0.0011339	4.36185	7	286	94	16752	Q6PEI7,Q148G5,Q91YE3,Q6NYL5,P12955,Q9GZT9,Q15008,	0.0358924		Biological process	cellular metabolic process	GO:0044237	3	0.000922489	1.21401	112	9540	162	16752	Q9BY77,Q9Y4K4,A0JMF1,Q9UBS8,P49815,A5A6H4,Q3SYZ4,Q96BM1,Q8NB12,Q5BJJ6,Q8R4Z9,Q96EB6,A2BHJ4,Q99M87,Q91ZJ5,Q8HYP5,P61161,E1C1L6,O35144,Q91WC9,Q9Y295,Q8K296,P31029,Q9N2D0,Q8K4M5,Q5ZLD3,Q9H254,Q96HW7,P62268,Q6P0D5,Q3U1J4,Q61592,A5A761,Q92890,Q12873,Q9DCZ1,A0JMQ9,Q5EAC5,P10173,Q60716,P29314,Q9ERS2,Q641X3,P00367,Q9BXW4,Q9Z2S7,Q503E1,Q9PU53,Q6TXF1,Q61584,Q06547,Q6GL44,F1QGH9,Q61037,Q6GML7,Q32KY3,Q0P5H7,…	0.0542494
Biological process	cholesterol metabolic process	GO:0008203	7	0.00945889	2.97866	7	152	259	16752	Q71KT5,O95477,P98155,P01131,A7Z064,O88822,A8T677,	0.547742		Biological process	cellular metabolic process	GO:0044237	3	0.00145456	1.27028	68	9540	94	16752	Q9NPB8,Q9JHW0,P58137,Q6NZ09,Q70CQ1,Q68EI3,P62198,Q9D4H8,B3DIV9,A6QR55,Q6PEI7,Q58DA0,Q6NV18,Q810T5,O14681,Q6PFD9,Q86VP6,Q6DBY2,F6P3G4,B2GUZ1,Q4KMA2,Q148G5,Q02318,P60192,P84169,Q80UG8,Q9Y692,Q8IYD8,Q8TAT6,Q9CTG6,Q7ZWA3,Q12983,Q9Z2P6,Q803A7,Q8VHS6,Q9UNN5,P52756,A4IGK4,Q95121,P22670,Q9HAZ1,Q794E4,Q91YE3,Q4VBT5,Q0IIF7,Q6NYL5,Q8WV99,Q5ZMM5,P12955,Q68FD5,O35593,Q96BH1,Q501J6,Q6NYA0,Q99LS1,Q4KMM3,Q6AXM5,…	0.0420037		Biological process	protein catabolic process	GO:0030163	6	0.000927302	2.22005	19	885	162	16752	Q9UBS8,Q96EB6,Q8K4M5,Q3U1J4,Q92890,A0JMQ9,Q9ERS2,F1QGH9,Q6P877,Q9UM11,Q9BYM8,O60260,Q9WTK0,Q5PQY6,Q9Y5A7,Q6P9L4,Q6PBN5,P35283,P28072,	0.0535036
Biological process	positive regulation of protein catabolic process	GO:0045732	8	0.00955669	2.72335	8	190	259	16752	Q9D906,H9BW96,P81401,P53634,O00308,Q9BV94,P01131,Q9YI98,	0.545021		Biological process	striated muscle tissue development	GO:0014706	6	0.00161555	3.637	8	392	94	16752	Q9NPB8,B3DIV9,Q00872,P21566,Q91YE3,Q7YR76,Q9GZT9,P47809,	0.0458481		Biological process	organelle organization	GO:0006996	4	0.00106482	1.49325	52	3601	162	16752	Q14324,A0JMF1,Q9D0P8,Q8NB12,Q6NYH1,Q8R4Z9,Q96EB6,Q8WVM8,Q99M87,Q8HYP5,P61161,O35144,Q9Y295,Q9H254,Q0P4A7,Q3U1J4,Q12873,Q99JX3,A0JMQ9,Q9ERS2,Q641X3,Q9BXW4,Q8CI12,Q9PU53,Q06547,Q8HXG6,Q1PS67,P11171,Q6DG88,Q92574,Q1JQE0,Q9EPC6,Q9UM11,Q9BTC8,Q9NZQ3,O60260,P23004,Q9UPY8,Q4U2V3,O43264,Q9WTK0,Q8WVT3,Q9UPZ3,Q5PQY6,Q14094,Q6P9L4,Q0VC71,Q5XJ10,Q7SXE4,O75956,O15230,Q9Z1Z0,	0.0592042
Biological process	cellular protein catabolic process	GO:0044257	7	0.00972354	1.77204	20	730	259	16752	P55036,Q9D906,P25975,Q5R5A0,Q6GL04,Q6MFZ5,Q99942,P53634,Q2KIW6,P98155,O00308,Q9BV94,F1RCR6,Q6A4J8,P01131,A8T677,Q5T447,Q05086,O95782,Q3U487,	0.54626		Biological process	protein-containing complex subunit organization	GO:0043933	4	0.00180298	2.00352	20	1779	94	16752	Q9WV32,Q6NZ09,P62198,A6QR55,Q6PFD9,Q86VP6,F6P3G4,B2GUZ1,P60192,Q7ZWA3,Q12983,Q9Z2P6,P13668,Q9UNN5,P52756,A4IGK4,Q00872,P21566,Q68FD5,P54727,	0.0503		Biological process	intracellular transport	GO:0046907	5	0.00107434	1.84538	28	1569	162	16752	Q9BY77,P49815,Q9D0P8,Q6NYH1,Q8WVM8,P61161,O35144,P53675,Q8K4M5,Q9H254,Q61592,P57768,Q92890,Q9ERS2,Q61037,Q92574,Q8BG60,O60260,P23004,O43264,O15397,Q8WVT3,O14972,Q9D0M3,Q5PQY6,Q05519,P35283,Q9Z1Z0,	0.0586668
Biological process	primary metabolic process	GO:0044238	3	0.0099193	1.13312	161	9190	259	16752	Q13115,O70137,Q7TN37,P28562,O14792,P70541,Q96PZ0,Q96FV9,Q90YM8,Q9HBH9,P17431,P45452,Q91VT1,Q9UK45,Q5BJI9,P28799,Q15424,Q99KV1,P55036,Q5SWA1,Q8QFP8,Q9D906,Q9CY27,P25975,Q7ZWC4,Q5R5A0,P54996,O95696,Q90416,Q16647,Q7TN12,A2BIL7,Q12968,Q5BLK4,Q92038,O94808,Q16534,P79126,Q96F25,Q9NWT8,Q71KT5,Q32S26,Q6GL04,Q5E9N4,O15042,P59708,O95477,Q7SZS1,P16930,B7TWP7,P62311,Q5E9S2,Q8NI36,Q9JJV2,P04047,Q9PW70,Q8QG61,…	0.533375		Biological process	muscle tissue development	GO:0060537	5	0.00201219	3.51158	8	406	94	16752	Q9NPB8,B3DIV9,Q00872,P21566,Q91YE3,Q7YR76,Q9GZT9,P47809,	0.0534205		Biological process	nitrogen compound metabolic process	GO:0006807	3	0.00114932	1.23618	103	8616	162	16752	Q9BY77,Q9Y4K4,A0JMF1,Q8N2S1,Q9UBS8,P49815,A5A6H4,Q3SYZ4,Q96BM1,Q8NB12,Q8R4Z9,Q96EB6,A2BHJ4,Q99M87,Q91ZJ5,Q8HYP5,P61161,E1C1L6,O35144,Q9Y295,Q8K296,P31029,Q9N2D0,Q8K4M5,Q5ZLD3,Q9H254,Q96HW7,P62268,Q6P0D5,Q3U1J4,Q61592,Q92890,Q12873,Q9DCZ1,A0JMQ9,Q5EAC5,Q60716,P29314,Q9ERS2,Q641X3,P00367,Q9Z2S7,Q503E1,Q9PU53,Q6TXF1,Q61584,Q06547,Q6GL44,F1QGH9,Q61037,Q32KY3,Q0P5H7,Q1PS67,Q6P877,Q8BU30,Q92574,Q96Q27,…	0.0616597
Biological process	vesicle organization	GO:0016050	5	0.0102112	2.36921	10	273	259	16752	P97479,Q9Z1T1,Q5R5A0,P46097,O95477,Q80U23,P53634,Q7SYD5,A5A6M2,A6H7I5,	0.541337		Biological process	organic substance metabolic process	GO:0071704	3	0.00238693	1.25255	68	9675	94	16752	Q9NPB8,Q9JHW0,P58137,Q6NZ09,Q70CQ1,Q68EI3,P62198,Q9D4H8,B3DIV9,A6QR55,Q5F418,Q6PEI7,Q58DA0,Q6NV18,Q810T5,Q6PFD9,Q86VP6,Q6DBY2,F6P3G4,B2GUZ1,Q4KMA2,Q148G5,Q02318,P60192,P84169,Q80UG8,Q9Y692,Q8IYD8,Q8TAT6,Q9CTG6,Q7ZWA3,Q12983,Q803A7,Q9EP89,Q8VHS6,Q9UNN5,P52756,A4IGK4,Q95121,P22670,Q9HAZ1,Q794E4,Q91YE3,Q4VBT5,Q0IIF7,Q6NYL5,Q8WV99,Q5ZMM5,P12955,Q68FD5,O35593,Q96BH1,Q501J6,Q6NYA0,Q4KMM3,Q6AXM5,Q7YR76,…	0.0623634		Biological process	primary metabolic process	GO:0044238	3	0.00140565	1.21523	108	9190	162	16752	Q9BY77,Q9Y4K4,A0JMF1,Q8N2S1,Q9UBS8,P49815,A5A6H4,Q3SYZ4,Q96BM1,Q8NB12,Q8R4Z9,Q96EB6,A2BHJ4,Q99M87,Q91ZJ5,Q8HYP5,P61161,E1C1L6,O35144,Q91WC9,Q9Y295,Q8K296,P31029,Q9N2D0,Q8K4M5,Q5ZLD3,Q9H254,Q96HW7,P62268,Q6P0D5,Q3U1J4,Q61592,Q92890,Q12873,Q9DCZ1,A0JMQ9,Q5EAC5,P10173,Q60716,P29314,Q9ERS2,Q641X3,P00367,Q9Z2S7,Q503E1,Q9PU53,Q6TXF1,Q61584,Q06547,Q6GL44,F1QGH9,Q61037,Q32KY3,Q0P5H7,Q1PS67,Q6P877,Q8BU30,…	0.0704668
Biological process	negative regulation of protein catabolic process	GO:0042177	8	0.011234	3.71721	5	87	259	16752	Q5R5A0,Q6MFZ5,Q6A4J8,P25785,A7Z064,	0.571418		Biological process	process utilizing autophagic mechanism	GO:0061919	3	0.00286764	3.31559	8	430	94	16752	O14681,P60192,Q9CTG6,Q12983,Q9Z2P6,Q68FD5,Q63486,Q9Y263,	0.0715171		Biological process	protein deubiquitination	GO:0016579	10	0.00191505	3.99918	7	181	162	16752	Q92890,A0JMQ9,Q6GL44,Q08BW0,O60260,Q6P9L4,P28072,	0.0900958
Biological process	establishment of protein localization to mitochondrion	GO:0072655	8	0.011234	3.71721	5	87	259	16752	Q6AY04,P60603,A2PYL6,P34932,P19367,	0.571418		Biological process	autophagy	GO:0006914	5	0.00286764	3.31559	8	430	94	16752	O14681,P60192,Q9CTG6,Q12983,Q9Z2P6,Q68FD5,Q63486,Q9Y263,	0.0715171		Biological process	peptide transport	GO:0015833	7	0.00192676	1.69174	32	1956	162	16752	Q9BY77,Q8N2S1,P49815,Q9D0P8,Q6NYH1,Q8WVM8,O35144,P53675,Q8K4M5,Q61592,P57768,Q92890,Q9ERS2,P00367,Q61037,Q6DG88,Q92574,Q8BG60,Q4R4C9,P51643,O60260,P23004,O43264,O15397,Q86UD5,O14972,Q5PQY6,Q15063,Q05519,P35283,Q9Z1Z0,Q9R2C1,	0.0892733
Biological process	peptide metabolic process	GO:0006518	6	0.0115156	1.77332	19	693	259	16752	P70541,Q96PZ0,Q90YM8,Q9HBH9,P17431,Q5BJI9,Q9NWT8,Q9PW80,Q9CYF5,Q5M7V7,Q07075,O00303,P62630,P97608,Q4R5D9,P51398,P62282,Q9XSB8,P08478,	0.570324		Biological process	regulation of cellular protein catabolic process	GO:1903362	8	0.00327997	5.00598	5	178	94	16752	B3DIV9,Q4KMA2,Q9CTG6,O35593,P54727,	0.0782438		Biological process	regulation of TOR signaling	GO:0032006	8	0.00198721	5.61997	5	92	162	16752	P49815,Q96EB6,Q61592,Q61037,Q92574,	0.0906998
Biological process	secondary alcohol metabolic process	GO:1902652	6	0.0119223	2.84753	7	159	259	16752	Q71KT5,O95477,P98155,P01131,A7Z064,O88822,A8T677,	0.582797		Biological process	mRNA metabolic process	GO:0016071	8	0.00341863	2.5862	11	758	94	16752	Q70CQ1,A6QR55,Q6PFD9,B2GUZ1,Q7ZWA3,P52756,A4IGK4,Q794E4,Q501J6,Q6NYA0,Q15008,	0.0803866		Biological process	tumor necrosis factor-mediated signaling pathway	GO:0033209	8	0.00208399	5.55954	5	93	162	16752	Q61592,Q9BYM8,O60260,P28072,O88904,	0.0937181
Biological process	small molecule metabolic process	GO:0044281	3	0.0121676	1.44308	39	1748	259	16752	P55036,Q9CY27,P54996,Q16647,Q92038,O94808,Q76EJ3,Q71KT5,Q5E9N4,O95477,P16930,P04047,Q8QG61,P00491,Q6GQN8,Q17QL1,Q28559,Q02745,P98155,Q8N9I5,Q0VCR7,A2PYL6,P17706,O02740,P01131,Q08499,Q3ZCD7,A7Z064,O88822,A8T677,O95196,B0UXP9,A5A6M2,Q04791,P43346,Q8IZJ6,Q8K3X2,Q28C88,P19367,	0.545224		Biological process	alpha-amino acid metabolic process	GO:1901605	8	0.00514849	4.50032	5	198	94	16752	Q6PEI7,Q148G5,Q91YE3,Q6NYL5,Q9GZT9,	0.111505		Biological process	amide transport	GO:0042886	6	0.00217743	1.67886	32	1971	162	16752	Q9BY77,Q8N2S1,P49815,Q9D0P8,Q6NYH1,Q8WVM8,O35144,P53675,Q8K4M5,Q61592,P57768,Q92890,Q9ERS2,P00367,Q61037,Q6DG88,Q92574,Q8BG60,Q4R4C9,P51643,O60260,P23004,O43264,O15397,Q86UD5,O14972,Q5PQY6,Q15063,Q05519,P35283,Q9Z1Z0,Q9R2C1,	0.096501
Biological process	nucleobase-containing small molecule metabolic process	GO:0055086	6	0.0123912	1.87138	16	553	259	16752	Q16647,O94808,Q5E9N4,P04047,P00491,Q17QL1,Q28559,Q0VCR7,A2PYL6,O02740,Q08499,A7Z064,B0UXP9,P43346,Q8K3X2,P19367,	0.54871		Biological process	response to virus	GO:0009615	6	0.00536957	4.45532	5	200	94	16752	Q68EI3,Q8TAT6,Q12983,P13668,Q501J6,	0.114783		Biological process	cellular response to nutrient levels	GO:0031669	6	0.00217828	3.49055	8	237	162	16752	Q8R4Z9,Q96EB6,Q8K296,Q61592,Q9BXW4,Q92574,Q1JQE0,Q15063,	0.0951599
Biological process	regulation of muscle adaptation	GO:0043502	7	0.0128766	3.59331	5	90	259	16752	Q91Z83,Q5VWP3,O46674,P46939,P35465,	0.563575		Biological process	protein-containing complex assembly	GO:0065003	5	0.00541414	1.95207	17	1552	94	16752	Q9WV32,Q6NZ09,P62198,A6QR55,Q6PFD9,Q86VP6,F6P3G4,B2GUZ1,Q7ZWA3,Q9Z2P6,P13668,Q9UNN5,P52756,A4IGK4,Q00872,Q68FD5,P54727,	0.114252		Biological process	cellular macromolecule catabolic process	GO:0044265	6	0.00234269	2.00208	20	1033	162	16752	Q9UBS8,Q96EB6,Q8K4M5,Q3U1J4,Q92890,A0JMQ9,Q61584,F1QGH9,Q6P877,Q9UM11,Q9BYM8,O60260,Q9WTK0,Q8CIF6,Q5PQY6,Q9Y5A7,Q6P9L4,Q6PBN5,P35283,P28072,	0.0994992
Biological process	protein localization to mitochondrion	GO:0070585	7	0.0128766	3.59331	5	90	259	16752	Q6AY04,P60603,A2PYL6,P34932,P19367,	0.563575		Biological process	protein ubiquitination	GO:0016567	10	0.0066135	2.49948	10	713	94	16752	Q9D4H8,B3DIV9,A6QR55,Q86VP6,B2GUZ1,Q8VHS6,Q4VBT5,Q96BH1,Q15008,Q9Y263,	0.115807		Biological process	negative regulation of DNA-binding transcription factor activity	GO:0043433	12	0.00241079	4.43175	6	140	162	16752	Q96EB6,Q99M87,Q8K4M5,Q61592,Q9BYM8,Q9WTK0,	0.100989
Biological process	RNA 3'-end processing	GO:0031123	9	0.0146743	3.47739	5	93	259	16752	Q96FV9,P17431,Q5BLK4,Q4KMD7,Q9EPU4,	0.606969		Biological process	cardiac muscle tissue development	GO:0048738	7	0.00724667	4.14448	5	215	94	16752	Q00872,Q91YE3,Q7YR76,Q9GZT9,P47809,	0.12425		Biological process	positive regulation of protein catabolic process	GO:0045732	8	0.00251719	3.80975	7	190	162	16752	Q9UBS8,Q3U1J4,Q9ERS2,Q9UM11,O60260,Q9WTK0,Q9Y5A7,	0.102634
Biological process	sterol metabolic process	GO:0016125	6	0.014819	2.72745	7	166	259	16752	Q71KT5,O95477,P98155,P01131,A7Z064,O88822,A8T677,	0.606291		Biological process	protein-containing complex disassembly	GO:0032984	5	0.00826283	4.0138	5	222	94	16752	P60192,Q12983,Q9Z2P6,P13668,P21566,	0.133339		Biological process	cytokine-mediated signaling pathway	GO:0019221	7	0.00251895	2.89657	10	357	162	16752	Q96EB6,Q99M87,Q8HYP5,Q61592,Q9BYM8,O60260,Q4PR21,O15230,P28072,O88904,	0.101354
Biological process	organelle disassembly	GO:1903008	5	0.0159619	3.40419	5	95	259	16752	Q9D906,Q7ZWC4,Q6GL04,A2PYL6,Q6PFS7,	0.473077		Biological process	carboxylic acid metabolic process	GO:0019752	6	0.00924235	2.25846	11	868	94	16752	P58137,Q6PEI7,Q148G5,Q02318,Q91YE3,Q6NYL5,P12955,Q68FD5,Q9GZT9,Q15008,Q9Y263,	0.143518		Biological process	establishment of protein localization	GO:0045184	5	0.00259609	1.66033	32	1993	162	16752	Q9BY77,P49815,Q9D0P8,Q6NYH1,Q8WVM8,O35144,P53675,Q8K4M5,Q61592,P57768,Q92890,Q99JX3,Q9ERS2,P00367,Q61037,Q6DG88,Q92574,Q8BG60,Q4R4C9,P51643,O60260,P23004,O43264,O15397,Q86UD5,O14972,Q5PQY6,Q15063,Q05519,P35283,Q9Z1Z0,Q9R2C1,	0.103102
Biological process	organonitrogen compound biosynthetic process	GO:1901566	5	0.0169361	1.43644	36	1621	259	16752	O14792,P70541,Q96PZ0,Q90YM8,Q9HBH9,P17431,Q9D906,Q16647,O94808,Q76EJ3,Q96F25,Q9NWT8,Q6GL04,O95477,P00491,Q9PW80,Q9CYF5,Q5M7V7,Q02745,O00303,P62630,Q0VCR7,Q86SR1,Q9NUV7,Q05438,Q92685,O02740,Q4R5D9,Q6GQB9,O95196,Q80UM7,B0UXP9,P51398,Q9YI98,P62282,Q3ZBF8,	0.482935		Biological process	RNA processing	GO:0006396	8	0.0100203	2.23273	11	878	94	16752	Q70CQ1,A6QR55,Q6PFD9,B2GUZ1,Q7ZWA3,P52756,A4IGK4,Q9HAZ1,Q794E4,Q501J6,Q6NYA0,	0.152716		Biological process	regulation of cell cycle	GO:0051726	5	0.0026264	2.07738	18	896	162	16752	P49815,Q96EB6,Q5ZLD3,Q3U1J4,Q61037,Q32KY3,Q92574,Q9DAZ9,Q9UM11,Q9BTC8,Q9UPY8,O43264,Q9WTK0,Q14094,Q640M6,O75293,P28072,Q6ZSB9,	0.102968
Biological process	cellular amide metabolic process	GO:0043603	5	0.0171136	1.60651	23	926	259	16752	P70541,Q96PZ0,Q90YM8,Q9HBH9,P17431,Q5BJI9,Q9NWT8,Q5E9N4,Q9PW80,Q9CYF5,Q5M7V7,Q28559,Q07075,O00303,P62630,Q0VCR7,P97608,Q4R5D9,P51398,P62282,Q3ZBF8,Q9XSB8,P08478,	0.484328		Biological process	muscle structure development	GO:0061061	4	0.0113118	2.44499	9	656	94	16752	Q9NPB8,B3DIV9,Q00872,P21566,Q91YE3,Q501J6,Q7YR76,Q9GZT9,P47809,	0.157789		Biological process	protein transport	GO:0015031	8	0.00263382	1.67658	31	1912	162	16752	Q9BY77,P49815,Q9D0P8,Q6NYH1,Q8WVM8,O35144,P53675,Q8K4M5,Q61592,P57768,Q92890,Q9ERS2,P00367,Q61037,Q6DG88,Q92574,Q8BG60,Q4R4C9,P51643,O60260,P23004,O43264,O15397,Q86UD5,O14972,Q5PQY6,Q15063,Q05519,P35283,Q9Z1Z0,Q9R2C1,	0.101952
Biological process	mRNA catabolic process	GO:0006402	9	0.0179818	2.28281	9	255	259	16752	P17431,Q9UK45,P55036,Q7ZWC4,B7TWP7,P62311,P81401,Q4R5D9,P35615,	0.501359		Biological process	protein modification by small protein conjugation	GO:0032446	9	0.0127284	2.26446	10	787	94	16752	Q9D4H8,B3DIV9,A6QR55,Q86VP6,B2GUZ1,Q8VHS6,Q4VBT5,Q96BH1,Q15008,Q9Y263,	0.16896		Biological process	cellular protein localization	GO:0034613	5	0.00263494	1.7369	28	1667	162	16752	Q9BY77,P49815,Q9D0P8,Q6NYH1,Q99M87,O35144,P53675,Q8K4M5,Q9H254,Q61592,P57768,Q92890,Q99JX3,Q9ERS2,Q9PU53,Q61037,Q92574,Q8BG60,O60260,P23004,Q9UPY8,O43264,O15397,O14972,Q5PQY6,Q05519,P35283,Q9Z1Z0,	0.10072
Biological process	organonitrogen compound metabolic process	GO:1901564	4	0.0196929	1.18167	106	5802	259	16752	Q13115,Q7TN37,P28562,O14792,P70541,Q96PZ0,Q90YM8,Q9HBH9,P17431,P45452,Q5BJI9,P28799,P55036,Q5SWA1,Q8QFP8,Q9D906,P25975,Q5R5A0,O95696,Q16647,Q7TN12,A2BIL7,O94808,P79126,Q76EJ3,Q96F25,Q01459,Q9NWT8,Q6GL04,Q5E9N4,O95477,P16930,Q9JJV2,P04047,Q9PW70,Q8QG61,Q6MFZ5,H9BW96,P00491,Q9PW80,Q99942,Q05589,Q01664,Q9CYF5,P81401,Q9JLG8,Q5M7V7,P53634,Q28559,Q02745,Q9JIQ3,Q07075,Q2KIW6,P98155,O00308,Q9BV94,F1RCR6,…	0.533267		Biological process	regulation of primary metabolic process	GO:0080090	5	0.0133461	1.39053	37	4742	94	16752	P58137,P62198,B3DIV9,A6QR55,Q5F418,Q810T5,Q6PFD9,Q86VP6,B2GUZ1,Q4KMA2,Q9Y692,Q9CTG6,Q7ZWA3,Q9EP89,Q9UNN5,P52756,A4IGK4,Q95121,P22670,Q9HAZ1,Q794E4,Q91YE3,Q5ZMM5,Q68FD5,O35593,Q96BH1,Q501J6,Q6NYA0,Q4KMM3,Q7YR76,Q9GZT9,Q9Z2K0,Q15008,A3KQS4,P54727,P47809,Q9Y263,	0.174346		Biological process	cellular macromolecule localization	GO:0070727	4	0.00299516	1.72141	28	1682	162	16752	Q9BY77,P49815,Q9D0P8,Q6NYH1,Q99M87,O35144,P53675,Q8K4M5,Q9H254,Q61592,P57768,Q92890,Q99JX3,Q9ERS2,Q9PU53,Q61037,Q92574,Q8BG60,O60260,P23004,Q9UPY8,O43264,O15397,O14972,Q5PQY6,Q05519,P35283,Q9Z1Z0,	0.111698
Biological process	glycoprotein metabolic process	GO:0009100	6	0.0204002	1.90234	13	442	259	16752	O14792,O94808,Q96F25,Q6GL04,Q99942,Q02745,Q9BV94,Q86SR1,Q05438,Q92685,Q6GQB9,O95196,Q80UM7,	0.548475		Biological process	cellular macromolecule metabolic process	GO:0044260	5	0.0150594	1.27259	51	7142	94	16752	Q9JHW0,P58137,Q6NZ09,Q70CQ1,Q68EI3,P62198,Q9D4H8,B3DIV9,A6QR55,Q58DA0,Q6NV18,Q810T5,Q6PFD9,Q86VP6,Q6DBY2,F6P3G4,B2GUZ1,Q4KMA2,P84169,Q80UG8,Q9Y692,Q8IYD8,Q8TAT6,Q9CTG6,Q7ZWA3,Q12983,Q803A7,Q8VHS6,Q9UNN5,Q95121,P22670,Q91YE3,Q4VBT5,Q0IIF7,Q8WV99,Q5ZMM5,Q68FD5,O35593,Q96BH1,Q501J6,Q4KMM3,Q7YR76,Q9GZT9,Q15008,Q5T4S7,A3KQS4,P30419,P54727,P47809,Q9Y263,Q91W67,	0.190676		Biological process	regulation of catabolic process	GO:0009894	5	0.00318586	2.15432	16	768	162	16752	Q9UBS8,P49815,Q96EB6,E1C1L6,Q8K4M5,Q3U1J4,Q9ERS2,Q61584,Q61037,Q92574,Q9UM11,O60260,Q9WTK0,Q9Y5A7,P35283,P28072,	0.117378
Biological process	lipid biosynthetic process	GO:0008610	5	0.0205509	1.76299	16	587	259	16752	Q9D906,Q9CY27,Q16647,Q92038,Q71KT5,Q6GQN8,Q28559,Q8N9I5,Q9NUV7,P01131,Q3ZCD7,A7Z064,O88822,A5A6M2,Q04791,Q3ZBF8,	0.548608		Biological process	regulation of nitrogen compound metabolic process	GO:0051171	5	0.0151039	1.38987	36	4616	94	16752	P58137,P62198,B3DIV9,A6QR55,Q5F418,Q810T5,Q6PFD9,Q86VP6,B2GUZ1,Q4KMA2,Q9Y692,Q9CTG6,Q7ZWA3,Q9UNN5,P52756,A4IGK4,Q95121,P22670,Q9HAZ1,Q794E4,Q91YE3,Q5ZMM5,Q68FD5,O35593,Q96BH1,Q501J6,Q6NYA0,Q4KMM3,Q7YR76,Q9GZT9,Q9Z2K0,Q15008,A3KQS4,P54727,P47809,Q9Y263,	0.189779		Biological process	negative regulation of catalytic activity	GO:0043086	5	0.00334023	2.49174	12	498	162	16752	P49815,Q96EB6,Q99M87,O35144,Q9N2D0,Q61592,P57768,Q61037,Q92574,O60260,Q7Z7A4,O75293,	0.114769
Biological process	regulation of cellular protein catabolic process	GO:1903362	8	0.0208987	2.54358	7	178	259	16752	Q9D906,Q5R5A0,Q6MFZ5,P53634,Q9BV94,Q6A4J8,P01131,	0.550089		Biological process	oxoacid metabolic process	GO:0043436	5	0.016035	2.08547	11	940	94	16752	P58137,Q6PEI7,Q148G5,Q02318,Q91YE3,Q6NYL5,P12955,Q68FD5,Q9GZT9,Q15008,Q9Y263,	0.198448		Biological process	protein modification by small protein removal	GO:0070646	9	0.00334691	3.61926	7	200	162	16752	Q92890,A0JMQ9,Q6GL44,Q08BW0,O60260,Q6P9L4,P28072,	0.113721
Biological process	negative regulation of cellular catabolic process	GO:0031330	7	0.0214732	2.52937	7	179	259	16752	Q9D906,Q5R5A0,Q6MFZ5,Q99942,P81401,Q6A4J8,P25785,	0.561286		Biological process	organic acid metabolic process	GO:0006082	4	0.0177083	2.05486	11	954	94	16752	P58137,Q6PEI7,Q148G5,Q02318,Q91YE3,Q6NYL5,P12955,Q68FD5,Q9GZT9,Q15008,Q9Y263,	0.205266		Biological process	regulation of cytokine-mediated signaling pathway	GO:0001959	7	0.00353021	4.92416	5	105	162	16752	Q99M87,Q61592,Q9BYM8,O60260,O88904,	0.118631
Biological process	steroid metabolic process	GO:0008202	5	0.0214798	2.21337	9	263	259	16752	Q9CY27,Q71KT5,O95477,P98155,P01131,Q3ZCD7,A7Z064,O88822,A8T677,	0.557586		Biological process	muscle organ development	GO:0007517	5	0.0198418	2.82131	6	379	94	16752	Q9NPB8,B3DIV9,Q00872,P21566,Q91YE3,Q9GZT9,	0.219192		Biological process	protein metabolic process	GO:0019538	5	0.0038067	1.34078	64	4936	162	16752	Q9Y4K4,Q8N2S1,Q9UBS8,P49815,Q3SYZ4,Q96BM1,Q96EB6,A2BHJ4,Q99M87,Q8HYP5,E1C1L6,Q9Y295,Q8K296,Q9N2D0,Q8K4M5,Q5ZLD3,Q9H254,P62268,Q3U1J4,Q61592,Q92890,A0JMQ9,Q60716,P29314,Q9ERS2,Q6TXF1,Q61584,Q6GL44,F1QGH9,Q61037,Q0P5H7,Q6P877,Q8BU30,Q92574,Q96Q27,Q1JQE0,Q08BW0,Q9UM11,Q9BYM8,Q9BTC8,O60260,P23004,Q9UPY8,Q4U2V3,Q9WTK0,Q11011,Q4PR21,Q5PQY6,Q14094,Q9Y5A7,Q7Z7A4,Q6P9L4,Q0VC71,Q6PBN5,O42248,P35283,O75293,…	0.126532
Biological process	nucleobase-containing compound catabolic process	GO:0034655	6	0.0217627	1.94525	12	399	259	16752	P17431,Q9UK45,P55036,Q7ZWC4,B7TWP7,P62311,O00115,P00491,P81401,Q4R5D9,Q08499,P35615,	0.56106		Biological process	DNA replication	GO:0006260	7	0.0212754	3.1598	5	282	94	16752	Q810T5,Q6PFD9,Q8IYD8,Q9UNN5,P47809,	0.227399		Biological process	negative regulation of hydrolase activity	GO:0051346	6	0.00392625	3.16958	8	261	162	16752	Q96EB6,Q99M87,O35144,Q9N2D0,Q61592,P57768,Q92574,Q7Z7A4,	0.126384
Biological process	nuclear-transcribed mRNA catabolic process	GO:0000956	10	0.0231176	2.73294	6	142	259	16752	P17431,Q9UK45,Q7ZWC4,B7TWP7,P62311,P35615,	0.576255		Biological process	regulation of cellular catabolic process	GO:0031329	6	0.0219712	2.32199	8	614	94	16752	B3DIV9,Q4KMA2,Q9CTG6,Q12983,O35593,Q15008,P54727,Q63486,	0.23332		Biological process	protein modification by small protein conjugation or removal	GO:0070647	8	0.00484852	1.9593	18	950	162	16752	Q9UBS8,Q96EB6,Q99M87,Q8K4M5,Q5ZLD3,Q3U1J4,Q92890,A0JMQ9,Q6TXF1,Q6GL44,Q96Q27,Q08BW0,Q9UM11,Q9BYM8,O60260,Q9Y5A7,Q6P9L4,P28072,	0.143949
Biological process	amino acid transport	GO:0006865	9	0.0231176	2.73294	6	142	259	16752	Q0VCM6,P63116,Q9WVR6,P08195,P30825,Q5R4X8,	0.576255		Biological process	organelle fission	GO:0048285	5	0.0229703	2.72775	6	392	94	16752	P58137,Q6DBY2,P84169,Q8IYD8,Q12983,Q68FD5,	0.229146		Biological process	nucleic acid transport	GO:0050657	7	0.00494193	3.8299	6	162	162	16752	Q9BY77,A5A6H4,O35144,Q92574,Q8CIF6,Q05519,	0.145312
Biological process	proteasome-mediated ubiquitin-dependent protein catabolic process	GO:0043161	10	0.0238846	1.98736	11	358	259	16752	P55036,Q9D906,Q6GL04,Q99942,Q2KIW6,O00308,Q9BV94,Q6A4J8,Q5T447,Q05086,Q3U487,	0.583778		Biological process	regulation of metabolic process	GO:0019222	4	0.0301093	1.304	39	5330	94	16752	P58137,P62198,B3DIV9,A6QR55,Q5F418,Q810T5,Q6PFD9,Q86VP6,B2GUZ1,Q4KMA2,Q9Y692,Q9CTG6,Q7ZWA3,Q12983,Q9EP89,Q9UNN5,P52756,A4IGK4,Q95121,P22670,Q9HAZ1,Q794E4,Q91YE3,Q5ZMM5,Q68FD5,O35593,Q96BH1,Q501J6,Q6NYA0,Q4KMM3,Q7YR76,Q9GZT9,Q9Z2K0,Q15008,A3KQS4,P54727,Q63486,P47809,Q9Y263,	0.265026		Biological process	RNA transport	GO:0050658	8	0.00494193	3.8299	6	162	162	16752	Q9BY77,A5A6H4,O35144,Q92574,Q8CIF6,Q05519,	0.145312
Biological process	negative regulation of catabolic process	GO:0009895	6	0.0245893	2.28954	8	226	259	16752	Q9D906,Q5R5A0,Q6MFZ5,Q99942,P81401,Q6A4J8,P25785,A7Z064,	0.597124		Biological process	response to hypoxia	GO:0001666	6	0.0325918	2.81982	5	316	94	16752	Q12983,Q91YE3,Q9GZT9,Q15008,Q6VN46,	0.276526		Biological process	endoplasmic reticulum to Golgi vesicle-mediated transport	GO:0006888	7	0.00494193	3.8299	6	162	162	16752	Q8WVM8,Q9H254,O43264,Q8WVT3,P35283,Q9Z1Z0,	0.145312
Biological process	aromatic compound catabolic process	GO:0019439	5	0.0251099	1.84799	13	455	259	16752	P17431,Q9UK45,P55036,Q7ZWC4,P16930,B7TWP7,P62311,O00115,P00491,P81401,Q4R5D9,Q08499,P35615,	0.601998		Biological process	response to decreased oxygen levels	GO:0036293	5	0.0373386	2.71666	5	328	94	16752	Q12983,Q91YE3,Q9GZT9,Q15008,Q6VN46,	0.296905		Biological process	organic substance metabolic process	GO:0071704	3	0.0049683	1.17569	110	9675	162	16752	Q9BY77,Q9Y4K4,A0JMF1,Q8N2S1,Q9UBS8,P49815,A5A6H4,Q3SYZ4,Q96BM1,Q8NB12,Q5BJJ6,Q8R4Z9,Q96EB6,A2BHJ4,Q99M87,Q91ZJ5,Q8HYP5,P61161,E1C1L6,O35144,Q91WC9,Q9Y295,Q8K296,P31029,Q9N2D0,Q8K4M5,Q5ZLD3,Q9H254,Q96HW7,P62268,Q6P0D5,Q3U1J4,Q61592,Q92890,Q12873,Q9DCZ1,A0JMQ9,Q5EAC5,P10173,Q60716,P29314,Q9ERS2,Q641X3,P00367,Q9Z2S7,Q503E1,Q9PU53,Q6TXF1,Q61584,Q06547,Q6GL44,F1QGH9,Q61037,Q6GML7,Q32KY3,Q0P5H7,Q1PS67,…	0.140676
Biological process	interspecies interaction between organisms	GO:0044419	3	0.0259004	1.8399	13	457	259	16752	Q96FV9,O08565,Q9D906,Q5R5A0,H9BW96,Q01664,P60603,O00308,P63172,O15393,Q05086,O95782,Q61191,	0.617019		Biological process	striated muscle cell differentiation	GO:0051146	6	0.0377524	2.7084	5	329	94	16752	B3DIV9,Q00872,P21566,Q7YR76,P47809,	0.298752		Biological process	cellular response to extracellular stimulus	GO:0031668	5	0.00502172	3.04139	8	272	162	16752	Q8R4Z9,Q96EB6,Q8K296,Q61592,Q9BXW4,Q92574,Q1JQE0,Q15063,	0.140885
Biological process	nitrogen compound transport	GO:0071705	5	0.0280184	1.32175	46	2251	259	16752	Q7TN37,Q96FV9,P17431,P97479,Q9P1Q0,Q9D906,Q9Z1T1,Q7ZUN8,Q9UNL2,P46097,P58797,Q0VCM6,Q6GL04,P63116,O95477,Q5ZIC8,Q6AY04,H9BW96,P00491,Q6NY89,Q7Z4Q2,Q9WVR6,P81401,P08195,Q7ZVC4,P60603,P98155,O00308,P63172,Q9BV94,O35643,P59481,Q7SYD5,Q8BYH7,Q6PFS7,P35465,P34932,A7Z064,Q7T2B0,Q6ZM19,Q5R9T2,A5A6M2,P30825,Q5R4X8,P19367,O95782,	0.639159		Biological process	regulation of cellular metabolic process	GO:0031323	5	0.0406691	1.29977	36	4936	94	16752	P58137,P62198,B3DIV9,A6QR55,Q810T5,Q6PFD9,Q86VP6,B2GUZ1,Q4KMA2,Q9Y692,Q9CTG6,Q7ZWA3,Q12983,Q9UNN5,P52756,A4IGK4,Q95121,P22670,Q9HAZ1,Q794E4,Q91YE3,Q5ZMM5,Q68FD5,O35593,Q96BH1,Q501J6,Q6NYA0,Q4KMM3,Q7YR76,Q9GZT9,Q15008,A3KQS4,P54727,Q63486,P47809,Q9Y263,	0.304279		Biological process	regulation of response to cytokine stimulus	GO:0060759	5	0.00519614	4.49597	5	115	162	16752	Q99M87,Q61592,Q9BYM8,O60260,O88904,	0.144453
Biological process	muscle adaptation	GO:0043500	5	0.0280522	2.93998	5	110	259	16752	Q91Z83,Q5VWP3,O46674,P46939,P35465,	0.636076		Biological process	regulation of macromolecule metabolic process	GO:0060255	5	0.0415908	1.29767	36	4944	94	16752	P58137,P62198,B3DIV9,A6QR55,Q5F418,Q810T5,Q6PFD9,Q86VP6,B2GUZ1,Q4KMA2,Q9Y692,Q9CTG6,Q7ZWA3,Q9UNN5,P52756,A4IGK4,Q95121,P22670,Q9HAZ1,Q794E4,Q91YE3,Q5ZMM5,Q68FD5,O35593,Q96BH1,Q501J6,Q6NYA0,Q4KMM3,Q7YR76,Q9GZT9,Q9Z2K0,Q15008,A3KQS4,P54727,P47809,Q9Y263,	0.308372		Biological process	regulation of proteolysis	GO:0030162	7	0.00526664	2.46742	11	461	162	16752	Q8N2S1,Q9UBS8,Q96EB6,Q99M87,Q9N2D0,Q8K4M5,Q61592,Q9ERS2,O60260,Q9WTK0,Q9Y5A7,	0.145094
Biological process	cardiac muscle contraction	GO:0060048	7	0.0280522	2.93998	5	110	259	16752	Q7TN37,O08565,O46674,Q08499,Q9WTW3,	0.636076		Biological process	regulation of proteolysis	GO:0030162	7	0.0451506	2.31947	6	461	94	16752	B3DIV9,Q4KMA2,Q9CTG6,Q95121,O35593,P54727,	0.310954		Biological process	organic substance transport	GO:0071702	5	0.00536267	1.5067	38	2608	162	16752	Q9BY77,Q8N2S1,P49815,Q6DHS9,A5A6H4,Q9D0P8,Q6NYH1,Q96EB6,Q8WVM8,O35144,P53675,Q8K4M5,Q61592,P57768,A5A761,Q92890,Q9ERS2,Q1ECW7,P00367,Q61037,Q6DG88,Q92574,Q8BG60,Q4R4C9,P51643,O60260,P23004,O43264,O15397,Q86UD5,Q8CIF6,O14972,Q5PQY6,Q15063,Q05519,P35283,Q9Z1Z0,Q9R2C1,	0.14642
Biological process	interaction with host	GO:0051701	4	0.0310142	2.86193	5	113	259	16752	Q96FV9,Q9D906,O00308,P63172,O15393,	0.482386		Biological process	response to oxygen levels	GO:0070482	4	0.0466251	2.55319	5	349	94	16752	Q12983,Q91YE3,Q9GZT9,Q15008,Q6VN46,	0.314529		Biological process	metabolic process	GO:0008152	2	0.00545624	1.1636	114	10131	162	16752	Q9BY77,Q9Y4K4,A0JMF1,Q8N2S1,Q9UBS8,P49815,A5A6H4,Q3SYZ4,Q96BM1,Q8NB12,Q5BJJ6,Q8R4Z9,Q96EB6,A2BHJ4,Q99M87,Q91ZJ5,Q8HYP5,P61161,E1C1L6,O35144,Q91WC9,Q9Y295,Q8K296,P31029,Q9N2D0,Q8K4M5,Q5ZLD3,Q9H254,Q96HW7,P62268,Q6P0D5,Q3U1J4,Q61592,A5A761,Q92890,Q12873,Q9DCZ1,A0JMQ9,Q5EAC5,P10173,Q60716,P29314,Q9ERS2,Q641X3,P00367,Q9BXW4,Q9Z2S7,Q503E1,Q9PU53,Q6TXF1,Q61584,Q06547,Q6GL44,F1QGH9,Q61037,Q6GML7,Q32KY3,…	0.147656
Biological process	positive regulation of catabolic process	GO:0009896	6	0.0330635	1.8872	11	377	259	16752	P17431,Q9D906,H9BW96,P81401,P53634,O00308,Q9BV94,A2PYL6,Q4R5D9,P01131,Q9YI98,	0.512144															Biological process	establishment of RNA localization	GO:0051236	4	0.00555684	3.73762	6	166	162	16752	Q9BY77,A5A6H4,O35144,Q92574,Q8CIF6,Q05519,	0.14906
Biological process	cellular nitrogen compound metabolic process	GO:0034641	4	0.0333779	1.16955	99	5475	259	16752	O70137,P70541,Q96PZ0,Q96FV9,Q90YM8,Q9HBH9,P17431,Q91VT1,Q9UK45,Q5BJI9,Q15424,Q99KV1,P55036,Q7ZWC4,Q90416,Q16647,Q12968,Q5BLK4,O94808,Q16534,Q9NWT8,Q32S26,Q6GL04,Q5E9N4,O15042,P59708,Q7SZS1,B7TWP7,P62311,Q5E9S2,Q8NI36,P04047,O00115,P00491,Q5EAP5,Q9PW80,O14770,Q01664,Q9CYF5,Q17QL1,Q5R7F2,Q4KMD7,P81401,Q5M7V7,P57678,Q28559,Q8AXV6,Q9DBU3,Q07075,P98155,O00308,F1RCR6,O00303,Q9EPU4,P62630,Q0VCR7,A2PYL6,…	0.514895															Biological process	macromolecule localization	GO:0033036	3	0.00598838	1.46652	41	2891	162	16752	Q9BY77,P49815,A5A6H4,Q9D0P8,Q6NYH1,Q96EB6,Q8WVM8,Q99M87,O35144,P53675,Q8K4M5,Q9H254,Q61592,P57768,Q92890,Q99JX3,Q9ERS2,Q641X3,P00367,Q9PU53,Q61037,Q6DG88,Q92574,Q8BG60,Q4R4C9,P51643,O60260,P23004,Q9UPY8,O43264,O15397,Q86UD5,Q8CIF6,O14972,Q5PQY6,Q15063,Q05519,O42248,P35283,Q9Z1Z0,Q9R2C1,	0.159239
Biological process	carbohydrate derivative catabolic process	GO:1901136	5	0.0335348	2.50372	6	155	259	16752	Q01459,P00491,Q17QL1,Q9BV94,Q08499,O95196,	0.515204															Biological process	response to interferon-gamma	GO:0034341	6	0.00599661	4.34485	5	119	162	16752	Q99M87,Q8HYP5,P61161,Q4PR21,Q9Y5A7,	0.158083
Biological process	RNA catabolic process	GO:0006401	8	0.0335824	2.04251	9	285	259	16752	P17431,Q9UK45,P55036,Q7ZWC4,B7TWP7,P62311,P81401,Q4R5D9,P35615,	0.513839															Biological process	response to endoplasmic reticulum stress	GO:0034976	5	0.00603693	3.24597	7	223	162	16752	Q96EB6,Q92890,Q99JX3,O60260,Q9WTK0,Q6PBN5,Q9R2C1,	0.157786
Biological process	vacuole organization	GO:0007033	5	0.0344436	2.48767	6	156	259	16752	P28799,P97479,Q9D906,Q5R5A0,O95477,Q6PFS7,	0.504458															Biological process	cellular response to cytokine stimulus	GO:0071345	6	0.00629706	2.20738	13	609	162	16752	Q96EB6,Q99M87,Q8HYP5,P61161,Q61592,Q9ERS2,Q9BYM8,O60260,Q4PR21,Q15063,O15230,P28072,O88904,	0.161819
Biological process	neuron projection extension	GO:1990138	5	0.0345544	2.28665	7	198	259	16752	Q90YM8,O08565,Q8QFP8,P07722,Q8NI36,P35465,A6H7I5,	0.504119															Biological process	negative regulation of molecular function	GO:0044092	4	0.00655041	2.05445	15	755	162	16752	P49815,Q96EB6,Q99M87,O35144,Q9N2D0,Q8K4M5,Q61592,P57768,Q61037,Q92574,Q9BYM8,O60260,Q9WTK0,Q7Z7A4,O75293,	0.165547
Biological process	organic cyclic compound catabolic process	GO:1901361	5	0.0358466	1.75539	13	479	259	16752	P17431,Q9UK45,P55036,Q7ZWC4,P16930,B7TWP7,P62311,O00115,P00491,P81401,Q4R5D9,Q08499,P35615,	0.520952															Biological process	regulation of cellular catabolic process	GO:0031329	6	0.00672695	2.18941	13	614	162	16752	Q9UBS8,P49815,Q96EB6,E1C1L6,Q8K4M5,Q61584,Q61037,Q92574,O60260,Q9WTK0,Q9Y5A7,P35283,P28072,	0.168615
Biological process	drug metabolic process	GO:0017144	4	0.0368651	1.79665	12	432	259	16752	Q16647,Q01459,Q5E9N4,P16930,Q17QL1,Q02745,Q7T2B0,Q90487,Q64462,O95196,P43346,Q8IZJ6,	0.533693															Biological process	DNA biosynthetic process	GO:0071897	8	0.00711462	4.16965	5	124	162	16752	Q96EB6,O35144,Q92890,Q9PU53,Q1PS67,	0.172671
Biological process	glycoprotein biosynthetic process	GO:0009101	7	0.037593	1.84799	11	385	259	16752	O14792,O94808,Q96F25,Q6GL04,Q02745,Q86SR1,Q05438,Q92685,Q6GQB9,O95196,Q80UM7,	0.542145															Biological process	protein localization	GO:0008104	4	0.00712297	1.49165	37	2565	162	16752	Q9BY77,P49815,Q9D0P8,Q6NYH1,Q8WVM8,Q99M87,O35144,P53675,Q8K4M5,Q9H254,Q61592,P57768,Q92890,Q99JX3,Q9ERS2,P00367,Q9PU53,Q61037,Q6DG88,Q92574,Q8BG60,Q4R4C9,P51643,O60260,P23004,Q9UPY8,O43264,O15397,Q86UD5,O14972,Q5PQY6,Q15063,Q05519,O42248,P35283,Q9Z1Z0,Q9R2C1,	0.171512
Biological process	vacuolar transport	GO:0007034	5	0.0382372	2.42548	6	160	259	16752	P28799,Q9P1Q0,Q9Z1T1,Q6GL04,H9BW96,Q7ZVC4,	0.537032															Biological process	translation	GO:0006412	8	0.00745951	2.24799	12	552	162	16752	Q3SYZ4,A2BHJ4,Q9Y295,P62268,P29314,Q61584,Q0P5H7,Q8BU30,Q92574,O42248,Q9D773,Q9R2C1,	0.176831
Biological process	symbiont process	GO:0044403	4	0.039102	1.78017	12	436	259	16752	Q96FV9,O08565,Q9D906,Q5R5A0,H9BW96,Q01664,O00308,P63172,O15393,Q05086,O95782,Q61191,	0.545111															Biological process	response to cytokine	GO:0034097	5	0.00817021	2.0652	14	701	162	16752	Q96EB6,Q99M87,Q8HYP5,P61161,Q61592,Q9ERS2,Q9BYM8,O60260,Q4PR21,Q15063,Q9Y5A7,O15230,P28072,O88904,	0.18507
Biological process	axon extension	GO:0048675	6	0.0392255	2.41042	6	161	259	16752	Q90YM8,Q8QFP8,P07722,Q8NI36,P35465,A6H7I5,	0.544815															Biological process	protein localization to organelle	GO:0033365	6	0.00836615	2.05932	14	703	162	16752	P49815,Q6NYH1,O35144,P57768,Q9ERS2,Q9PU53,Q61037,Q8BG60,O60260,P23004,Q9UPY8,O43264,O15397,Q5PQY6,	0.186742
Biological process	proteolysis	GO:0006508	6	0.0397616	1.40397	29	1336	259	16752	P45452,Q5BJI9,P28799,P55036,Q9D906,P25975,Q9NWT8,Q6GL04,Q6MFZ5,Q99942,Q05589,Q9JLG8,P53634,Q9JIQ3,Q07075,Q2KIW6,O00308,Q9BV94,F1RCR6,O00303,P41246,Q6A4J8,P25785,O15393,Q8NB78,Q5T447,Q05086,Q3U487,Q9XSB8,	0.55023															Biological process	nucleobase-containing compound transport	GO:0015931	6	0.00836743	3.42787	6	181	162	16752	Q9BY77,A5A6H4,O35144,Q92574,Q8CIF6,Q05519,	0.185417
Biological process	organic acid metabolic process	GO:0006082	4	0.0399302	1.49156	22	954	259	16752	P55036,Q9CY27,Q16647,Q92038,O94808,Q76EJ3,Q5E9N4,P16930,P00491,Q6GQN8,Q17QL1,Q28559,Q02745,Q8N9I5,Q0VCR7,A2PYL6,Q3ZCD7,O95196,A5A6M2,Q04791,Q8IZJ6,P19367,	0.55054															Biological process	Golgi organization	GO:0007030	5	0.00837077	4.00804	5	129	162	16752	Q99JX3,O43264,Q8WVT3,Q7SXE4,Q9Z1Z0,	0.184157
Biological process	mRNA processing	GO:0006397	9	0.0400737	1.68624	14	537	259	16752	Q96FV9,P17431,Q9UK45,Q9NWT8,O15042,P59708,P62311,Q4KMD7,P57678,Q9EPU4,B1H1X4,Q9D856,Q6P2Q9,Q7ZT82,	0.546512															Biological process	establishment of localization in cell	GO:0051649	4	0.00857564	1.54712	31	2072	162	16752	Q9BY77,P49815,Q9D0P8,Q6NYH1,Q8WVM8,Q8HYP5,P61161,O35144,P53675,Q8K4M5,Q9H254,Q0P4A7,Q61592,P57768,Q92890,Q9ERS2,Q61037,Q92574,Q8BG60,O60260,P23004,O43264,O15397,Q86UD5,Q8WVT3,O14972,Q9D0M3,Q5PQY6,Q05519,P35283,Q9Z1Z0,	0.187317
Biological process	cellular nitrogen compound catabolic process	GO:0044270	5	0.0408413	1.76801	12	439	259	16752	P17431,Q9UK45,P55036,Q7ZWC4,B7TWP7,P62311,O00115,P00491,P81401,Q4R5D9,Q08499,P35615,	0.55497															Biological process	macromolecule catabolic process	GO:0009057	5	0.00900287	1.74142	21	1247	162	16752	Q9UBS8,Q96EB6,Q8K4M5,Q3U1J4,Q92890,A0JMQ9,Q9ERS2,Q61584,F1QGH9,Q6P877,Q9UM11,Q9BYM8,O60260,Q9WTK0,Q8CIF6,Q5PQY6,Q9Y5A7,Q6P9L4,Q6PBN5,P35283,P28072,	0.189867
Biological process	organic substance transport	GO:0071702	5	0.0424632	1.26482	51	2608	259	16752	Q7TN37,Q96FV9,P17431,P97479,Q9P1Q0,Q9D906,Q9Z1T1,Q5R5A0,Q7ZUN8,Q9UNL2,P46097,P58797,Q76EJ3,Q0VCM6,Q6GL04,P63116,O95477,Q5ZIC8,Q6AY04,H9BW96,P00491,Q6NY89,Q7Z4Q2,Q9WVR6,P81401,P08195,Q7ZVC4,P60603,P98155,O00308,P63172,Q9BV94,O35643,A2PYL6,P59481,Q7SYD5,Q8BYH7,P01131,Q6PFS7,P35465,P34932,A7Z064,Q7T2B0,Q6ZM19,Q5R9T2,A5A6M2,P30825,Q5R4X8,P19367,O95782,Q8WWZ7,	0.562787															Biological process	process utilizing autophagic mechanism	GO:0061919	3	0.00911375	2.40482	10	430	162	16752	P49815,Q96EB6,Q9BXW4,Q61037,Q6DG88,Q92574,O60260,Q9WTK0,Q7ZVL2,P35283,	0.190889
Biological process	heterocycle catabolic process	GO:0046700	5	0.0432439	1.75204	12	443	259	16752	P17431,Q9UK45,P55036,Q7ZWC4,B7TWP7,P62311,O00115,P00491,P81401,Q4R5D9,Q08499,P35615,	0.569126															Biological process	autophagy	GO:0006914	5	0.00911375	2.40482	10	430	162	16752	P49815,Q96EB6,Q9BXW4,Q61037,Q6DG88,Q92574,O60260,Q9WTK0,Q7ZVL2,P35283,	0.190889
Biological process	lysosomal transport	GO:0007041	6	0.0435127	2.60805	5	124	259	16752	P28799,Q9P1Q0,Q9Z1T1,Q6GL04,H9BW96,	0.570668															Biological process	nucleocytoplasmic transport	GO:0006913	7	0.00920829	2.73927	8	302	162	16752	Q9BY77,P49815,Q61592,Q61037,Q92574,Q8BG60,O15397,Q05519,	0.190263
Biological process	cellular response to oxygen levels	GO:0071453	5	0.0444104	2.33781	6	166	259	16752	P17431,P55036,Q9D906,Q16647,Q7ZUW2,Q08DE6,	0.578412															Biological process	nuclear transport	GO:0051169	6	0.00938244	2.73023	8	303	162	16752	Q9BY77,P49815,Q61592,Q61037,Q92574,Q8BG60,O15397,Q05519,	0.191277
Biological process	muscle system process	GO:0003012	4	0.0445075	1.79665	11	396	259	16752	Q7TN37,O08565,E7F7X0,Q91Z83,O15061,Q5VWP3,O46674,P46939,P35465,Q08499,Q9WTW3,	0.577676															Biological process	signal transduction by p53 class mediator	GO:0072331	7	0.00948051	3.8875	5	133	162	16752	Q96EB6,Q1JQE0,O60260,Q9WTK0,O88904,	0.191996
Biological process	actin filament-based movement	GO:0030048	4	0.0447788	2.58718	5	125	259	16752	Q7TN37,P97479,Q91Z83,Q08499,Q9WTW3,	0.579201															Biological process	regulation of autophagy	GO:0010506	7	0.00967335	2.96661	7	244	162	16752	P49815,Q96EB6,Q61037,Q92574,O60260,Q9WTK0,P35283,	0.156514
Biological process	cellular response to organic cyclic compound	GO:0071407	6	0.0451093	1.74026	12	446	259	16752	Q7TN37,P17431,Q15424,O95477,Q00918,Q01664,Q9DBU3,P35465,Q08499,A5A6M2,Q05086,Q61191,	0.571688															Biological process	peptide biosynthetic process	GO:0043043	7	0.00974005	2.16939	12	572	162	16752	Q3SYZ4,A2BHJ4,Q9Y295,P62268,P29314,Q61584,Q0P5H7,Q8BU30,Q92574,O42248,Q9D773,Q9R2C1,	0.155943
Biological process	coenzyme metabolic process	GO:0006732	5	0.0460437	2.14577	7	211	259	16752	Q16647,Q5E9N4,P00491,Q9H3L0,Q28559,Q0VCR7,A7Z064,	0.499448															Biological process	cell cycle	GO:0007049	3	0.00979026	1.61283	26	1667	162	16752	P49815,Q96EB6,P61161,O35144,P53675,Q5ZLD3,Q3U1J4,Q12873,Q9PU53,Q61037,Q32KY3,P11171,Q92574,Q9DAZ9,Q8BG60,Q9UM11,Q9BTC8,Q9UPY8,O43264,Q9WTK0,Q8WVT3,Q14094,Q640M6,O75293,P28072,Q6ZSB9,	0.15593
Biological process	cellular response to steroid hormone stimulus	GO:0071383	7	0.0465988	2.30998	6	168	259	16752	P17431,Q15424,Q01664,P35465,A5A6M2,Q05086,	0.502573															Biological process	RNA localization	GO:0006403	4	0.00997906	3.30024	6	188	162	16752	Q9BY77,A5A6H4,O35144,Q92574,Q8CIF6,Q05519,	0.158114
Biological process	regulation of axon extension	GO:0030516	11	0.0473767	2.54644	5	127	259	16752	Q8QFP8,P07722,Q8NI36,P35465,A6H7I5,	0.509502															Biological process	regulation of organelle organization	GO:0033043	6	0.0110312	1.76844	19	1111	162	16752	Q8R4Z9,Q96EB6,Q8HYP5,P61161,O35144,Q9Y295,Q9H254,Q9PU53,Q92574,Q1JQE0,Q9EPC6,Q9UM11,O60260,Q9UPY8,O43264,Q9WTK0,Q8WVT3,Q14094,O75956,	0.17037
Biological process	carbohydrate derivative biosynthetic process	GO:1901137	5	0.0483759	1.57996	16	655	259	16752	O14792,O94808,Q76EJ3,Q96F25,Q6GL04,Q17QL1,Q02745,Q86SR1,Q05438,Q92685,O02740,Q6GQB9,O95196,Q80UM7,B0UXP9,Q8K3X2,	0.517292															Biological process	muscle organ development	GO:0007517	5	0.0115535	2.45558	9	379	162	16752	Q14324,Q8NB12,Q96EB6,Q9Z2S7,Q61584,Q96Q27,Q9WTK0,O15230,Q9R2C1,	0.174904
Biological process	translation	GO:0006412	8	0.0484374	1.64042	14	552	259	16752	P70541,Q96PZ0,Q90YM8,Q9HBH9,P17431,Q9NWT8,Q9PW80,Q9CYF5,Q5M7V7,O00303,P62630,Q4R5D9,P51398,P62282,	0.516483															Biological process	regulation of protein catabolic process	GO:0042176	7	0.0120869	2.60965	8	317	162	16752	Q9UBS8,Q8K4M5,Q3U1J4,Q9ERS2,Q9UM11,O60260,Q9WTK0,Q9Y5A7,	0.180302
Biological process	carboxylic acid metabolic process	GO:0019752	6	0.0490784	1.49031	20	868	259	16752	P55036,Q9CY27,Q16647,Q92038,O94808,Q5E9N4,P16930,Q6GQN8,Q17QL1,Q28559,Q02745,Q8N9I5,Q0VCR7,A2PYL6,Q3ZCD7,O95196,A5A6M2,Q04791,Q8IZJ6,P19367,	0.510307															Biological process	cellular nitrogen compound metabolic process	GO:0034641	4	0.0122905	1.26544	67	5475	162	16752	Q9BY77,A0JMF1,Q9UBS8,A5A6H4,Q3SYZ4,Q8NB12,Q8R4Z9,Q96EB6,A2BHJ4,Q99M87,Q91ZJ5,P61161,E1C1L6,O35144,Q9Y295,Q8K4M5,Q96HW7,P62268,Q6P0D5,Q3U1J4,Q61592,Q92890,Q12873,Q9DCZ1,Q5EAC5,P29314,Q9ERS2,Q641X3,Q9Z2S7,Q503E1,Q9PU53,Q61584,Q06547,Q61037,Q32KY3,Q0P5H7,Q1PS67,Q8BU30,Q92574,P25688,Q1JQE0,Q8BG60,P11179,Q9UM11,F1Q575,Q6PFR5,Q9BYM8,Q9BTC8,O60260,Q9UPY8,Q9WTK0,Q8CIF6,Q11011,Q9D0M3,Q7ZTI5,A8E657,Q05519,…	0.182449
Biological process	lipid metabolic process	GO:0006629	4	0.0491169	1.39596	27	1251	259	16752	Q9D906,Q9CY27,Q16647,Q92038,Q96F25,Q71KT5,O95477,Q9PW70,H9BW96,Q6GQN8,Q28559,P98155,Q8N9I5,Q9NUV7,Q92685,P01131,Q2I6J1,Q3ZCD7,A7Z064,O88822,A8T677,A5A6M2,Q60674,Q04791,Q5BJC1,Q3ZBF8,Q9QZU4,	0.5093															Biological process	negative regulation of Wnt signaling pathway	GO:0030178	8	0.0123395	3.64111	5	142	162	16752	P49815,Q61037,O60260,O42248,P28072,	0.182291
																										Biological process	regulation of proteasomal protein catabolic process	GO:0061136	10	0.0126895	3.61564	5	143	162	16752	Q9UBS8,Q8K4M5,O60260,Q9WTK0,Q9Y5A7,	0.185667
																										Biological process	negative regulation of kinase activity	GO:0033673	10	0.0129408	3.11781	6	199	162	16752	P49815,Q96EB6,Q99M87,Q61037,O60260,O75293,	0.185789
																										Biological process	cellular response to decreased oxygen levels	GO:0036294	6	0.0145405	3.49349	5	148	162	16752	Q8R4Z9,Q96EB6,Q8K4M5,Q92574,P28072,	0.201198
																										Biological process	response to decreased oxygen levels	GO:0036293	5	0.0145849	2.52213	8	328	162	16752	Q8R4Z9,Q96EB6,Q8WVM8,Q8K4M5,Q61037,Q92574,Q15063,P28072,	0.200904
																										Biological process	regulation of protein kinase B signaling	GO:0051896	8	0.015329	3.44691	5	150	162	16752	P49815,Q96EB6,Q8HYP5,Q61592,Q61037,	0.210207
																										Biological process	purine-containing compound metabolic process	GO:0072521	5	0.0156921	2.3325	9	399	162	16752	Q8R4Z9,E1C1L6,Q9DCZ1,P25688,P11179,Q9WTK0,Q9D0M3,A8E657,Q5XJ10,	0.212329
																										Biological process	cellular response to external stimulus	GO:0071496	4	0.0160963	2.47682	8	334	162	16752	Q8R4Z9,Q96EB6,Q8K296,Q61592,Q9BXW4,Q92574,Q1JQE0,Q15063,	0.214011
																										Biological process	regulation of small molecule metabolic process	GO:0062012	5	0.0161322	2.68093	7	270	162	16752	Q96EB6,E1C1L6,Q3U1J4,O60260,Q9WTK0,P28072,E1BRE2,	0.213559
																										Biological process	positive regulation of proteolysis	GO:0045862	9	0.0161322	2.68093	7	270	162	16752	Q9UBS8,Q96EB6,Q99M87,Q9ERS2,O60260,Q9WTK0,Q9Y5A7,	0.213559
																										Biological process	establishment of protein localization to organelle	GO:0072594	7	0.016159	2.32086	9	401	162	16752	P49815,P57768,Q9ERS2,Q61037,Q8BG60,O60260,P23004,O15397,Q5PQY6,	0.212079
																										Biological process	Golgi vesicle transport	GO:0048193	6	0.0163589	2.46943	8	335	162	16752	Q8WVM8,Q8K4M5,Q9H254,O43264,Q8WVT3,P35283,Q7SXE4,Q9Z1Z0,	0.213784
																										Biological process	mitochondrion organization	GO:0007005	5	0.0163963	2.31509	9	402	162	16752	Q8R4Z9,Q99M87,Q9ERS2,Q9BXW4,Q06547,Q8HXG6,O60260,P23004,Q4U2V3,	0.213362
																										Biological process	peptide metabolic process	GO:0006518	6	0.017159	1.93982	13	693	162	16752	Q3SYZ4,A2BHJ4,Q9Y295,P62268,P29314,Q61584,Q0P5H7,Q8BU30,Q92574,Q11011,O42248,Q9D773,Q9R2C1,	0.22234
																										Biological process	cellular amide metabolic process	GO:0043603	5	0.0175612	1.78674	16	926	162	16752	Q3SYZ4,A2BHJ4,Q9Y295,P62268,P29314,Q641X3,Q61584,Q0P5H7,Q8BU30,Q92574,P11179,Q11011,A8E657,O42248,Q9D773,Q9R2C1,	0.223759
																										Biological process	carboxylic acid catabolic process	GO:0046395	7	0.0179055	2.89927	6	214	162	16752	P31029,P00367,P11179,P04181,Q3SX44,A8E657,	0.22626
																										Biological process	organic acid catabolic process	GO:0016054	5	0.0179055	2.89927	6	214	162	16752	P31029,P00367,P11179,P04181,Q3SX44,A8E657,	0.22626
																										Biological process	cellular localization	GO:0051641	3	0.0181928	1.41171	36	2637	162	16752	Q9BY77,P49815,Q9D0P8,Q6NYH1,Q8R4Z9,Q8WVM8,Q99M87,Q8HYP5,P61161,O35144,P53675,Q8K4M5,Q9H254,Q0P4A7,Q61592,P57768,Q92890,Q99JX3,Q9ERS2,Q9PU53,Q61037,Q92574,Q8BG60,O60260,P23004,Q9UPY8,O43264,O15397,Q86UD5,Q8WVT3,O14972,Q9D0M3,Q5PQY6,Q05519,P35283,Q9Z1Z0,	0.228006
																										Biological process	purine ribonucleotide metabolic process	GO:0009150	10	0.0182841	2.41889	8	342	162	16752	Q8R4Z9,E1C1L6,Q9DCZ1,P11179,Q9WTK0,Q9D0M3,A8E657,Q5XJ10,	0.228215
																										Biological process	negative regulation of transferase activity	GO:0051348	6	0.0186538	2.87243	6	216	162	16752	P49815,Q96EB6,Q99M87,Q61037,O60260,O75293,	0.230945
																										Biological process	nucleobase-containing small molecule metabolic process	GO:0055086	6	0.0187262	2.05693	11	553	162	16752	Q8R4Z9,Q91ZJ5,E1C1L6,Q9DCZ1,P25688,P11179,F1Q575,Q9WTK0,Q9D0M3,A8E657,Q5XJ10,	0.230906
																										Biological process	regulation of cell division	GO:0051302	5	0.0187684	3.27239	5	158	162	16752	Q5ZLD3,Q9DAZ9,Q8BG60,O42248,O75956,	0.230497
																										Biological process	regulation of proteolysis involved in cellular protein catabolic process	GO:1903050	9	0.0187684	3.27239	5	158	162	16752	Q9UBS8,Q8K4M5,O60260,Q9WTK0,Q9Y5A7,	0.230497
																										Biological process	mitochondrial transport	GO:0006839	5	0.0197014	3.23148	5	160	162	16752	Q9N2I9,Q9ERS2,O60260,P23004,Q9D0M3,	0.208467
																										Biological process	response to oxygen levels	GO:0070482	4	0.020367	2.37037	8	349	162	16752	Q8R4Z9,Q96EB6,Q8WVM8,Q8K4M5,Q61037,Q92574,Q15063,P28072,	0.214767
																										Biological process	protein ubiquitination	GO:0016567	10	0.0211354	1.88541	13	713	162	16752	Q9UBS8,Q96EB6,Q99M87,Q8K4M5,Q5ZLD3,Q3U1J4,Q6TXF1,Q96Q27,Q9UM11,Q9BYM8,O60260,Q9Y5A7,P28072,	0.219092
																										Biological process	ribonucleotide metabolic process	GO:0009259	9	0.0219549	2.33689	8	354	162	16752	Q8R4Z9,E1C1L6,Q9DCZ1,P11179,Q9WTK0,Q9D0M3,A8E657,Q5XJ10,	0.224542
																										Biological process	cellular response to oxygen levels	GO:0071453	5	0.0226816	3.11468	5	166	162	16752	Q8R4Z9,Q96EB6,Q8K4M5,Q92574,P28072,	0.227411
																										Biological process	positive regulation of protein metabolic process	GO:0051247	7	0.0229196	1.56894	22	1450	162	16752	Q9Y4K4,Q9UBS8,Q96EB6,Q99M87,Q8HYP5,Q8K4M5,Q3U1J4,Q61592,P29314,Q9ERS2,Q6TXF1,Q61584,Q1JQE0,Q9UM11,O60260,Q9UPY8,Q9WTK0,Q4PR21,Q9Y5A7,O42248,O75293,Q9R2C1,	0.229046
																										Biological process	ribose phosphate metabolic process	GO:0019693	6	0.0239739	2.29794	8	360	162	16752	Q8R4Z9,E1C1L6,Q9DCZ1,P11179,Q9WTK0,Q9D0M3,A8E657,Q5XJ10,	0.237256
																										Biological process	protein-containing complex assembly	GO:0065003	5	0.0257094	1.53246	23	1552	162	16752	Q14324,Q8WVM8,Q8HYP5,P61161,Q9Y295,P53675,Q5UCA8,Q9H254,Q0P4A7,Q9ERS2,F1QGH9,Q61037,Q8HXG6,P11171,Q6P877,Q92574,Q6DG91,Q9EPC6,P04181,O60260,O43264,Q9WTK0,Q8WVT3,	0.249585
																										Biological process	regulation of mitotic cell cycle phase transition	GO:1901990	8	0.0258932	2.66285	6	233	162	16752	Q3U1J4,Q9DAZ9,Q9UM11,Q9BTC8,O43264,P28072,	0.250574
																										Biological process	regulation of carbohydrate metabolic process	GO:0006109	6	0.0259401	3.00603	5	172	162	16752	Q96EB6,E1C1L6,Q3U1J4,O60260,Q9WTK0,	0.250236
																										Biological process	purine nucleotide metabolic process	GO:0006163	9	0.0261203	2.26027	8	366	162	16752	Q8R4Z9,E1C1L6,Q9DCZ1,P11179,Q9WTK0,Q9D0M3,A8E657,Q5XJ10,	0.248062
																										Biological process	regulation of transferase activity	GO:0051338	5	0.0265014	1.77851	14	814	162	16752	Q9Y4K4,P49815,Q96EB6,Q99M87,Q8HYP5,Q61592,Q6TXF1,Q61037,Q92574,Q7TNK0,O60260,Q9UPY8,Q14094,O75293,	0.250902
																										Biological process	intrinsic apoptotic signaling pathway	GO:0097193	7	0.0265108	2.98865	5	173	162	16752	Q96EB6,Q1JQE0,O60260,Q9WTK0,O88904,	0.250216
																										Biological process	nucleobase-containing compound metabolic process	GO:0006139	5	0.0274311	1.25159	58	4792	162	16752	Q9BY77,A0JMF1,Q9UBS8,A5A6H4,Q3SYZ4,Q8NB12,Q8R4Z9,Q96EB6,A2BHJ4,Q99M87,Q91ZJ5,P61161,E1C1L6,O35144,Q9Y295,Q8K4M5,Q96HW7,Q6P0D5,Q3U1J4,Q61592,Q92890,Q12873,Q9DCZ1,Q5EAC5,Q9ERS2,Q9Z2S7,Q503E1,Q9PU53,Q61584,Q06547,Q61037,Q32KY3,Q0P5H7,Q1PS67,Q8BU30,P25688,Q1JQE0,Q8BG60,P11179,Q9UM11,F1Q575,Q6PFR5,Q9BYM8,Q9BTC8,O60260,Q9UPY8,Q9WTK0,Q8CIF6,Q9D0M3,Q7ZTI5,A8E657,Q05519,Q6P9L4,Q5XJ10,P28072,Q6ZSB9,O88904,…	0.257314
																										Biological process	generation of precursor metabolites and energy	GO:0006091	4	0.0276237	2.23584	8	370	162	16752	Q91ZJ5,E1C1L6,P10173,P11179,Q9WTK0,Q9D0M3,P13834,Q5XJ10,	0.258328
																										Biological process	macromolecule metabolic process	GO:0043170	4	0.0287223	1.15959	91	8115	162	16752	Q9BY77,Q9Y4K4,A0JMF1,Q8N2S1,Q9UBS8,P49815,A5A6H4,Q3SYZ4,Q96BM1,Q8NB12,Q96EB6,A2BHJ4,Q99M87,Q91ZJ5,Q8HYP5,P61161,E1C1L6,O35144,Q9Y295,Q8K296,Q9N2D0,Q8K4M5,Q5ZLD3,Q9H254,Q96HW7,P62268,Q6P0D5,Q3U1J4,Q61592,Q92890,Q12873,A0JMQ9,Q5EAC5,Q60716,P29314,Q9ERS2,Q641X3,Q9Z2S7,Q503E1,Q9PU53,Q6TXF1,Q61584,Q06547,Q6GL44,F1QGH9,Q61037,Q6GML7,Q32KY3,Q0P5H7,Q1PS67,Q6P877,Q8BU30,Q92574,Q96Q27,Q1JQE0,Q8BG60,Q08BW0,…	0.263762
																										Biological process	cellular protein-containing complex assembly	GO:0034622	6	0.029073	1.71583	15	904	162	16752	Q14324,Q8HYP5,P61161,Q9Y295,P53675,Q9H254,Q0P4A7,Q9ERS2,F1QGH9,Q8HXG6,Q6P877,Q6DG91,Q9EPC6,O60260,Q8WVT3,	0.234579
																										Biological process	regulation of cellular protein catabolic process	GO:1903362	8	0.0294845	2.9047	5	178	162	16752	Q9UBS8,Q8K4M5,O60260,Q9WTK0,Q9Y5A7,	0.237272
																										Biological process	cellular protein modification process	GO:0006464	7	0.0299593	1.30345	45	3570	162	16752	Q9Y4K4,Q9UBS8,P49815,Q96BM1,Q96EB6,Q99M87,Q8HYP5,E1C1L6,Q8K296,Q8K4M5,Q5ZLD3,Q9H254,Q3U1J4,Q61592,Q92890,A0JMQ9,Q60716,Q6TXF1,Q6GL44,Q61037,Q92574,Q96Q27,Q1JQE0,Q08BW0,Q9UM11,Q9BYM8,Q9BTC8,O60260,Q9UPY8,Q4U2V3,Q9WTK0,Q4PR21,Q14094,Q9Y5A7,Q7Z7A4,Q6P9L4,Q0VC71,O42248,O75293,Q5XJ10,P28072,Q9JHG1,O88904,Q9R2C1,E1BRE2,	0.239205
																										Biological process	protein modification process	GO:0036211	6	0.0299593	1.30345	45	3570	162	16752	Q9Y4K4,Q9UBS8,P49815,Q96BM1,Q96EB6,Q99M87,Q8HYP5,E1C1L6,Q8K296,Q8K4M5,Q5ZLD3,Q9H254,Q3U1J4,Q61592,Q92890,A0JMQ9,Q60716,Q6TXF1,Q6GL44,Q61037,Q92574,Q96Q27,Q1JQE0,Q08BW0,Q9UM11,Q9BYM8,Q9BTC8,O60260,Q9UPY8,Q4U2V3,Q9WTK0,Q4PR21,Q14094,Q9Y5A7,Q7Z7A4,Q6P9L4,Q0VC71,O42248,O75293,Q5XJ10,P28072,Q9JHG1,O88904,Q9R2C1,E1BRE2,	0.239205
																										Biological process	heterocycle metabolic process	GO:0046483	4	0.0332922	1.23528	59	4939	162	16752	Q9BY77,A0JMF1,Q9UBS8,A5A6H4,Q3SYZ4,Q8NB12,Q8R4Z9,Q96EB6,A2BHJ4,Q99M87,Q91ZJ5,P61161,E1C1L6,O35144,Q9Y295,Q8K4M5,Q96HW7,Q6P0D5,Q3U1J4,Q61592,Q92890,Q12873,Q9DCZ1,Q5EAC5,Q9ERS2,Q9Z2S7,Q503E1,Q9PU53,Q61584,Q06547,Q61037,Q32KY3,Q0P5H7,Q1PS67,Q8BU30,P25688,Q1JQE0,Q8BG60,P11179,Q9UM11,F1Q575,Q6PFR5,Q9BYM8,Q9BTC8,P04181,O60260,Q9UPY8,Q9WTK0,Q8CIF6,Q9D0M3,Q7ZTI5,A8E657,Q05519,Q6P9L4,Q5XJ10,P28072,Q6ZSB9,…	0.256443
																										Biological process	negative regulation of protein kinase activity	GO:0006469	11	0.0333212	2.80998	5	184	162	16752	P49815,Q96EB6,Q99M87,Q61037,O75293,	0.256021
																										Biological process	protein kinase B signaling	GO:0043491	7	0.0333212	2.80998	5	184	162	16752	P49815,Q96EB6,Q8HYP5,Q61592,Q61037,	0.256021
																										Biological process	response to hypoxia	GO:0001666	6	0.0341754	2.29067	7	316	162	16752	Q8R4Z9,Q96EB6,Q8WVM8,Q8K4M5,Q61037,Q15063,P28072,	0.258046
																										Biological process	cellular macromolecule metabolic process	GO:0044260	5	0.0344909	1.17278	81	7142	162	16752	Q9Y4K4,A0JMF1,Q9UBS8,P49815,Q3SYZ4,Q96BM1,Q8NB12,Q96EB6,A2BHJ4,Q99M87,Q91ZJ5,Q8HYP5,P61161,E1C1L6,O35144,Q9Y295,Q8K296,Q9N2D0,Q8K4M5,Q5ZLD3,Q9H254,P62268,Q3U1J4,Q61592,Q92890,Q12873,A0JMQ9,Q5EAC5,Q60716,P29314,Q9ERS2,Q9Z2S7,Q9PU53,Q6TXF1,Q61584,Q06547,Q6GL44,F1QGH9,Q61037,Q6GML7,Q32KY3,Q0P5H7,Q1PS67,Q6P877,Q8BU30,Q92574,Q96Q27,Q1JQE0,Q8BG60,Q08BW0,Q9UM11,Q9BYM8,Q9BTC8,O60260,P23004,Q9UPY8,Q4U2V3,…	0.259786
																										Biological process	regulation of cell cycle phase transition	GO:1901987	7	0.0348006	2.48178	6	250	162	16752	Q3U1J4,Q9DAZ9,Q9UM11,Q9BTC8,O43264,P28072,	0.261475
																										Biological process	regulation of protein stability	GO:0031647	4	0.035379	2.47189	6	251	162	16752	Q96EB6,Q99M87,Q8K4M5,Q92574,O60260,Q5XJ10,	0.263875
																										Biological process	response to nutrient levels	GO:0031667	5	0.035405	2.0188	9	461	162	16752	Q8R4Z9,Q96EB6,Q8K296,Q1LWV7,Q61592,Q9BXW4,Q92574,Q1JQE0,Q15063,	0.263427
																										Biological process	positive regulation of cellular protein metabolic process	GO:0032270	8	0.0371917	1.5297	20	1352	162	16752	Q9Y4K4,Q9UBS8,Q96EB6,Q99M87,Q8HYP5,Q8K4M5,Q61592,P29314,Q9ERS2,Q6TXF1,Q61584,Q1JQE0,O60260,Q9UPY8,Q9WTK0,Q4PR21,Q9Y5A7,O42248,O75293,Q9R2C1,	0.273395
																										Biological process	nucleotide metabolic process	GO:0009117	8	0.0375147	1.99714	9	466	162	16752	Q8R4Z9,E1C1L6,Q9DCZ1,P11179,F1Q575,Q9WTK0,Q9D0M3,A8E657,Q5XJ10,	0.27445
																										Biological process	amide biosynthetic process	GO:0043604	6	0.0375624	1.78545	12	695	162	16752	Q3SYZ4,A2BHJ4,Q9Y295,P62268,P29314,Q61584,Q0P5H7,Q8BU30,Q92574,O42248,Q9D773,Q9R2C1,	0.274143
																										Biological process	negative regulation of organelle organization	GO:0010639	7	0.0377687	2.24103	7	323	162	16752	Q8R4Z9,Q96EB6,O35144,Q9H254,O60260,O43264,Q9WTK0,	0.274992
																										Biological process	glucose metabolic process	GO:0006006	7	0.0389007	2.6929	5	192	162	16752	Q96EB6,Q3U1J4,O60260,Q5XJ10,Q9R2C1,	0.259169
																										Biological process	nucleoside phosphate metabolic process	GO:0006753	7	0.0401584	1.97175	9	472	162	16752	Q8R4Z9,E1C1L6,Q9DCZ1,P11179,F1Q575,Q9WTK0,Q9D0M3,A8E657,Q5XJ10,	0.265236
																										Biological process	response to glucose	GO:0009749	8	0.0411316	2.65147	5	195	162	16752	Q8R4Z9,Q61592,Q8BG60,Q86UD5,Q8CIF6,	0.269337
																										Biological process	protein modification by small protein conjugation	GO:0032446	9	0.0419886	1.70813	13	787	162	16752	Q9UBS8,Q96EB6,Q99M87,Q8K4M5,Q5ZLD3,Q3U1J4,Q6TXF1,Q96Q27,Q9UM11,Q9BYM8,O60260,Q9Y5A7,P28072,	0.273777
																										Biological process	membrane organization	GO:0061024	4	0.0429042	1.80266	11	631	162	16752	Q8R4Z9,Q8WVM8,Q99M87,P53675,Q9H254,Q0P4A7,Q61592,Q9ERS2,Q61037,O60260,Q9Z1Z0,	0.275632
																										Biological process	cell division	GO:0051301	3	0.0430379	1.86656	10	554	162	16752	P61161,Q5ZLD3,P11171,Q9DAZ9,Q8BG60,Q9UM11,Q9UPY8,O43264,O42248,O75956,	0.275912
																										Biological process	response to toxic substance	GO:0009636	4	0.0434048	2.04262	8	405	162	16752	A5A6H4,Q8R4Z9,Q96EB6,Q8WVM8,P61161,Q8BG60,O60260,Q9WTK0,	0.277682
																										Biological process	response to hexose	GO:0009746	7	0.0450193	2.58519	5	200	162	16752	Q8R4Z9,Q61592,Q8BG60,Q86UD5,Q8CIF6,	0.283854
																										Biological process	regulation of chromosome organization	GO:0033044	7	0.0482655	2.28946	6	271	162	16752	Q96EB6,O35144,Q9PU53,Q1JQE0,O43264,Q8WVT3,	0.278483
																										Biological process	protein-containing complex localization	GO:0031503	5	0.0496946	2.27269	6	273	162	16752	Q9BY77,Q9D0P8,Q6NYH1,O35144,Q92574,Q05519,	0.283519
