# Supplementary material for: Transcriptomic profiling revealed key signaling pathways for cold tolerance and acclimation of two carp species
Source: BMC Genomics. 2020 Aug 5;21:539. doi: 10.1186/s12864-020-06946-8 (PMC7430846; doi:10.1186/s12864-020-06946-8)
Supplement: Supplementary file 7 — Additional file 7. Representative GO terms for biological processes in each group. [file 12864_2020_6946_MOESM7_ESM.xlsx]

## Sheet: Sheet1
Up-regulated
a, b and c group								d and e group								f and g group
term_ID	description	frequencyInDb	log10pvalue	uniqueness	dispensability	representative		term_ID	description	frequencyInDb	log10pvalue	uniqueness	dispensability	representative		term_ID	description	frequencyInDb	log10pvalue	uniqueness	dispensability	representative
GO:0003300	cardiac muscle hypertrophy	9e-05	-2.014	0.784	0	cardiac muscle hypertrophy		GO:0006869	lipid transport	0.0027	-5.6737	0.887	0	lipid transport		GO:0006364	rRNA processing	0.00952	-3.8182	0.735	0	rRNA processing
GO:0003015	heart process	0.00046	-1.5578	0.79	0.673	cardiac muscle hypertrophy		GO:0015748	organophosphate ester transport	0.00144	-4.5654	0.911	0.458	lipid transport		GO:0090304	nucleic acid metabolic process	0.21449	-1.8931	0.703	0.597	rRNA processing
GO:0003012	muscle system process	0.00079	-1.6167	0.785	0.606	cardiac muscle hypertrophy		GO:0006820	anion transport	0.01956	-4.0453	0.934	0.663	lipid transport		GO:0010467	gene expression	0.19671	-3.219	0.861	0.179	rRNA processing
GO:0010927	cellular component assembly involved in morphogenesis	0.00049	-3.0516	0.658	0	cellular component assembly involved in morphogenesis		GO:0015850	organic hydroxy compound transport	0.00082	-2.9954	0.914	0.438	lipid transport		GO:0006575	cellular modified amino acid metabolic process	0.00785	-2.4407	0.846	0.334	rRNA processing
GO:0007507	heart development	0.00127	-1.3354	0.615	0.64	cellular component assembly involved in morphogenesis		GO:0010876	lipid localization	0.00296	-5.1726	0.929	0.578	lipid transport		GO:0018130	heterocycle biosynthetic process	0.17388	-2.4244	0.712	0.556	rRNA processing
GO:0043062	extracellular structure organization	0.00061	-1.96	0.818	0.329	cellular component assembly involved in morphogenesis		GO:0009306	protein secretion	0.00529	-1.4629	0.845	0.613	lipid transport		GO:0022613	ribonucleoprotein complex biogenesis	0.01614	-2.7464	0.932	0.683	rRNA processing
GO:0097435	supramolecular fiber organization	0.00345	-1.4577	0.797	0.373	cellular component assembly involved in morphogenesis		GO:0015711	organic anion transport	0.01192	-4.8268	0.908	0.551	lipid transport		GO:0016070	RNA metabolic process	0.15951	-2.5762	0.712	0.541	rRNA processing
GO:0031032	actomyosin structure organization	0.00059	-2.3906	0.786	0.692	cellular component assembly involved in morphogenesis		GO:0007623	circadian rhythm	0.00057	-5.3391	0.968	0	circadian rhythm		GO:0010639	negative regulation of organelle organization	0.00159	-2.2862	0.864	0.405	rRNA processing
GO:0030198	extracellular matrix organization	0.0006	-1.8875	0.818	0.324	cellular component assembly involved in morphogenesis		GO:0008152	metabolic process	0.75387	-3.382	0.996	0	metabolism		GO:0006396	RNA processing	0.0321	-2.7816	0.761	0.381	rRNA processing
GO:0009888	tissue development	0.00491	-1.3053	0.743	0.603	cellular component assembly involved in morphogenesis		GO:0009719	response to endogenous stimulus	0.00526	-1.9538	0.942	0	response to endogenous stimulus		GO:0006139	nucleobase-containing compound metabolic process	0.26547	-3.3883	0.711	0.346	rRNA processing
GO:0014706	striated muscle tissue development	0.00077	-2.0076	0.733	0.484	cellular component assembly involved in morphogenesis		GO:0031347	regulation of defense response	0.00132	-1.8294	0.774	0.311	response to endogenous stimulus		GO:0019438	aromatic compound biosynthetic process	0.16954	-2.3755	0.713	0.552	rRNA processing
GO:0030239	myofibril assembly	0.00018	-3.1113	0.59	0.675	cellular component assembly involved in morphogenesis		GO:0033993	response to lipid	0.00226	-1.7195	0.927	0.326	response to endogenous stimulus		GO:0072521	purine-containing compound metabolic process	0.02673	-2.9281	0.788	0.207	rRNA processing
GO:0061061	muscle structure development	0.00142	-1.7732	0.713	0.522	cellular component assembly involved in morphogenesis		GO:0070887	cellular response to chemical stimulus	0.01007	-1.6671	0.884	0.632	response to endogenous stimulus		GO:1901362	organic cyclic compound biosynthetic process	0.17871	-2.9764	0.727	0.545	rRNA processing
GO:0042063	gliogenesis	0.0005	-1.3036	0.604	0.664	cellular component assembly involved in morphogenesis		GO:0009605	response to external stimulus	0.0137	-1.8878	0.938	0.387	response to endogenous stimulus		GO:0034641	cellular nitrogen compound metabolic process	0.34137	-2.8342	0.778	0.484	rRNA processing
GO:0030029	actin filament-based process	0.00398	-2.1263	0.828	0.142	cellular component assembly involved in morphogenesis		GO:0042221	response to chemical	0.03071	-1.3834	0.935	0.475	response to endogenous stimulus		GO:0051129	negative regulation of cellular component organization	0.00244	-1.5613	0.86	0.655	rRNA processing
GO:0014013	regulation of gliogenesis	0.00015	-1.5005	0.596	0.503	cellular component assembly involved in morphogenesis		GO:0048511	rhythmic process	0.00077	-4.3215	0.983	0	rhythmic process		GO:0034660	ncRNA metabolic process	0.03407	-2.4365	0.766	0.453	rRNA processing
GO:0030048	actin filament-based movement	0.00021	-1.3138	0.816	0.116	cellular component assembly involved in morphogenesis		GO:0055088	lipid homeostasis	0.00041	-6.567	0.832	0	lipid homeostasis		GO:0034654	nucleobase-containing compound biosynthetic process	0.14533	-2.5916	0.68	0.526	rRNA processing
GO:0001889	liver development	0.00023	-1.9296	0.66	0.448	cellular component assembly involved in morphogenesis		GO:0090304	nucleic acid metabolic process	0.21449	-3.8297	0.643	0.577	lipid homeostasis		GO:0008152	metabolic process	0.75387	-3.4045	0.995	0	metabolism
GO:0061008	hepaticobiliary system development	0.00024	-1.8734	0.667	0.516	cellular component assembly involved in morphogenesis		GO:0031329	regulation of cellular catabolic process	0.00093	-2.0951	0.681	0.269	lipid homeostasis		GO:0015718	monocarboxylic acid transport	0.00155	-7.5072	0.818	0	monocarboxylic acid transport
GO:0022610	biological adhesion	0.0055	-1.4891	0.975	0	biological adhesion		GO:0031325	positive regulation of cellular metabolic process	0.01004	-1.6483	0.638	0.392	lipid homeostasis		GO:0006820	anion transport	0.01956	-4.0526	0.88	0.533	monocarboxylic acid transport
GO:0031589	cell-substrate adhesion	0.00078	-3.2182	0.936	0	cell-substrate adhesion		GO:0051252	regulation of RNA metabolic process	0.10029	-4.4572	0.425	0.613	lipid homeostasis		GO:0051222	positive regulation of protein transport	0.00091	-1.6755	0.819	0.529	monocarboxylic acid transport
GO:0042737	drug catabolic process	1e-05	-2.8552	0.931	0.017	drug catabolism		GO:0006366	transcription from RNA polymerase II promoter	0.0143	-1.8775	0.653	0.465	lipid homeostasis		GO:0006839	mitochondrial transport	0.00182	-2.4057	0.918	0.227	monocarboxylic acid transport
GO:0000381	regulation of alternative mRNA splicing, via spliceosome	0.00017	-2.1267	0.862	0.03	regulation of alternative mRNA splicing, via spliceosome		GO:0019216	regulation of lipid metabolic process	0.00095	-3.2907	0.681	0.233	lipid homeostasis		GO:0015849	organic acid transport	0.01024	-4.762	0.813	0.516	monocarboxylic acid transport
GO:0000380	alternative mRNA splicing, via spliceosome	0.00021	-1.8899	0.901	0.67	regulation of alternative mRNA splicing, via spliceosome		GO:0051253	negative regulation of RNA metabolic process	0.00626	-4.0926	0.488	0.683	lipid homeostasis		GO:0010876	lipid localization	0.00296	-2.6518	0.876	0.224	monocarboxylic acid transport
GO:0033500	carbohydrate homeostasis	0.00068	-1.6493	0.895	0.695	regulation of alternative mRNA splicing, via spliceosome		GO:0006357	regulation of transcription from RNA polymerase II promoter	0.01273	-2.1037	0.527	0.427	lipid homeostasis		GO:0072594	establishment of protein localization to organelle	0.00492	-1.3279	0.867	0.609	monocarboxylic acid transport
GO:0001678	cellular glucose homeostasis	0.00049	-1.8873	0.776	0.155	regulation of alternative mRNA splicing, via spliceosome		GO:0016070	RNA metabolic process	0.15951	-4.9101	0.634	0.459	lipid homeostasis		GO:0071702	organic substance transport	0.0498	-1.3342	0.897	0.312	monocarboxylic acid transport
GO:0017144	drug metabolic process	0.00058	-1.69	0.941	0.037	drug metabolism		GO:0016071	mRNA metabolic process	0.00798	-3.9666	0.732	0.218	lipid homeostasis		GO:0015909	long-chain fatty acid transport	0.00036	-5.7825	0.801	0.631	monocarboxylic acid transport
GO:0015893	drug transport	0.00224	-3.0092	0.771	0.06	drug transport		GO:0006631	fatty acid metabolic process	0.00878	-2.851	0.81	0.552	lipid homeostasis		GO:0042592	homeostatic process	0.01661	-2.4962	0.897	0	homeostatic process
GO:0071466	cellular response to xenobiotic stimulus	0.00054	-1.6067	0.827	0.496	drug transport		GO:0006351	transcription, DNA-templated	0.10659	-3.7212	0.547	0.68	lipid homeostasis		GO:0010468	regulation of gene expression	0.10815	-1.4668	0.794	0.529	homeostatic process
GO:0007229	integrin-mediated signaling pathway	0.00056	-2.1892	0.802	0.272	drug transport		GO:0044270	cellular nitrogen compound catabolic process	0.01045	-1.6106	0.791	0.574	lipid homeostasis		GO:0006109	regulation of carbohydrate metabolic process	0.0009	-2.2733	0.873	0.227	homeostatic process
GO:0045834	positive regulation of lipid metabolic process	0.00031	-1.3016	0.781	0.524	drug transport		GO:0019222	regulation of metabolic process	0.11942	-2.8803	0.669	0.393	lipid homeostasis		GO:0042593	glucose homeostasis	0.00067	-2.1667	0.906	0.573	homeostatic process
GO:0015696	ammonium transport	0.00148	-1.6718	0.964	0.227	drug transport		GO:0009894	regulation of catabolic process	0.00146	-1.6069	0.697	0.427	lipid homeostasis		GO:0060249	anatomical structure homeostasis	0.00185	-2.0255	0.903	0.629	homeostatic process
GO:0009410	response to xenobiotic stimulus	0.00059	-1.3578	0.86	0.499	drug transport		GO:0010608	posttranscriptional regulation of gene expression	0.00719	-2.1059	0.636	0.315	lipid homeostasis		GO:0044262	cellular carbohydrate metabolic process	0.01257	-1.3979	0.876	0.49	homeostatic process
GO:0042742	defense response to bacterium	0.00097	-1.5804	0.901	0.283	drug transport		GO:0006396	RNA processing	0.0321	-2.8194	0.674	0.373	lipid homeostasis		GO:0010608	posttranscriptional regulation of gene expression	0.00719	-1.9647	0.846	0.313	homeostatic process
GO:1903829	positive regulation of cellular protein localization	0.00082	-1.6815	0.913	0.208	drug transport		GO:0008380	RNA splicing	0.00413	-3.7011	0.711	0.299	lipid homeostasis		GO:0071704	organic substance metabolic process	0.58357	-3.3072	0.932	0.027	organic substance metabolism
GO:1902652	secondary alcohol metabolic process	0.00095	-2.4154	0.804	0.063	secondary alcohol metabolism		GO:0006139	nucleobase-containing compound metabolic process	0.26547	-3.7825	0.676	0.597	lipid homeostasis		GO:0044238	primary metabolic process	0.53743	-3.2857	0.933	0.12	organic substance metabolism
GO:0032787	monocarboxylic acid metabolic process	0.02485	-2.1233	0.709	0.301	secondary alcohol metabolism		GO:0000398	mRNA splicing, via spliceosome	0.00315	-4.6676	0.678	0.635	lipid homeostasis		GO:0034599	cellular response to oxidative stress	0.00224	-1.7782	0.944	0.03	cellular response to oxidative stress
GO:0016125	sterol metabolic process	0.00106	-2.3031	0.781	0.688	secondary alcohol metabolism		GO:1901361	organic cyclic compound catabolic process	0.01164	-1.4696	0.792	0.64	lipid homeostasis		GO:1901615	organic hydroxy compound metabolic process	0.00831	-1.357	0.922	0.047	organic hydroxy compound metabolism
GO:0044283	small molecule biosynthetic process	0.05677	-1.446	0.755	0.654	secondary alcohol metabolism		GO:1903312	negative regulation of mRNA metabolic process	9e-05	-6.4034	0.595	0.147	lipid homeostasis		GO:0048568	embryonic organ development	0.00113	-2.3698	0.86	0.062	embryonic organ development
GO:0044281	small molecule metabolic process	0.15138	-1.3911	0.805	0.3	secondary alcohol metabolism		GO:1901615	organic hydroxy compound metabolic process	0.00831	-1.9633	0.921	0	organic hydroxy compound metabolism		GO:0009790	embryo development	0.00311	-1.3186	0.865	0.652	embryonic organ development
GO:0044282	small molecule catabolic process	0.01273	-1.3942	0.772	0.398	secondary alcohol metabolism		GO:0044249	cellular biosynthetic process	0.30048	-5.0615	0.71	0.023	cellular biosynthesis		GO:0016358	dendrite development	0.00049	-1.3144	0.792	0.599	embryonic organ development
GO:0008202	steroid metabolic process	0.00161	-1.6116	0.799	0.117	secondary alcohol metabolism		GO:0018130	heterocycle biosynthetic process	0.17388	-3.1543	0.679	0.534	cellular biosynthesis		GO:0006732	coenzyme metabolic process	0.03111	-3.3391	0.856	0.073	coenzyme metabolism
GO:0046394	carboxylic acid biosynthetic process	0.04159	-1.47	0.689	0.644	secondary alcohol metabolism		GO:0044237	cellular metabolic process	0.53061	-3.8041	0.877	0.177	cellular biosynthesis		GO:0006790	sulfur compound metabolic process	0.01822	-1.3398	0.891	0.08	sulfur compound metabolism
GO:0006639	acylglycerol metabolic process	0.00041	-1.3138	0.78	0.454	secondary alcohol metabolism		GO:0009059	macromolecule biosynthetic process	0.19548	-3.6421	0.705	0.556	cellular biosynthesis		GO:0006091	generation of precursor metabolites and energy	0.0194	-1.4701	0.89	0.08	generation of precursor metabolites and energy
GO:0006638	neutral lipid metabolic process	0.00042	-1.3138	0.78	0.454	secondary alcohol metabolism		GO:0044271	cellular nitrogen compound biosynthetic process	0.22502	-2.9266	0.669	0.585	cellular biosynthesis		GO:0009058	biosynthetic process	0.31611	-1.7515	0.938	0.082	biosynthesis
GO:0006631	fatty acid metabolic process	0.00878	-1.4467	0.675	0.578	secondary alcohol metabolism		GO:1901576	organic substance biosynthetic process	0.30365	-4.8827	0.728	0.658	cellular biosynthesis		GO:0032787	monocarboxylic acid metabolic process	0.02485	-3.3054	0.692	0.083	monocarboxylic acid metabolism
GO:0006629	lipid metabolic process	0.03522	-1.4016	0.827	0.161	secondary alcohol metabolism		GO:0046483	heterocycle metabolic process	0.29664	-3.5186	0.837	0.246	cellular biosynthesis		GO:0055086	nucleobase-containing small molecule metabolic process	0.04917	-2.4894	0.63	0.478	monocarboxylic acid metabolism
GO:0043648	dicarboxylic acid metabolic process	0.01019	-1.6388	0.732	0.534	secondary alcohol metabolism		GO:0019438	aromatic compound biosynthetic process	0.16954	-3.1096	0.68	0.529	cellular biosynthesis		GO:0016042	lipid catabolic process	0.00401	-1.3347	0.771	0.63	monocarboxylic acid metabolism
GO:0006082	organic acid metabolic process	0.09086	-2.3105	0.696	0.526	secondary alcohol metabolism		GO:1901362	organic cyclic compound biosynthetic process	0.17871	-3.7122	0.691	0.539	cellular biosynthesis		GO:0008202	steroid metabolic process	0.00161	-1.5421	0.763	0.578	monocarboxylic acid metabolism
GO:0043112	receptor metabolic process	0.00037	-1.3484	0.935	0.085	receptor metabolism		GO:0034641	cellular nitrogen compound metabolic process	0.34137	-3.4145	0.762	0.261	cellular biosynthesis		GO:0019216	regulation of lipid metabolic process	0.00095	-3.4271	0.753	0.552	monocarboxylic acid metabolism
								GO:0006725	cellular aromatic compound metabolic process	0.29628	-3.426	0.837	0.246	cellular biosynthesis		GO:0044242	cellular lipid catabolic process	0.0018	-1.9608	0.757	0.635	monocarboxylic acid metabolism
								GO:0034645	cellular macromolecule biosynthetic process	0.19291	-3.7986	0.631	0.553	cellular biosynthesis		GO:0006631	fatty acid metabolic process	0.00878	-3.5467	0.655	0.525	monocarboxylic acid metabolism
								GO:0043062	extracellular structure organization	0.00061	-4.2865	0.908	0.061	extracellular structure organization		GO:0006629	lipid metabolic process	0.03522	-2.5376	0.798	0.223	monocarboxylic acid metabolism
								GO:0022613	ribonucleoprotein complex biogenesis	0.01614	-1.668	0.955	0.39	extracellular structure organization		GO:0055114	oxidation-reduction process	0.1506	-3.1445	0.786	0.3	monocarboxylic acid metabolism
								GO:0044085	cellular component biogenesis	0.04355	-1.4795	0.957	0.619	extracellular structure organization		GO:0006082	organic acid metabolic process	0.09086	-3.857	0.658	0.592	monocarboxylic acid metabolism
								GO:0001503	ossification	0.00074	-1.8484	0.964	0.062	ossification		GO:0019637	organophosphate metabolic process	0.06148	-1.7283	0.783	0.532	monocarboxylic acid metabolism
								GO:0044238	primary metabolic process	0.53743	-4.8928	0.929	0.076	primary metabolism		GO:0019395	fatty acid oxidation	0.00086	-3.6861	0.711	0.611	monocarboxylic acid metabolism
								GO:0071704	organic substance metabolic process	0.58357	-4.0783	0.928	0.12	primary metabolism		GO:0030258	lipid modification	0.00377	-1.9026	0.742	0.681	monocarboxylic acid metabolism
								GO:0009058	biosynthetic process	0.31611	-4.7033	0.936	0.078	biosynthesis		GO:0044283	small molecule biosynthetic process	0.05677	-2.6562	0.665	0.608	monocarboxylic acid metabolism
								GO:0006629	lipid metabolic process	0.03522	-4.3344	0.864	0.088	lipid metabolism		GO:0044281	small molecule metabolic process	0.15138	-2.3956	0.785	0.415	monocarboxylic acid metabolism
								GO:0032787	monocarboxylic acid metabolic process	0.02485	-1.9122	0.823	0.35	lipid metabolism		GO:0006163	purine nucleotide metabolic process	0.02435	-3.1925	0.575	0.432	monocarboxylic acid metabolism
								GO:0006066	alcohol metabolic process	0.00422	-2.7141	0.887	0.178	lipid metabolism		GO:0042180	cellular ketone metabolic process	0.00423	-2.6152	0.759	0.35	monocarboxylic acid metabolism
								GO:0044283	small molecule biosynthetic process	0.05677	-2.0914	0.774	0.488	lipid metabolism		GO:0015980	energy derivation by oxidation of organic compounds	0.01175	-1.6853	0.789	0.23	monocarboxylic acid metabolism
								GO:0006807	nitrogen compound metabolic process	0.38744	-2.644	0.934	0.089	nitrogen compound metabolism		GO:0051186	cofactor metabolic process	0.03985	-2.6442	0.88	0.089	cofactor metabolism
								GO:1901360	organic cyclic compound metabolic process	0.30324	-4.821	0.869	0.099	organic cyclic compound metabolism		GO:0044237	cellular metabolic process	0.53061	-1.6873	0.879	0.176	cofactor metabolism
								GO:0010467	gene expression	0.19671	-4.1637	0.799	0.159	organic cyclic compound metabolism		GO:0044249	cellular biosynthetic process	0.30048	-2.019	0.748	0.246	cofactor metabolism
								GO:0044260	cellular macromolecule metabolic process	0.34276	-1.8489	0.733	0.417	organic cyclic compound metabolism		GO:0044271	cellular nitrogen compound biosynthetic process	0.22502	-1.868	0.708	0.585	cofactor metabolism
								GO:0043170	macromolecule metabolic process	0.39491	-2.2465	0.862	0.211	organic cyclic compound metabolism		GO:1901576	organic substance biosynthetic process	0.30365	-1.8851	0.774	0.658	cofactor metabolism
																GO:0046483	heterocycle metabolic process	0.29664	-3.0665	0.835	0.134	cofactor metabolism
																GO:0006725	cellular aromatic compound metabolic process	0.29628	-2.9562	0.835	0.245	cofactor metabolism
																GO:1901360	organic cyclic compound metabolic process	0.30324	-3.1186	0.876	0.092	organic cyclic compound metabolism
																GO:0006807	nitrogen compound metabolic process	0.38744	-2.0918	0.936	0.094	nitrogen compound metabolism

## Sheet: Sheet2
Down-regulated
a', b' and c' group								d' and e' group								f' and g' group
term_ID	description	frequencyInDb	log10pvalue	uniqueness	dispensability	representative		term_ID	description	frequencyInDb	log10pvalue	uniqueness	dispensability	representative		term_ID	description	frequencyInDb	log10pvalue	uniqueness	dispensability	representative
GO:0006900	membrane budding	0.0003	-2.3968	0.862	0	membrane budding		GO:0008152	metabolic process	0.75387	-3.1561	0.993	0	metabolism		GO:0006886	intracellular protein transport	0.01199	-3.3799	0.796	0	intracellular protein transport
GO:0071702	organic substance transport	0.0498	-1.372	0.934	0.407	membrane budding		GO:0009615	response to virus	0.00117	-2.2701	0.953	0	response to virus		GO:0050658	RNA transport	0.001	-2.3061	0.843	0.623	intracellular protein transport
GO:0071705	nitrogen compound transport	0.01767	-1.5526	0.937	0.263	membrane budding		GO:0070482	response to oxygen levels	0.00055	-1.3314	0.931	0.679	response to virus		GO:0031503	protein complex localization	0.00062	-1.3037	0.874	0.6	intracellular protein transport
GO:0007006	mitochondrial membrane organization	0.00065	-2.2401	0.848	0.627	membrane budding		GO:0001666	response to hypoxia	0.00049	-1.4869	0.924	0.257	response to virus		GO:0033036	macromolecule localization	0.0303	-2.2227	0.888	0.423	intracellular protein transport
GO:0016050	vesicle organization	0.0013	-1.9909	0.888	0.435	membrane budding		GO:0014706	striated muscle tissue development	0.00077	-2.7917	0.891	0	striated muscle tissue development		GO:0042886	amide transport	0.00337	-2.6621	0.886	0.689	intracellular protein transport
GO:0072655	establishment of protein localization to mitochondrion	0.00116	-1.9495	0.933	0.191	membrane budding		GO:0007517	muscle organ development	0.0008	-1.7024	0.882	0.523	striated muscle tissue development		GO:0006839	mitochondrial transport	0.00182	-1.7055	0.91	0.267	intracellular protein transport
GO:0061024	membrane organization	0.00759	-2.0248	0.886	0.375	membrane budding		GO:0061061	muscle structure development	0.00142	-1.9465	0.894	0.522	striated muscle tissue development		GO:0015833	peptide transport	0.00298	-2.7152	0.88	0.557	intracellular protein transport
GO:0006865	amino acid transport	0.00813	-1.6361	0.9	0.323	membrane budding		GO:0030163	protein catabolic process	0.00997	-300	0.585	0	protein catabolism		GO:0071702	organic substance transport	0.0498	-2.2706	0.88	0.407	intracellular protein transport
GO:1903008	organelle disassembly	0.00041	-1.7969	0.856	0.443	membrane budding		GO:0009894	regulation of catabolic process	0.00146	-3.4597	0.682	0.518	protein catabolism		GO:0071705	nitrogen compound transport	0.01767	-3.1391	0.891	0.338	intracellular protein transport
GO:0007033	vacuole organization	0.00102	-1.4629	0.889	0.474	membrane budding		GO:0019538	protein metabolic process	0.18489	-5.9172	0.783	0.179	protein catabolism		GO:0006403	RNA localization	0.00118	-2.0009	0.87	0.607	intracellular protein transport
GO:0007034	vacuolar transport	0.00133	-1.4175	0.944	0.268	membrane budding		GO:0080090	regulation of primary metabolic process	0.11675	-1.8746	0.731	0.471	protein catabolism		GO:0015931	nucleobase-containing compound transport	0.00198	-2.0774	0.884	0.658	intracellular protein transport
GO:0007041	lysosomal transport	0.00017	-1.3614	0.948	0.17	membrane budding		GO:1901565	organonitrogen compound catabolic process	0.01195	-12.7423	0.65	0.65	protein catabolism		GO:0048193	Golgi vesicle transport	0.00297	-1.7862	0.901	0.279	intracellular protein transport
GO:0006941	striated muscle contraction	0.00031	-2.1633	0.883	0	striated muscle contraction		GO:0016579	protein deubiquitination	0.00195	-5.0958	0.707	0.254	protein catabolism		GO:0051641	cellular localization	0.02041	-1.7401	0.892	0.347	intracellular protein transport
GO:0003012	muscle system process	0.00079	-1.3516	0.896	0.655	striated muscle contraction		GO:0042176	regulation of protein catabolic process	0.00112	-4.9469	0.553	0.677	protein catabolism		GO:0008152	metabolic process	0.75387	-2.2631	0.997	0	metabolism
GO:1990138	neuron projection extension	0.00034	-1.4615	0.799	0.455	striated muscle contraction		GO:0030162	regulation of proteolysis	0.00304	-1.3453	0.661	0.465	protein catabolism		GO:0016239	positive regulation of macroautophagy	0.00017	-5.295	0.823	0	positive regulation of macroautophagy
GO:0008152	metabolic process	0.75387	-3.2182	0.995	0	metabolism		GO:0044260	cellular macromolecule metabolic process	0.34276	-1.8222	0.745	0.408	protein catabolism		GO:0072331	signal transduction by p53 class mediator	0.00029	-2.0232	0.79	0.4	positive regulation of macroautophagy
GO:0035966	response to topologically incorrect protein	0.00053	-2.0692	0.932	0	response to topologically incorrect protein		GO:0006508	proteolysis	0.05223	-10.0128	0.739	0.364	protein catabolism		GO:0072332	intrinsic apoptotic signaling pathway by p53 class mediator	0.00016	-3.8447	0.777	0.155	positive regulation of macroautophagy
GO:0071453	cellular response to oxygen levels	0.00026	-1.3525	0.912	0.428	response to topologically incorrect protein		GO:0070647	protein modification by small protein conjugation or removal	0.00821	-3.6038	0.734	0.428	protein catabolism		GO:0032006	regulation of TOR signaling	0.00038	-2.7018	0.775	0.406	positive regulation of macroautophagy
GO:0071407	cellular response to organic cyclic compound	0.00172	-1.3457	0.895	0.671	response to topologically incorrect protein		GO:0044267	cellular protein metabolic process	0.14293	-3.9136	0.677	0.562	protein catabolism		GO:1901990	regulation of mitotic cell cycle phase transition	0.00158	-1.5868	0.814	0.668	positive regulation of macroautophagy
GO:0044419	interspecies interaction between organisms	0.00262	-1.5867	0.946	0	interspecies interaction between organisms		GO:0019222	regulation of metabolic process	0.11942	-1.5213	0.815	0.619	protein catabolism		GO:0009749	response to glucose	0.00029	-1.3858	0.853	0.577	positive regulation of macroautophagy
GO:0097006	regulation of plasma lipoprotein particle levels	0.00011	-3.7932	0.949	0	regulation of plasma lipoprotein particle levels		GO:0034622	cellular macromolecular complex assembly	0.01211	-3.8386	0.867	0	cellular macromolecular complex assembly		GO:0043491	protein kinase B signaling	0.00031	-1.4773	0.79	0.401	positive regulation of macroautophagy
GO:1901565	organonitrogen compound catabolic process	0.01195	-4.0114	0.641	0	organonitrogen compound catabolism		GO:0048285	organelle fission	0.00463	-1.6388	0.888	0.498	cellular macromolecular complex assembly		GO:0070482	response to oxygen levels	0.00055	-1.6911	0.882	0.682	positive regulation of macroautophagy
GO:1901564	organonitrogen compound metabolic process	0.17886	-1.7057	0.86	0.264	organonitrogen compound catabolism		GO:0043933	macromolecular complex subunit organization	0.02371	-2.744	0.874	0.597	cellular macromolecular complex assembly		GO:0036293	response to decreased oxygen levels	0.00052	-1.8361	0.872	0.237	positive regulation of macroautophagy
GO:1901566	organonitrogen compound biosynthetic process	0.14064	-1.7712	0.808	0.591	organonitrogen compound catabolism		GO:0009056	catabolic process	0.0482	-10.9172	0.944	0.018	catabolism		GO:0034976	response to endoplasmic reticulum stress	0.001	-2.2192	0.862	0.271	positive regulation of macroautophagy
GO:0006518	peptide metabolic process	0.05961	-1.9387	0.823	0.39	organonitrogen compound catabolism		GO:0016236	macroautophagy	0.00084	-2.9722	0.94	0.028	macroautophagy		GO:0051726	regulation of cell cycle	0.00547	-2.5806	0.8	0.204	positive regulation of macroautophagy
GO:1901136	carbohydrate derivative catabolic process	0.00423	-1.4745	0.667	0.593	organonitrogen compound catabolism		GO:0006914	autophagy	0.0023	-2.5425	0.937	0.031	autophagy		GO:0006006	glucose metabolic process	0.0043	-1.41	0.87	0.448	positive regulation of macroautophagy
GO:0019439	aromatic compound catabolic process	0.01164	-1.6002	0.641	0.65	organonitrogen compound catabolism		GO:0006807	nitrogen compound metabolic process	0.38744	-3.4486	0.935	0.035	nitrogen compound metabolism		GO:0043433	negative regulation of sequence-specific DNA binding transcription factor activity	0.00031	-2.6178	0.759	0.161	positive regulation of macroautophagy
GO:0043603	cellular amide metabolic process	0.06879	-1.7667	0.859	0.189	organonitrogen compound catabolism		GO:0044238	primary metabolic process	0.53743	-3.4377	0.934	0.089	primary metabolism		GO:0006109	regulation of carbohydrate metabolic process	0.0009	-1.586	0.838	0.251	positive regulation of macroautophagy
GO:1901361	organic cyclic compound catabolic process	0.01164	-1.4456	0.658	0.661	organonitrogen compound catabolism		GO:0071704	organic substance metabolic process	0.58357	-2.6222	0.934	0.12	primary metabolism		GO:0071897	DNA biosynthetic process	0.00676	-2.1478	0.858	0.252	positive regulation of macroautophagy
GO:0034641	cellular nitrogen compound metabolic process	0.34137	-1.4765	0.836	0.415	organonitrogen compound catabolism		GO:0044237	cellular metabolic process	0.53061	-2.8373	0.886	0.111	primary metabolism		GO:0034097	response to cytokine	0.00136	-2.0878	0.844	0.638	positive regulation of macroautophagy
GO:0031123	RNA 3'-end processing	0.00145	-1.8334	0.838	0.272	organonitrogen compound catabolism		GO:0043484	regulation of RNA splicing	0.0004	-6.1463	0.661	0.09	regulation of RNA splicing		GO:0030178	negative regulation of Wnt signaling pathway	0.00037	-1.9087	0.742	0.599	positive regulation of macroautophagy
GO:0042737	drug catabolic process	1e-05	-2.9124	0.773	0.372	organonitrogen compound catabolism		GO:0006396	RNA processing	0.0321	-1.9991	0.725	0.373	regulation of RNA splicing		GO:0051302	regulation of cell division	0.00083	-1.7266	0.835	0.22	positive regulation of macroautophagy
GO:0016071	mRNA metabolic process	0.00798	-2.4548	0.824	0.125	organonitrogen compound catabolism		GO:1901564	organonitrogen compound metabolic process	0.17886	-5.3125	0.83	0.231	regulation of RNA splicing		GO:0009896	positive regulation of catabolic process	0.00072	-4.1079	0.706	0.499	positive regulation of macroautophagy
GO:0042176	regulation of protein catabolic process	0.00112	-2.8652	0.624	0.677	organonitrogen compound catabolism		GO:0008380	RNA splicing	0.00413	-4.5436	0.712	0.5	regulation of RNA splicing		GO:0009636	response to toxic substance	0.00833	-1.3625	0.848	0.526	positive regulation of macroautophagy
GO:0030163	protein catabolic process	0.00997	-2.8879	0.625	0.65	organonitrogen compound catabolism		GO:1901605	alpha-amino acid metabolic process	0.03625	-2.2883	0.758	0.104	regulation of RNA splicing		GO:0031647	regulation of protein stability	0.0007	-1.4513	0.893	0.164	positive regulation of macroautophagy
GO:0009056	catabolic process	0.0482	-2.8249	0.953	0.019	catabolism		GO:1903311	regulation of mRNA metabolic process	0.00044	-3.1002	0.688	0.266	regulation of RNA splicing		GO:0034612	response to tumor necrosis factor	0.00032	-3.6364	0.838	0.22	positive regulation of macroautophagy
GO:0071704	organic substance metabolic process	0.58357	-2.6016	0.946	0.039	organic substance metabolism		GO:0016071	mRNA metabolic process	0.00798	-2.4661	0.759	0.244	regulation of RNA splicing		GO:0044092	negative regulation of molecular function	0.00462	-2.1837	0.843	0.593	positive regulation of macroautophagy
GO:0044237	cellular metabolic process	0.53061	-2.2688	0.908	0.119	organic substance metabolism		GO:0006260	DNA replication	0.01577	-1.6721	0.761	0.269	regulation of RNA splicing		GO:0051896	regulation of protein kinase B signaling	0.00026	-1.8145	0.78	0.642	positive regulation of macroautophagy
GO:0044238	primary metabolic process	0.53743	-2.0035	0.946	0.12	organic substance metabolism		GO:0043170	macromolecule metabolic process	0.39491	-3.3516	0.865	0.106	regulation of RNA splicing		GO:0031929	TOR signaling	0.00065	-3.1152	0.78	0.385	positive regulation of macroautophagy
GO:0006633	fatty acid biosynthetic process	0.00617	-3.7721	0.751	0.047	fatty acid biosynthesis		GO:0006082	organic acid metabolic process	0.09086	-1.7518	0.791	0.561	regulation of RNA splicing		GO:0031669	cellular response to nutrient levels	0.00115	-2.6619	0.843	0.315	positive regulation of macroautophagy
GO:0055086	nucleobase-containing small molecule metabolic process	0.04917	-1.9069	0.727	0.396	fatty acid biosynthesis										GO:0071496	cellular response to external stimulus	0.00446	-1.7933	0.875	0.695	positive regulation of macroautophagy
GO:1902652	secondary alcohol metabolic process	0.00095	-1.9236	0.846	0.266	fatty acid biosynthesis										GO:1901565	organonitrogen compound catabolic process	0.01195	-4.9431	0.747	0	organonitrogen compound catabolism
GO:0009100	glycoprotein metabolic process	0.00356	-1.6904	0.85	0.404	fatty acid biosynthesis										GO:0055086	nucleobase-containing small molecule metabolic process	0.04917	-1.7276	0.787	0.506	organonitrogen compound catabolism
GO:1901137	carbohydrate derivative biosynthetic process	0.03651	-1.3154	0.847	0.578	fatty acid biosynthesis										GO:0044257	cellular protein catabolic process	0.00772	-3.5986	0.684	0.66	organonitrogen compound catabolism
GO:0044283	small molecule biosynthetic process	0.05677	-2.4736	0.799	0.545	fatty acid biosynthesis										GO:0006082	organic acid metabolic process	0.09086	-3.0419	0.793	0.592	organonitrogen compound catabolism
GO:0044281	small molecule metabolic process	0.15138	-1.9148	0.863	0.3	fatty acid biosynthesis										GO:0009894	regulation of catabolic process	0.00146	-2.4968	0.751	0.527	organonitrogen compound catabolism
GO:0008202	steroid metabolic process	0.00161	-1.668	0.841	0.56	fatty acid biosynthesis										GO:1901564	organonitrogen compound metabolic process	0.17886	-3.8601	0.887	0.189	organonitrogen compound catabolism
GO:0006508	proteolysis	0.05223	-1.4005	0.849	0.272	fatty acid biosynthesis										GO:0006139	nucleobase-containing compound metabolic process	0.26547	-1.5618	0.828	0.484	organonitrogen compound catabolism
GO:0030048	actin filament-based movement	0.00021	-1.3489	0.912	0.138	fatty acid biosynthesis										GO:1901605	alpha-amino acid metabolic process	0.03625	-3.8729	0.772	0.365	organonitrogen compound catabolism
GO:0006629	lipid metabolic process	0.03522	-1.3088	0.855	0.186	fatty acid biosynthesis										GO:1901606	alpha-amino acid catabolic process	0.00569	-3.9355	0.676	0.642	organonitrogen compound catabolism
GO:0006082	organic acid metabolic process	0.09086	-1.3987	0.761	0.608	fatty acid biosynthesis										GO:0043603	cellular amide metabolic process	0.06879	-1.7554	0.874	0.264	organonitrogen compound catabolism
GO:0006487	protein N-linked glycosylation	0.00076	-3.0348	0.782	0.152	fatty acid biosynthesis										GO:0072521	purine-containing compound metabolic process	0.02673	-1.8043	0.854	0.407	organonitrogen compound catabolism
GO:0017144	drug metabolic process	0.00058	-1.4334	0.93	0.047	drug metabolism										GO:0034641	cellular nitrogen compound metabolic process	0.34137	-1.9104	0.848	0.415	organonitrogen compound catabolism
GO:1901135	carbohydrate derivative metabolic process	0.06319	-2.4386	0.915	0.062	carbohydrate derivative metabolism										GO:0009150	purine ribonucleotide metabolic process	0.02353	-1.7379	0.762	0.453	organonitrogen compound catabolism
GO:0006732	coenzyme metabolic process	0.03111	-1.3368	0.907	0.07	coenzyme metabolism										GO:0009056	catabolic process	0.0482	-3.7258	0.969	0.019	catabolism
GO:0006807	nitrogen compound metabolic process	0.38744	-2.4292	0.947	0.094	nitrogen compound metabolism										GO:0006996	organelle organization	0.03595	-2.9727	0.894	0.027	organelle organization
																GO:0033043	regulation of organelle organization	0.00495	-1.9574	0.804	0.564	organelle organization
																GO:0061024	membrane organization	0.00759	-1.3675	0.907	0.594	organelle organization
																GO:0010639	negative regulation of organelle organization	0.00159	-1.4229	0.801	0.694	organelle organization
																GO:0007030	Golgi organization	0.00039	-2.0772	0.92	0.436	organelle organization
																GO:0007005	mitochondrion organization	0.00418	-1.7853	0.906	0.594	organelle organization
																GO:0034622	cellular macromolecular complex assembly	0.01211	-1.5365	0.9	0.629	organelle organization
																GO:0006914	autophagy	0.0023	-2.0403	0.954	0.035	autophagy
																GO:0016579	protein deubiquitination	0.00195	-2.7178	0.81	0.042	protein deubiquitination
																GO:0045862	positive regulation of proteolysis	0.00078	-1.7923	0.716	0.633	protein deubiquitination
																GO:0019538	protein metabolic process	0.18489	-2.4195	0.88	0.142	protein deubiquitination
																GO:0030162	regulation of proteolysis	0.00304	-2.2785	0.731	0.465	protein deubiquitination
																GO:0044260	cellular macromolecule metabolic process	0.34276	-1.4623	0.833	0.408	protein deubiquitination
																GO:0070647	protein modification by small protein conjugation or removal	0.00821	-2.3144	0.822	0.428	protein deubiquitination
																GO:0043170	macromolecule metabolic process	0.39491	-1.5418	0.916	0.171	protein deubiquitination
																GO:0044267	cellular protein metabolic process	0.14293	-3.1113	0.786	0.562	protein deubiquitination
																GO:0006412	translation	0.05686	-2.1273	0.726	0.572	protein deubiquitination
																GO:0006464	cellular protein modification process	0.07726	-1.5235	0.774	0.642	protein deubiquitination
																GO:0006508	proteolysis	0.05223	-3.3335	0.839	0.299	protein deubiquitination
																GO:0007049	cell cycle	0.01885	-2.0092	0.888	0.045	cell cycle
																GO:0051301	cell division	0.0123	-1.3661	0.893	0.223	cell cycle
																GO:0044281	small molecule metabolic process	0.15138	-3.5467	0.895	0.139	cell cycle
																GO:0006091	generation of precursor metabolites and energy	0.0194	-1.5587	0.919	0.058	generation of precursor metabolites and energy
																GO:0007517	muscle organ development	0.0008	-1.9373	0.96	0.074	muscle organ development
																GO:0044237	cellular metabolic process	0.53061	-3.0353	0.911	0.082	cellular metabolism
																GO:0044238	primary metabolic process	0.53743	-2.8521	0.961	0.111	cellular metabolism
																GO:0046483	heterocycle metabolic process	0.29664	-1.4777	0.885	0.176	cellular metabolism
																GO:0071704	organic substance metabolic process	0.58357	-2.3038	0.96	0.12	cellular metabolism
																GO:0006807	nitrogen compound metabolic process	0.38744	-2.9396	0.962	0.088	nitrogen compound metabolism
