# Supplementary material for: Transcriptomic profiling revealed key signaling pathways for cold tolerance and acclimation of two carp species
Source: BMC Genomics. 2020 Aug 5;21:539. doi: 10.1186/s12864-020-06946-8 (PMC7430846; doi:10.1186/s12864-020-06946-8)
Supplement: Supplementary file 8 — Additional file 8. Results of KEGG enrichment analysis in each group. [file 12864_2020_6946_MOESM8_ESM.xlsx]

## Sheet: Sheet1
Up-regulated
a, b and c group
Term Name	MainClass	GeneHitsInSelectedSet	AllGenesInSelectedSet	GeneHitsInBackground	AllGenesInBackground	p-value	enrichFactor	GeneListInSelectedSets	corrected p-value(BH method)
04670 Leukocyte transendothelial migration	A09150 Organismal Systems	16	240	234	13813	3.31645e-06	3.93533	[P24032, Q8UUJ9, P10916, Q5ZIB8, Q8AYD0, P11835, Q9YH91, P48061, Q3MHK4, F1SSF9, Q9YH92, P20111, P26038, Q14112, O77819, P49416]	0.00119724
04068 FoxO signaling pathway	A09130 Environmental Information Processing	10	240	199	13813	0.00253607	2.89217	[O19002, P49706, Q5ZIB8, Q16589, Q4R372, Q09490, P01116, Q9DGD9, P08642, P07379]	0.152587
04810 Regulation of actin cytoskeleton	A09140 Cellular Processes	14	240	385	13813	0.00749464	2.09288	[P24032, Q8UUJ9, P10916, Q5ZIB8, P45591, P48061, F1SSF9, P00734, P20111, P01116, P26038, Q14112, P08642, O77819]	0.150309
04371 Apelin signaling pathway	A09130 Environmental Information Processing	9	240	209	13813	0.0109105	2.47841	[P19637, P10916, P38570, Q12864, Q09490, Q02078, P01116, P08642, S4R2P9]	0.171248
04510 Focal adhesion	A09140 Cellular Processes	12	240	331	13813	0.0131336	2.08656	[P24032, F1SSF9, P49706, P10916, Q5ZIB8, O75369, P20111, Q9DGD9, Q14112, P08642, P32017, O77819]	0.182355
04530 Tight junction	A09140 Cellular Processes	10	240	268	13813	0.018898	2.14754	[P24032, P10916, Q9YH92, P20111, Q9YH91, Q9DGD9, P26038, Q3MHK4, Q14112, O77819]	0.235247
04062 Chemokine signaling pathway	A09150 Organismal Systems	9	240	234	13813	0.0212744	2.21362	[P43249, Q8UUJ9, Q5ZIB8, P01116, P48061, Q49HM9, Q4PR21, P08642, O77819]	0.232729
04917 Prolactin signaling pathway	A09150 Organismal Systems	5	240	95	13813	0.0248963	3.02917	[P49706, Q5ZIB8, P01116, Q9DGD9, P08642]	0.242907
00564 Glycerophospholipid metabolism	A09100 Metabolism	6	240	129	13813	0.0250972	2.67694	[Q17QM4, P53760, P97813, Q9DDE3, Q8IY17, A3KGT9]	0.238423
04064 NF-kappa B signaling pathway	A09130 Environmental Information Processing	6	240	132	13813	0.0276936	2.6161	[Q8IUD2, Q9BXL7, Q8UUJ9, P11835, Q1RMU2, P48061]	0.256344
04514 Cell adhesion molecules (CAMs)	A09130 Environmental Information Processing	10	240	300	13813	0.0370665	1.91847	[P38570, Q9YH92, Q12864, Q8AYD0, P11835, B0FYY4, P41725, Q9YH91, Q3MHK4, Q14112]	0.297356
04013 MAPK signaling pathway - fly	A09130 Environmental Information Processing	5	240	110	13813	0.0428196	2.6161	[Q1RMU2, Q5ZMD1, Q02078, P01116, Q9DGD9]	0.322039
04976 Bile secretion	A09150 Organismal Systems	5	240	110	13813	0.0428196	2.6161	[Q28689, P22680, P79365, P55088, Q66I08]	0.322039
04910 Insulin signaling pathway	A09150 Organismal Systems	8	240	225	13813	0.0430369	2.04637	[Q5ZIB8, P13834, P41725, P01116, Q9DGD9, P08642, Q6P950, P07379]	0.310726
04260 Cardiac muscle contraction	A09150 Organismal Systems	5	240	111	13813	0.0442317	2.59253	[P10916, P48771, Q01173, P19123, S4R2P9]	0.313091
04071 Sphingolipid signaling pathway	A09130 Environmental Information Processing	7	240	188	13813	0.046054	2.14297	[Q5ZIB8, P01116, Q9DGD9, P97813, P08642, O77819, P27545]	0.319721
d and e group
Term Name	MainClass	GeneHitsInSelectedSet	AllGenesInSelectedSet	GeneHitsInBackground	AllGenesInBackground	p-value	enrichFactor	GeneListInSelectedSets	corrected p-value(BH method)
04979 Cholesterol metabolism	A09150 Organismal Systems	5	55	62	13813	4.52578e-06	20.2537	[P41233, O95477, M3W955, Q2TNK5, Q9N0V3]	0.00032133
03320 PPAR signaling pathway	A09150 Organismal Systems	5	55	87	13813	2.39653e-05	14.4336	[Q9DEX7, P51161, Q2TNK5, Q16822, P50416]	0.00113436
03040 Spliceosome	A09120 Genetic Information Processing	5	55	145	13813	0.000271319	8.66019	[Q8CGF7, Q6P4T2, O43290, Q9BUQ8, P26369]	0.00963182
f and g group
Term Name	MainClass	GeneHitsInSelectedSet	AllGenesInSelectedSet	GeneHitsInBackground	AllGenesInBackground	p-value	enrichFactor	GeneListInSelectedSets	corrected p-value(BH method)
03320 PPAR signaling pathway	A09150 Organismal Systems	8	103	87	13813	2.6092e-07	12.3317	[Q2KJ51, Q90416, Q99541, Q9QUJ7, P07483, Q6PCB7, O14975, Q8BH04]	5.50541e-05
04920 Adipocytokine signaling pathway	A09150 Organismal Systems	6	103	109	13813	0.000161646	7.38203	[Q9UGJ0, Q90416, Q91VH1, Q9QUJ7, O00763, Q8BH04]	0.0113691
03008 Ribosome biogenesis in eukaryotes	A09120 Genetic Information Processing	5	103	81	13813	0.000341918	8.2782	[Q9H0A0, Q6DRP2, Q6NRY2, Q5ZJH9, Q9NU22]	0.0180362
04910 Insulin signaling pathway	A09150 Organismal Systems	6	103	225	13813	0.00673414	3.57618	[P34900, Q9UGJ0, Q68J42, Q1LVF0, O00763, Q8BH04]	0.157878
04919 Thyroid hormone signaling pathway	A09150 Organismal Systems	5	103	194	13813	0.0150086	3.45636	[P11607, Q90416, A1L1W9, Q61221, Q91Z83]	0.243602
04152 AMPK signaling pathway	A09130 Environmental Information Processing	5	103	199	13813	0.0165813	3.36952	[Q9UGJ0, Q91VH1, Q68J42, O00763, Q8BH04]	0.249904

## Sheet: Sheet2
Down-regulated
a', b' and c' group
Term Name	MainClass	GeneHitsInSelectedSet	AllGenesInSelectedSet	GeneHitsInBackground	AllGenesInBackground	p-value	enrichFactor	GeneListInSelectedSets	corrected p-value(BH method)
04141 Protein processing in endoplasmic reticulum	A09120 Genetic Information Processing	11	231	235	13813	0.00203189	2.79899	[Q99942, Q80UM7, Q99KV1, Q9UNL2, Q6GQB9, Q7ZUW2, Q8R4U2, P35565, Q7SYD5, Q6GL04, Q9BV94]	0.207252
04612 Antigen processing and presentation	A09150 Organismal Systems	5	231	63	13813	0.0040041	4.74576	[P09648, Q5E9S2, P35565, P25975, P34932]	0.204209
00520 Amino sugar and nucleotide sugar metabolism	A09100 Metabolism	5	231	69	13813	0.0059068	4.33308	[A2PYL6, Q8K3X2, Q17QL1, O94808, P19367]	0.200831
04142 Lysosome	A09140 Cellular Processes	8	231	178	13813	0.010195	2.68748	[O35643, P09648, Q9TRY9, P25975, Q9Z1T1, Q9XSB8, P53634, O00115]	0.207978
03013 RNA transport	A09120 Genetic Information Processing	7	231	183	13813	0.0342996	2.2873	[P62630, P70541, P57678, P60843, Q96FV9, O00303, Q90YM8]	0.477076
03040 Spliceosome	A09120 Genetic Information Processing	6	231	145	13813	0.0350302	2.47434	[O15042, P59708, P62311, Q6P2Q9, Q9UK45, Q96FV9]	0.466054
d' and e' group
Term Name	MainClass	GeneHitsInSelectedSet	AllGenesInSelectedSet	GeneHitsInBackground	AllGenesInBackground	p-value	enrichFactor	GeneListInSelectedSets	corrected p-value(BH method)
03050 Proteasome	A09120 Genetic Information Processing	10	78	47	13813	7.9714e-14	37.6787	[P62198, Q15008, Q9JHW0, F6P3G4, Q5R5S4, Q58DA0, O35593, P84169, P62193, Q5F418]	5.30098e-12
f' and g' group
Term Name	MainClass	GeneHitsInSelectedSet	AllGenesInSelectedSet	GeneHitsInBackground	AllGenesInBackground	p-value	enrichFactor	GeneListInSelectedSets	corrected p-value(BH method)
04714 Thermogenesis	A09150 Organismal Systems	9	145	262	13813	0.00178477	3.27236	[Q61037, A1L1F1, Q9D0M3, Q0MQC6, Q9ERS2, Q8HXG6, Q92574, P49815, P23004]	0.0810287
04218 Cellular senescence	A09140 Cellular Processes	7	145	208	13813	0.00637489	3.20594	[Q61037, O88904, O75293, P82013, Q92574, P49815, Q96EB6]	0.131554
00190 Oxidative phosphorylation	A09100 Metabolism	5	145	124	13813	0.0098772	3.84121	[Q9D0M3, Q0MQC6, Q9ERS2, Q8HXG6, P23004]	0.13189
03040 Spliceosome	A09120 Genetic Information Processing	5	145	145	13813	0.0183791	3.2849	[Q6P0D5, A5A6H4, P17130, Q6PFR5, Q1JQE0]	0.208602
